# Supplementary material for: Large-scale transcriptomic analyses reveal downstream target genes of ZFY1 and ZFY2 transcription factors in male germ cells
Source: Cell Death Differ. 2025 Aug 27;33(2):392–410. doi: 10.1038/s41418-025-01569-6 (PMC12881418; doi:10.1038/s41418-025-01569-6)
Supplement: Supplementary file 3 — Dataset File S1 [file 41418_2025_1569_MOESM3_ESM.xlsx]

## Sheet: SUMMARY
	Supplemental Files S1 Description
	Enriched pathways identified by the gene ontology analysis function of the Hypergeometric Optimization of Motif Enrichment (HOMER) tool. Tables are organized by genotype, cell type, upregulated vs downregulated, and database. 1KO = Zfy1 KO, 2KO = Zfy2 KO, DKO = Zfy DKO, SC1 = primary spermatocytes, SC2 = secondary spermatocytes, RS = round spermatid, BP = biological process, CC = cellular compone…

## Sheet: DKO RS DOWN BP
TermID	Term	Enrichment	logP	Genes in Term	Target Genes in Term	Fraction of Targets in Term	Total Target Genes	Total Genes	Entrez Gene IDs	Gene Symbols
GO:0051179	localization	7.2701e-15	-32.555	4605	547	0.295996	1848	20694	270120,78232,67928,27376,319845,216560,21428,110862,68942,56428,11981,17164,240638,22590,68090,74192,67166,22234,69060,72074,69281,18707,56808,12237,67203,18796,219135,108800,18189,78618,277360,381201,16526,16574,57915,73826,338320,66616,20405,19765,56224,77629,68051,12217,74441,19211,107586,241794,19332,20897,53869,64008,75608,70093,12238,74424,53420,16976,11979,245944,56697,71877,71914,13797,23…	Fat3,Trappc6b,Abca14,Slc25a10,Bbs9,Wdpcp,Mlx,Kcnq3,Chmp2b,Mtch2,Atp9a,Mapkapk2,Slc16a12,Xpa,Yif1a,Arpc5l,Arl8b,Ugcg,Pnlip,Anks4b,Spata4,Pik3cd,Cacna2d2,Bub3,Nde1,Plcb2,Mtmr6,Ston2,Nrxn1,Acap2,Prex1,Ap5b1,Kcnk2,Kif5c,Tbc1d1,Poldip3,Mia2,Snx9,Sh3gl1,Ralbp1,Tspan5,Sphkap,Nutf2,Bsn,Slco6c1,Pten,Ovol2,Kcng1,Rab20,Stra6,Rab11a,Aqp9,Chmp4b,Ube2q1,Commd3,Tmc5,Syt5,Lrpap1,Atp7b,Vps54,Akap10,Efhc1,Antxr2,E…
GO:0051234	establishment of localization	1.40022e-12	-27.2944	3485	423	0.228896	1848	20694	52055,252972,27277,67753,76338,18400,15165,107939,271639,53883,234069,73288,235442,244962,170483,19414,18706,28254,13191,59040,93757,102857,74270,71699,20615,58246,231470,71701,99683,224079,67299,210148,74102,233489,20652,12306,19341,60510,14297,26903,67474,22215,103724,20616,70160,101772,193034,69047,69227,224454,75219,11426,76687,245886,239556,109305,227154,14462,208169,18053,16531,74919,72149,…	Rab11fip5,Tpcn1,Golga5,Eqtn,Rab2b,Slc22a18,Hcn1,Pom121,Adcy10,Celsr2,Pcid2,Vps50,Rab8b,Snx14,Grin3b,Rasa3,Pik3ca,Slco1a6,Dctn1,Rhot1,Immp2l,Slc6a8,Usp20,Slc41a3,Snapin,Slc35b4,Fras1,Pnpt1,Sec24b,Atp13a4,Dock7,Slc30a6,Slc35a5,Picalm,Soat1,Anxa2,Rab4a,Syt9,Fxn,Dysf,Snap29,Ube3a,Tbc1d10a,Snap91,Vps36,Ano1,Trpv1,Atp2c2,Selenot,Zdhhc14,Dusp18,Macf1,Spcs3,Ankrd27,Cacna1i,Orai1,Stradb,Gata3,Slc9c1,Ngfr,…
GO:0006996	organelle organization	3.15756e-12	-26.4812	3031	375	0.202922	1848	20694	75786,329015,243961,75564,50884,56384,12927,101706,110948,227648,24071,71900,66977,225288,53604,246738,242253,77044,18772,81601,50873,70779,213081,216238,234915,17714,228550,234865,17993,207165,68107,22027,11767,140579,54427,22210,212307,17955,246102,69556,57342,76832,66890,224640,66086,70300,67811,21402,74362,99890,237730,66928,12009,338366,59041,75533,50525,27418,75178,24086,12176,73205,15183,1…	Ckap5,Atg2a,Shank1,Rsph9,Nckap1,Letm1,Bcar1,Numa1,Hlcs,Sec16a,Synj2bp,Tmem106b,Nuf2,Fhod3,Zpbp,Dnajc28,Wdr63,Arid2,Pkp1,Kat5,Prkn,Prdm5,Wdr19,Eea1,Cep126,Grpel2,Itpka,Nup133,Ndufs4,Bptf,Cntd1,Hsp90b1,Ap1m1,Elmo2,Dnmt3l,Ube2b,Mapre2,Nap1l4,Rttn,Bod1,Parva,Hyls1,Lman2,Lemd2,Fopnl,Fuz,Poldip2,Skp1a,Spag17,Prmt6,Fbll1,Dmac1,Cep131,Mia3,Stk25,Nme5,Spag6l,Mkln1,Meiob,Tlk2,Bnip3,C9orf72,Hdac3,Lama5,H1fx…
GO:0033036	macromolecule localization	4.34377e-12	-26.1623	2211	289	0.156385	1848	20694	170461,66231,50884,74342,243961,232910,56418,18559,227738,56440,52348,227648,24071,216344,317717,225004,81500,22283,225861,20494,12062,50873,50868,69556,212307,11767,234865,100503041,22027,56839,17714,233081,213081,21402,70300,104725,26367,66890,224640,210463,229227,81910,16776,319924,448850,15183,20813,338366,20778,227720,56488,12009,381605,11861,14841,100732,27058,77531,56447,18536,67542,72823,…	Stard6,Thoc7,Nckap1,Lrrtm1,Shank1,Ap2s1,Ykt6,Pctp,Lrsam1,Snx1,Vps37a,Sec16a,Synj2bp,Rab21,Sec22a,Pcare,Sil1,Ush2a,Snx32,Slc10a2,Bdkrb2,Prkn,Keap1,Bod1,Mapre2,Ap1m1,Nup133,Pdzd7,Hsp90b1,Lgi1,Grpel2,Ffar1,Wdr19,Skp1a,Fuz,Sptssa,Ceacam2,Lman2,Lemd2,Slc22a22,4932438A13Rik,Rrbp1,Lama5,Apba1,Znhit3,Hdac3,Srp14,Mia3,Scarb1,Nup214,Nxt1,Cep131,Tbc1d2,Arl4a,Haspin,Mapre3,Srp9,Anks1b,Copz1,Pcm1,Cog6,Pard3b,…
GO:0051641	cellular localization	1.72966e-11	-24.7805	2030	267	0.144481	1848	20694	76123,73178,116733,320487,67166,245000,108800,18189,78618,18796,18457,67203,12237,67694,320982,114128,215445,26936,21428,319845,66220,18191,78232,66251,22590,56428,59042,332110,69981,68942,20460,53420,18803,53869,19273,75608,56542,19332,242274,19384,12033,107338,66111,13518,245944,52276,108124,216831,13426,74998,66616,73826,338320,20405,235636,243616,381201,16574,218811,57915,50791,72265,70699,23…	Gpsm2,Wasl,Vps4a,Heatr5a,Arl8b,Atr,Ston2,Nrxn1,Acap2,Plcb2,Bloc1s6,Nde1,Bub3,Ift74,Arl4c,Laptm4b,Rab11fip3,Mprip,Mlx,Bbs9,Zdhhc12,Nrxn3,Trappc6b,Arfgap3,Xpa,Mtch2,Cope,Mapk15,Tmem30a,Chmp2b,Stil,Syt5,Plcg1,Rab11a,Ptpru,Chmp4b,Ick,Rab20,Lrrc7,Ran,Bcap29,Gbf1,Tmed3,Dst,Vps54,Cdca8,Napa,Arhgap44,Dync1i1,Rab11fip2,Snx9,Poldip3,Mia2,Sh3gl1,Rtp3,Slc6a11,Ap5b1,Kif5c,Sec24c,Tbc1d1,Magi2,Tram1,Nup205,Lmtk…
GO:0016043	cellular component organization	2.36644e-11	-24.467	4997	565	0.305736	1848	20694	17967,69482,67382,67282,226970,72392,170736,18150,12560,381409,234214,18601,234740,15182,110147,12399,622554,277432,214704,54712,83797,20495,68178,72149,237979,12261,432530,16885,56426,68675,100226,18053,23805,16531,227333,22194,26420,20544,12832,21374,20230,69297,75219,23989,235086,103554,11426,81877,245886,108699,100048534,14462,17187,21413,56217,26433,193034,101772,244694,99683,20615,74334,713…	Ncam1,Nup35,Brd3,Washc3,Arhgef4,Tmem175,Parvb,Npm3,Cdh3,Cdh26,Sorbs2,Padi3,Tmem231,Hdac2,Ehmt2,Runx3,Majin,Vstm2l,Iqub,Plxnc1,Smarcd1,Slc12a1,Cgnl1,Strada,Sdk2,C1qbp,Adcy1,Limk1,Pdcd10,Fam172a,Stx12,Ngfr,Apc2,Kcnma1,Dgkd,Ube2e1,Mapk9,Slc9a1,Col5a2,Tbp,Satb1,Lrrc46,Dusp18,Med24,Igsf9b,Psme4,Macf1,Tnxb,Ankrd27,Chn1,Cfap43,Gata3,Max,Tcf4,Mpp5,Plod3,Trpv1,Ano1,Kdm4d,Sec24b,Snapin,Ranbp10,Aifm2,Pnpt1,…
GO:0006810	transport	3.58591e-11	-24.0514	3343	401	0.216991	1848	20694	12048,73296,56009,233246,319765,110157,20269,81840,14803,69024,20168,68039,13424,67231,17364,242557,59021,106068,225651,59015,108011,20472,236266,99571,94176,140723,105835,114584,108837,242122,215929,54219,71027,19679,217342,110084,12288,66887,19348,76501,329260,26417,192287,224674,330401,66482,67180,320277,234847,110876,237504,16650,228359,319767,237253,269966,16494,16558,12014,66733,16337,12323…	Bcl2l1,Rhobtb3,Alyref2,Ano5,Igf2bp2,Raf1,Scn3a,Sorcs2,Grid1,Snx15,Rtn3,Nmb,Dync1h1,Tbc1d20,Trpm1,Atg4c,Rab2a,Slc45a4,Mppe1,Nup160,Ap4e1,Six2,Alms1,Fgg,Dock2,Cacng5,Sgsm3,Clic1,Ibtk,Vtcn1,Mfsd4b1,Cd320,Tmem30c,Pitpnm2,Ube2o,Dnah1,Cacna1c,Lonp2,Kif20a,Commd9,Dennd1b,Mapk3,Slc25a36,Slc37a1,Tmcc1,Exoc2,Yipf5,Spef2,Spg7,Scn2a,Rassf9,Kpna6,Arhgap1,Atp10b,Lrp11,Nup98,Kcna6,Kif16b,Bach2,Kcng4,Insr,Camk2b…
GO:0008104	protein localization	1.59174e-10	-22.561	1903	249	0.13474	1848	20694	140723,213081,105835,76108,233081,17714,242122,56839,100503041,22027,234865,216963,108011,20472,11767,242785,99571,212307,71446,69556,50868,12288,19348,66887,50873,98732,329260,76089,81500,22283,225861,225004,14118,81840,69024,317717,216344,54473,227648,24071,52348,56440,68889,227738,13836,16854,56418,22137,232910,110157,59015,243961,74342,73692,50884,242557,59021,66231,66011,68137,84652,26914,23…	Cacng5,Wdr19,Sgsm3,Rap2a,Ffar1,Grpel2,Vtcn1,Lgi1,Pdzd7,Hsp90b1,Nup133,Git1,Ap4e1,Six2,Ap1m1,Klhl21,Fgg,Mapre2,Wrb,Bod1,Keap1,Cacna1c,Kif20a,Lonp2,Prkn,Rab3gap2,Dennd1b,Rapgef2,Sil1,Ush2a,Snx32,Pcare,Fbn1,Sorcs2,Snx15,Sec22a,Rab21,Tollip,Sec16a,Synj2bp,Vps37a,Snx1,Ubac2,Lrsam1,Epha2,Lgals3,Ykt6,Ttk,Ap2s1,Raf1,Nup160,Shank1,Lrrtm1,Cplane1,Nckap1,Atg4c,Rab2a,Thoc7,Ranbp17,Kdelr1,Fam126a,H2afy,Spire2…
GO:0051649	establishment of localization in cell	1.97413e-10	-22.3457	1435	198	0.107143	1848	20694	227154,239556,245886,76687,11426,320487,67166,76123,224454,69227,75219,116733,73178,67694,67203,320982,217378,114128,108800,78618,18189,18053,18457,100226,56426,18796,72149,18191,75734,622554,21968,78232,14806,215445,21428,66220,54418,83671,75266,223754,68942,66251,59042,69482,56428,53869,75608,56542,19332,107939,52055,53420,76338,18803,59040,13191,245944,19414,108124,52276,93757,12033,107338,661…	Stradb,Cacna1i,Ankrd27,Spcs3,Macf1,Heatr5a,Arl8b,Gpsm2,Zdhhc14,Selenot,Dusp18,Vps4a,Wasl,Ift74,Nde1,Arl4c,Dnajc27,Laptm4b,Ston2,Acap2,Nrxn1,Ngfr,Bloc1s6,Stx12,Pdcd10,Plcb2,Strada,Nrxn3,Mff,Majin,Tom1,Trappc6b,Grik2,Rab11fip3,Mlx,Zdhhc12,Fmn2,Sytl2,Tomm20l,Tbc1d22a,Chmp2b,Arfgap3,Cope,Nup35,Mtch2,Rab11a,Chmp4b,Ick,Rab20,Pom121,Rab11fip5,Syt5,Rab2b,Plcg1,Rhot1,Dctn1,Vps54,Rasa3,Napa,Cdca8,Immp2l,Bc…
GO:0071840	cellular component organization or biogenesis	9.91541e-10	-20.7318	5181	572	0.309524	1848	20694	18571,245877,233406,108124,52276,66111,230936,70737,72754,100503311,13518,12292,77116,101206,66615,12821,54198,118449,56542,23802,20460,207175,22631,231876,52639,20815,78808,18140,244058,70699,218811,67460,56321,50791,12816,216831,16539,235636,79554,11972,69587,67694,245666,13008,114128,14087,56085,104010,71041,13866,67971,245000,18457,14260,243312,17857,11432,66333,76123,116733,73178,16578,10500…	Pdcd6ip,Map7d1,Prc1,Napa,Cdca8,Tmed3,Phf13,Cgn,Arhgef10l,Pifo,Dst,Cacna1s,Mtmr2,Tada3,Atg4b,Col17a1,Snx3,Synpo2,Ick,Amfr,Stil,Cetn4,Ywhaz,Lmtk2,Wipi1,Srpk1,Stxbp5,Uhrf1,Rgma,Nup205,Sec24c,Decr1,Aatf,Magi2,Col12a1,Arhgap44,Kcns2,Rtp3,Cptp,Atp6v0d1,Pcgf3,Ift74,Iqsec2,Csrp2,Laptm4b,Fanca,Ubqln1,Cdh22,Pcgf6,Erbb2,Tppp3,Atr,Bloc1s6,Fmn1,Elfn1,Mx1,Acp2,Aqp11,Gpsm2,Vps4a,Wasl,Kif9,Dnal1,Tmem30a,Fgb,Mapk…
GO:0036211	protein modification process	4.64947e-09	-19.1865	2396	293	0.15855	1848	20694	65964,22644,30949,227154,75219,20230,224454,23989,218699,269209,70225,72149,16885,26420,22194,22222,208650,234664,224703,56032,110147,12399,15182,22195,74026,18125,19255,101568,109910,66597,320717,67877,18601,51813,232566,52552,69727,225028,67921,278279,12571,18676,17192,223770,76192,20878,71091,52432,80752,13135,74270,226419,102162,67138,57295,76804,77805,74410,67555,68477,16949,14297,13000,2640…	Map3k20,Rnf103,Lcmt1,Stradb,Dusp18,Satb1,Zdhhc14,Med24,Pxk,Stk36,Ppil3,Strada,Limk1,Mapk9,Ube2e1,Ubr1,Cblb,Nae1,March2,Nprl2,Ehmt2,Runx3,Hdac2,Ube2l3,Msl1,Nos1,Ptpn2,Vrk3,Zfp91,Trim13,Pptc7,Naa20,Padi3,Ccnc,Amn1,Parp8,Usp46,Map4k3,Ube2f,Tmtc2,Cdk6,Phf2,Mbd3,Brd1,Abhd12,Aurka,Cdkl1,Ppp2r2d,Fam20c,Dad1,Usp20,Dyrk3,Taf5l,Herc6,Icmt,Kdm4c,Esco1,Ttll11,Mgat4d,Rmnd5a,Loxl1,Fxn,Csnk2a2,Map3k11,Rnf139,Ka…
GO:0006464	cellular protein modification process	4.64947e-09	-19.1865	2396	293	0.15855	1848	20694	53618,225131,16453,332110,210530,56532,56736,17164,67841,69008,233789,207521,65255,59025,18452,100737,53376,75560,319953,21754,66220,70928,78933,74158,69587,56294,14043,68082,238505,71920,99011,71041,107589,13866,67988,109359,245000,219135,22234,11432,229615,108660,73914,26891,19211,18604,231876,18160,52639,66180,20815,18140,18747,227334,53621,109979,69562,279029,106025,71738,20871,108098,19244,7…	Fut8,Wac,Jak3,Mapk15,P3h2,Ripk3,Rnf14,Mapkapk2,Atg3,Cab39l,Smg1,Dtx4,Asb4,Usp14,P4ha2,Dcun1d4,Usp2,Ep400,Ttll1,Tesk1,Zdhhc12,Trim69,Agbl4,Josd1,Pcgf3,Ptpn9,Ext2,Dusp19,Mtr,Epgn,Pomt1,Pcgf6,Mylk,Erbb2,Tmx3,Abraxas2,Atr,Mtmr6,Ugcg,Acp2,Pias3,Rnf187,Irak3,Cops4,Pten,Pdk2,Lmtk2,Npr1,Wipi1,P3h4,Srpk1,Uhrf1,Prkaca,Usp40,Cnot4,Art3,Cdk13,Stkld1,Sharpin,Mamdc2,Aurkc,Med21,Ptp4a2,Mtmr2,Tada3,Ptpru,Atg4b,F…
GO:0044267	cellular protein metabolic process	5.11306e-09	-19.0915	2960	350	0.189394	1848	20694	14297,13000,26403,16542,68691,75841,19091,218215,66521,244694,329908,69922,71816,70160,56613,66845,26433,231571,22215,17192,66410,12571,18676,20878,71091,52432,76192,223770,14598,80752,13135,93757,74270,30838,13684,67138,57295,226419,102162,76563,67555,77805,76804,74410,16949,68477,234664,208650,224703,15182,22195,56032,110147,12399,101568,74026,19255,18125,320717,67877,109910,320183,66597,232566…	Fxn,Csnk2a2,Map3k11,Kdr,Kansl1l,Rnf139,Prkg1,Rnf144b,Rwdd1,Kdm4d,Usp24,Vrk2,Rnf180,Vps36,Rps6ka4,Mrpl33,Plod3,Rpap2,Ube3a,Mbd3,Mterf3,Cdk6,Phf2,Aurka,Cdkl1,Ppp2r2d,Abhd12,Brd1,Ggt1,Fam20c,Dad1,Immp2l,Usp20,Fbxw4,Eif4e,Herc6,Icmt,Dyrk3,Taf5l,Qrsl1,Mgat4d,Esco1,Kdm4c,Ttll11,Loxl1,Rmnd5a,Nae1,Cblb,March2,Hdac2,Ube2l3,Nprl2,Ehmt2,Runx3,Vrk3,Msl1,Ptpn2,Nos1,Pptc7,Naa20,Zfp91,Msrb3,Trim13,Amn1,Padi3,Cc…
GO:0070925	organelle assembly	5.85683e-09	-18.9557	633	101	0.0546537	1848	20694	329015,243961,100048534,102747,75564,73692,11837,19988,14894,101706,433956,116733,69297,13008,382406,67694,56085,51938,67231,269209,13424,225288,109359,69387,226356,233064,18189,53604,12261,100226,242253,214704,29810,216560,234740,319845,110084,319953,234915,213081,105000,70989,66734,15463,319713,22210,236266,72392,57342,246102,18596,67841,212307,66615,53869,76832,66410,19332,26369,118449,56542,1…	Atg2a,Shank1,Cfap43,Lrrc49,Rsph9,Cplane1,Rplp0,Rpl6,Cfap20,Numa1,Dnaaf5,Vps4a,Lrrc46,Csrp2,Poc1b,Ift74,Ubqln1,Ccdc39,Tbc1d20,Stk36,Dync1h1,Fhod3,Abraxas2,Dnajb13,Cfap221,Wdr62,Nrxn1,Zpbp,C1qbp,Stx12,Wdr63,Iqub,Bag3,Wdpcp,Tmem231,Bbs9,Dnah1,Ttll1,Cep126,Wdr19,Dnal1,Jhy,Map1lc3a,Agfg1,Ablim3,Ube2b,Alms1,Tmem175,Parva,Rttn,Pdgfrb,Atg3,Mapre2,Atg4b,Rab11a,Hyls1,Mterf3,Rab20,Cetn1,Synpo2,Ick,E2f4,Mrpl…
GO:0060271	cilium assembly	1.04784e-08	-18.374	261	53	0.0286797	1848	20694	68099,320277,16776,212517,13417,53883,226356,69387,269209,51938,75533,19725,50525,74362,67694,219103,382406,12009,13191,66086,70300,69297,433956,232987,14894,20460,73692,75564,102747,104394,56542,100048534,76832,57342,76967,67474,22210,236266,319713,70989,105000,213081,234915,110084,319953,319845,234740,18536,73834,216560,234776,214704,242253	Fam92a,Spef2,Lama5,Cfap44,Dnah8,Celsr2,Cfap221,Dnajb13,Stk36,Ccdc39,Nme5,Rfx2,Spag6l,Spag17,Ift74,Cenpj,Poc1b,Cep131,Dctn1,Fopnl,Fuz,Lrrc46,Dnaaf5,B9d2,Cfap20,Stil,Cplane1,Rsph9,Lrrc49,E2f4,Ick,Cfap43,Hyls1,Parva,2700049A03Rik,Snap29,Ube2b,Alms1,Ablim3,Jhy,Dnal1,Wdr19,Cep126,Dnah1,Ttll1,Bbs9,Tmem231,Pcm1,Atp6v1d,Wdpcp,Atmin,Iqub,Wdr63
GO:0046907	intracellular transport	1.23239e-08	-18.2117	1132	157	0.0849567	1848	20694	69482,59042,66251,223754,68942,75266,83671,66220,54418,215445,21428,21968,14806,78232,75734,72149,18457,100226,18053,78618,114128,217378,67203,67694,320982,73178,75219,116733,224454,320487,67166,245886,76687,11426,227154,103724,72265,70699,68051,12217,52639,231876,22631,70160,67299,66616,338320,99683,73826,233489,235636,210148,216831,20615,13426,19341,381201,16574,218811,57915,234069,235442,73288…	Nup35,Cope,Arfgap3,Tbc1d22a,Chmp2b,Tomm20l,Sytl2,Zdhhc12,Fmn2,Rab11fip3,Mlx,Tom1,Grik2,Trappc6b,Mff,Strada,Bloc1s6,Stx12,Ngfr,Acap2,Laptm4b,Dnajc27,Nde1,Ift74,Arl4c,Wasl,Dusp18,Vps4a,Zdhhc14,Heatr5a,Arl8b,Ankrd27,Spcs3,Macf1,Stradb,Tbc1d10a,Tram1,Nup205,Nutf2,Bsn,Wipi1,Lmtk2,Ywhaz,Vps36,Dock7,Snx9,Mia2,Sec24b,Poldip3,Picalm,Rtp3,Slc30a6,Arhgap44,Snapin,Dync1i1,Rab4a,Ap5b1,Kif5c,Sec24c,Tbc1d1,Pcid…
GO:0048232	male gamete generation	1.4033e-08	-18.0819	552	90	0.0487013	1848	20694	60534,666528,70891,382077,13206,223825,100048534,433700,280667,208169,103554,70691,56228,12048,110957,53604,210510,22698,14087,67231,74041,239731,212670,110084,69310,319953,110147,74450,22210,54427,236266,21744,252868,224661,15361,235628,57256,68107,15463,67561,54383,72148,14598,93684,330830,29871,67753,68549,229227,276920,15364,14609,271639,399599,75178,22697,24086,671232,320277,67555,212517,380…	Fancg,Zfp541,Spdya,Ccdc33,Ddx4,Mroh2b,Cfap43,Spag8,Adam1b,Slc9c1,Psme4,3830403N18Rik,Ube2j1,Bcl2l1,D1Pas1,Zpbp,Tdrd6,Zfp39,Fanca,Tbc1d20,Ddias,Rimbp3,Catsper2,Dnah1,Pacrg,Ttll1,Ehmt2,Pank2,Ube2b,Dnmt3l,Alms1,Adad1,Odf4,Slc26a8,Hmga1,Prss42,Prss21,Cntd1,Agfg1,Wdr48,Phc2,Tdrp,Ggt1,Selenof,Drc7,Scmh1,Eqtn,Sgo2a,4932438A13Rik,Ccdc42,Hmga2,Gja1,Adcy10,Ccdc87,Meiob,Zscan21,Tlk2,Topaz1,Spef2,Mgat4d,Cfap…
GO:0019538	protein metabolic process	1.85671e-08	-17.8019	3559	406	0.219697	1848	20694	18140,56371,18747,227334,18604,231876,26891,19211,268958,240047,56224,52639,18160,20815,66180,66286,106025,71738,20871,75002,109979,69562,53621,19921,279029,381122,77116,74241,216767,18571,108098,11495,67204,11979,19244,23802,19054,75608,19273,66615,101206,54198,118449,56542,69577,103964,73218,56736,210530,56532,69008,11492,76884,17164,67841,53618,21755,110135,57256,16453,332110,225131,100737,533…	Uhrf1,Fzr1,Prkaca,Usp40,Pdk2,Lmtk2,Cops4,Pten,Capn11,Mmp25,Tspan5,Wipi1,Npr1,Srpk1,P3h4,Sec11c,Sharpin,Mamdc2,Aurkc,Tmprss12,Art3,Cdk13,Cnot4,Rpl19,Stkld1,Capn13,Mtmr2,Chpf,Mrpl22,Pdcd6ip,Med21,Adam2,Eif2s2,Atp7b,Ptp4a2,Amfr,Ppp2r3d,Chmp4b,Ptpru,Atg4b,Tada3,Snx3,Synpo2,Ick,Fastkd3,Try5,Sppl2b,Rnf14,P3h2,Ripk3,Cab39l,Adam19,Cyfip2,Mapkapk2,Atg3,Fut8,Prss39,Fgb,Prss21,Jak3,Mapk15,Wac,Dcun1d4,Usp2,P…
GO:1901564	organonitrogen compound metabolic process	2.9e-08	-17.356	4394	486	0.262987	1848	20694	242585,223978,103534,12039,15254,11949,12874,94184,229445,66461,67279,109129,18107,14918,227738,56228,70208,11821,52348,20014,230484,26408,69453,671535,110948,66863,66105,223870,12226,70779,77485,50527,368202,110606,70178,68215,81601,18755,50873,12368,20768,71745,276846,433766,50868,19012,66648,22210,67561,67890,22027,94091,547253,30839,24017,21402,18242,66569,208659,104725,260408,71673,74838,687…	Slc35d1,Cpped1,Mgat4b,Bckdha,Hint1,Atp5c1,Cpd,Pdxdc1,Ctso,Ptpmt1,Med31,Mmadhc,Nmt1,Gucy2d,Lrsam1,Ube2j1,Med23,Aprt,Vps37a,Rpn2,Usp1,Map3k5,Prss56,Parp10,Hlcs,Lztr1,Ube2d3,Senp1,Btg1,Prdm5,Stk31,Ero1l,Prss48,Fntb,Abhd17c,Fam98b,Kat5,Prkch,Prkn,Casp6,Sephs2,Cul2,Pigs,Trim63,Keap1,Plpp1,Tpgs2,Ube2b,Wdr48,Ufm1,Hsp90b1,Trim11,Parp14,Fbxw5,Rnf13,Skp1a,Oat,Gdpd1,Fam20a,Sptssa,Prss45,Rnf215,Naa15,Ubr3,Nt…
GO:0044782	cilium organization	3.34493e-08	-17.2132	292	56	0.030303	1848	20694	12009,13191,74362,67694,219103,382406,50525,51938,269209,19725,75533,69387,13417,53883,226356,320277,16776,68099,286942,212517,76832,100048534,102747,104394,56542,75564,73692,14894,20460,433956,232987,66086,70300,69297,234915,105000,75472,213081,70989,319713,67474,236266,22210,76967,246102,57342,214704,234776,242253,216560,73834,18536,234740,319953,110084,319845	Cep131,Dctn1,Spag17,Ift74,Cenpj,Poc1b,Spag6l,Ccdc39,Stk36,Rfx2,Nme5,Dnajb13,Dnah8,Celsr2,Cfap221,Spef2,Lama5,Fam92a,Kif19a,Cfap44,Hyls1,Cfap43,Lrrc49,E2f4,Ick,Rsph9,Cplane1,Cfap20,Stil,Dnaaf5,B9d2,Fopnl,Fuz,Lrrc46,Cep126,Dnal1,Cfap126,Wdr19,Jhy,Ablim3,Snap29,Alms1,Ube2b,2700049A03Rik,Rttn,Parva,Iqub,Atmin,Wdr63,Wdpcp,Atp6v1d,Pcm1,Tmem231,Ttll1,Dnah1,Bbs9
GO:0007276	gamete generation	4.06701e-08	-17.0178	674	103	0.0557359	1848	20694	80517,271036,27356,69376,234857,18747,72162,320752,75388,12310,20957,68170,22768,56449,231912,76718,207686,277353,12916,104362,66707,22694,20871,67030,19725,75533,50525,93757,67204,74847,14566,12009,380702,212517,67555,320277,671232,22697,24086,75178,399599,271639,14609,15364,276920,229227,22415,330830,68549,67753,29871,20878,93684,14598,72148,54383,67561,15463,235628,57256,68107,15361,224661,252…	Herpud2,Catsperb,Insl6,Zpbp2,Spire2,Prkaca,Dhx36,Dpy19l2,Boll,Calca,Sycp1,B230118H07Rik,Zfy2,Ybx3,Katnal1,Catsperg2,Cfap69,Tcfl5,Crem,Meig1,Nkapl,Zfp35,Aurkc,Fancl,Rfx2,Nme5,Spag6l,Immp2l,Eif2s2,Meikin,Gdf9,Cep131,Shisa6,Cfap44,Mgat4d,Spef2,Topaz1,Zscan21,Tlk2,Meiob,Ccdc87,Adcy10,Gja1,Hmga2,Ccdc42,4932438A13Rik,Wnt3,Drc7,Sgo2a,Eqtn,Scmh1,Aurka,Selenof,Ggt1,Tdrp,Phc2,Wdr48,Agfg1,Prss42,Prss21,Cntd…
GO:0043412	macromolecule modification	8.23425e-08	-16.3124	2576	304	0.164502	1848	20694	77485,70779,12226,66105,223870,20768,18755,50873,81601,68215,70178,110606,54427,22210,66648,19012,50868,433766,276846,547253,94091,67890,67561,103534,223978,18107,67279,66461,70208,56228,227738,66863,26408,110948,671535,230484,20014,67030,14534,242960,233115,14841,58911,21848,72077,50758,217734,320752,14255,66789,12005,58193,208659,21402,24017,30839,74287,97243,18212,68795,74838,15183,209318,2408…	Stk31,Prdm5,Btg1,Ube2d3,Senp1,Sephs2,Prkch,Prkn,Kat5,Fam98b,Abhd17c,Fntb,Dnmt3l,Ube2b,Tpgs2,Plpp1,Keap1,Trim63,Pigs,Parp14,Trim11,Ufm1,Wdr48,Mgat4b,Cpped1,Nmt1,Med31,Ptpmt1,Med23,Ube2j1,Lrsam1,Lztr1,Map3k5,Hlcs,Parp10,Usp1,Rpn2,Fancl,Kat2a,Fbxl5,Dpy19l3,Haspin,Sumf1,Trim24,Gcnt3,Fbxl17,Pomt2,Dpy19l2,Flt3,Alg14,Axin1,Extl2,Fam20a,Skp1a,Rnf13,Fbxw5,Kcmf1,Naa11,Ntrk2,Ubr3,Naa15,Hdac3,Gps1,Tlk2,Ppp2r…
GO:0007283	spermatogenesis	8.91215e-08	-16.2333	532	85	0.0459957	1848	20694	21744,22210,54427,236266,57256,235628,68107,15463,67561,54383,252868,224661,15361,69310,110084,319953,110147,212670,74450,53604,70691,12048,110957,56228,22698,67231,74041,239731,210510,666528,60534,382077,13206,433700,280667,103554,208169,223825,100048534,320752,18747,72162,68170,20957,12310,75388,271036,80517,69376,27356,20871,22694,231912,76718,56449,22768,104362,66707,12916,277353,207686,67123…	Adad1,Ube2b,Dnmt3l,Alms1,Prss21,Prss42,Cntd1,Agfg1,Wdr48,Phc2,Odf4,Slc26a8,Hmga1,Pacrg,Dnah1,Ttll1,Ehmt2,Catsper2,Pank2,Zpbp,3830403N18Rik,Bcl2l1,D1Pas1,Ube2j1,Zfp39,Tbc1d20,Ddias,Rimbp3,Tdrd6,Zfp541,Fancg,Ccdc33,Ddx4,Spag8,Adam1b,Psme4,Slc9c1,Mroh2b,Cfap43,Dpy19l2,Prkaca,Dhx36,B230118H07Rik,Sycp1,Calca,Boll,Catsperb,Herpud2,Zpbp2,Insl6,Aurkc,Zfp35,Katnal1,Catsperg2,Ybx3,Zfy2,Meig1,Nkapl,Crem,Tcf…
GO:0030031	cell projection assembly	1.49966e-07	-15.7129	367	64	0.034632	1848	20694	232987,66086,70300,20460,104394,56542,76832,320277,16776,68099,212517,13417,53883,50525,19725,75533,12009,13191,74362,219103,73834,18536,234776,67474,76967,433956,73178,69297,14894,102747,50884,75564,73692,100048534,69387,18189,226356,107589,51938,269209,67694,382406,234740,76089,319953,110084,319845,216560,214704,242253,76884,57342,22325,226970,22210,236266,170736,70989,319713,76108,234915,14086…	B9d2,Fopnl,Fuz,Stil,E2f4,Ick,Hyls1,Spef2,Lama5,Fam92a,Cfap44,Dnah8,Celsr2,Spag6l,Rfx2,Nme5,Cep131,Dctn1,Spag17,Cenpj,Atp6v1d,Pcm1,Atmin,Snap29,2700049A03Rik,Dnaaf5,Wasl,Lrrc46,Cfap20,Lrrc49,Nckap1,Rsph9,Cplane1,Cfap43,Dnajb13,Nrxn1,Cfap221,Mylk,Ccdc39,Stk36,Ift74,Poc1b,Tmem231,Rapgef2,Ttll1,Dnah1,Bbs9,Wdpcp,Iqub,Wdr63,Cyfip2,Parva,Vav2,Arhgef4,Ube2b,Alms1,Parvb,Jhy,Ablim3,Rap2a,Cep126,Fscn1,Dnal1…
GO:0120031	plasma membrane bounded cell projection assembly	1.80068e-07	-15.5299	353	62	0.0335498	1848	20694	105000,213081,76108,234915,14086,319713,70989,76967,170736,226970,67474,22210,236266,22325,57342,234776,214704,242253,18536,73834,216560,110084,76089,319953,319845,234740,74362,67694,382406,219103,13191,12009,51938,269209,19725,75533,50525,107589,18189,13417,53883,226356,69387,320277,68099,16776,212517,100048534,76832,75564,73692,104394,102747,56542,50884,14894,20460,69297,70300,66086,433956,2329…	Dnal1,Wdr19,Rap2a,Cep126,Fscn1,Ablim3,Jhy,2700049A03Rik,Parvb,Arhgef4,Snap29,Ube2b,Alms1,Vav2,Parva,Atmin,Iqub,Wdr63,Pcm1,Atp6v1d,Wdpcp,Dnah1,Rapgef2,Ttll1,Bbs9,Tmem231,Spag17,Ift74,Poc1b,Cenpj,Dctn1,Cep131,Ccdc39,Stk36,Rfx2,Nme5,Spag6l,Mylk,Nrxn1,Dnah8,Celsr2,Cfap221,Dnajb13,Spef2,Fam92a,Lama5,Cfap44,Cfap43,Hyls1,Rsph9,Cplane1,E2f4,Lrrc49,Ick,Nckap1,Cfap20,Stil,Lrrc46,Fuz,Fopnl,Dnaaf5,B9d2
GO:0060285	cilium-dependent cell motility	2.29616e-07	-15.2869	103	27	0.0146104	1848	20694	5.05257e+148	Spag6l,Spef1,Ccdc39,Atp2b4,Slc26a8,Cep131,Cacna1e,Insl6,Efhc1,Spef2,Cfap44,Ube2b,Slc9c1,Rsph9,Pldi,Wdr63,Cfap43,Spata4,Ttll1,Lrrc46,Dnah1,Drc7,Ddx4,Ldhc,Sept12,Tcte1,Catsper2
GO:0001539	cilium or flagellum-dependent cell motility	2.29616e-07	-15.2869	103	27	0.0146104	1848	20694	5.19387e+148	Ccdc39,Spef1,Atp2b4,Spag6l,Insl6,Slc26a8,Cep131,Cacna1e,Cfap44,Spef2,Efhc1,Ube2b,Pldi,Slc9c1,Rsph9,Cfap43,Wdr63,Ddx4,Drc7,Ttll1,Lrrc46,Dnah1,Spata4,Catsper2,Tcte1,Sept12,Ldhc
GO:0007017	microtubule-based process	2.5708e-07	-15.1739	630	95	0.0514069	1848	20694	22428,20871,67299,74334,100732,20615,14158,18536,13426,19765,231912,16574,72823,26403,93737,23859,12217,14252,234857,16579,12005,20878,66086,16553,225745,207175,20460,56542,26369,212733,53869,71877,234847,269878,74410,13518,320277,212517,271639,15183,70737,75991,53883,13417,50525,16558,233406,75533,245877,13191,12009,59040,330355,74362,219103,319953,110084,54418,22294,19348,75465,242253,246102,21…	Dctn6,Aurkc,Dock7,Ranbp10,Mapre3,Snapin,Fer,Pcm1,Dync1i1,Ralbp1,Katnal1,Kif5c,Pard3b,Map3k11,Pard6g,Dlg2,Bsn,Flot2,Spire2,Kifap3,Axin1,Aurka,Fopnl,Kif13a,Haus1,Cetn4,Stil,Ick,Cetn1,Bicdl2,Rab11a,Efhc1,Spg7,Megf8,Ttll11,Dst,Spef2,Cfap44,Adcy10,Hdac3,Cgn,Slain2,Celsr2,Dnah8,Spag6l,Kif16b,Prc1,Nme5,Map7d1,Dctn1,Cep131,Rhot1,Dnah6,Spag17,Cenpj,Ttll1,Dnah1,Fmn2,Uxt,Kif20a,Dynlrb2,Wdr63,Rttn,Mapre2,Ube…
GO:0022607	cellular component assembly	2.58483e-07	-15.1684	2201	263	0.142316	1848	20694	66448,14609,12808,50927,101685,16337,319387,66733,225745,72155,16494,269966,219103,212517,320277,330401,75991,26417,67526,14457,72831,19060,15519,319190,12495,73834,240595,14252,69376,12866,234857,216705,11840,75964,225997,270163,110279,56369,12325,76967,102747,73692,433956,11837,15568,19988,14894,17364,13424,12739,67231,20168,66379,110157,70675,12144,21356,76089,105440,110084,66734,15463,14086,7…	Mrpl20,Gja1,Cobl,Nasp,Spty2d1,Insr,Adgrl3,Kcng4,Haus1,Cenpn,Kcna6,Nup98,Cenpj,Cfap44,Spef2,Tmcc1,Slain2,Mapk3,Atg12,Gas7,Dhx30,Ppp5c,Hsp90aa1,Hist2h2be,Entpd1,Atp6v1d,Kcnv2,Flot2,Zpbp2,Cox7a2,Spire2,Clint1,Arf1,Trappc8,Trpm6,Myo9a,Bcr,Apip,Camk2g,2700049A03Rik,Lrrc49,Cplane1,Dnaaf5,Rplp0,Elavl1,Rpl6,Cfap20,Trpm1,Dync1h1,Cldn3,Tbc1d20,Rtn3,Cox14,Raf1,Vcpip1,Blm,Tapbp,Rapgef2,Kctd9,Dnah1,Map1lc3a,A…
GO:0045184	establishment of protein localization	2.87943e-07	-15.0605	1309	170	0.0919913	1848	20694	16647,432536,381605,170829,11861,15519,27058,56447,17846,67542,18536,26914,234857,11840,68137,66011,225362,54610,110279,23859,213827,81910,50927,212999,68943,70300,16553,12847,66890,338366,20813,269966,227720,56488,12009,228359,16650,319924,67180,66482,329260,98732,66887,19348,12288,22283,81500,225861,234865,100503041,242122,22027,17714,233081,76108,105835,213081,140723,71446,99571,20472,11767,10…	Kpna2,Pom121l12,Tbc1d2,Tram2,Arl4a,Hsp90aa1,Srp9,Copz1,Commd1,Cog6,Pcm1,H2afy,Spire2,Arf1,Kdelr1,Ranbp17,Reep2,Tbc1d8,Bcr,Dlg2,Arcn1,Rrbp1,Nasp,Tnpo2,Pink1,Fuz,Kif13a,Copa,Lman2,Mia3,Srp14,Nup98,Nup214,Nxt1,Cep131,Arhgap1,Kpna6,Apba1,Yipf5,Exoc2,Dennd1b,Rab3gap2,Lonp2,Kif20a,Cacna1c,Ush2a,Sil1,Snx32,Nup133,Pdzd7,Vtcn1,Hsp90b1,Grpel2,Ffar1,Rap2a,Sgsm3,Wdr19,Cacng5,Wrb,Fgg,Six2,Ap1m1,Ap4e1,Nup160,T…
GO:0016192	vesicle-mediated transport	3.02464e-07	-15.0113	1069	144	0.0779221	1848	20694	235442,73288,242274,107338,12033,66111,74270,108124,16976,13191,18706,245944,27277,76338,67753,52055,53420,19332,54198,53869,103724,67474,18779,22215,78808,52639,231876,20616,22631,70160,74998,99683,66616,338320,233489,20405,210148,216831,20615,19765,26903,60510,381201,12306,218811,219135,18457,100226,108800,78618,18189,114128,320982,73178,116733,320487,68090,245886,56508,67282,11981,17164,59042,…	Rab8b,Vps50,Lrrc7,Gbf1,Bcap29,Tmed3,Usp20,Napa,Lrpap1,Dctn1,Pik3ca,Vps54,Golga5,Rab2b,Eqtn,Rab11fip5,Syt5,Rab20,Snx3,Rab11a,Tbc1d10a,Snap29,Pla2r1,Ube3a,Stxbp5,Wipi1,Lmtk2,Snap91,Ywhaz,Vps36,Rab11fip2,Sec24b,Snx9,Mia2,Picalm,Sh3gl1,Slc30a6,Arhgap44,Snapin,Ralbp1,Dysf,Syt9,Ap5b1,Anxa2,Sec24c,Mtmr6,Bloc1s6,Stx12,Ston2,Acap2,Nrxn1,Laptm4b,Arl4c,Wasl,Vps4a,Heatr5a,Yif1a,Ankrd27,Rapgef4,Washc3,Atp9a,M…
GO:0032504	multicellular organism reproduction	1.0367e-06	-13.7795	809	113	0.0611472	1848	20694	666528,60534,70891,382077,13206,433700,280667,103554,208169,223825,22661,100048534,53604,22137,20662,70691,74229,71904,110957,56228,12048,22698,13866,67231,14087,74041,239731,210510,19059,319953,69310,110084,54418,381022,110147,212670,74450,27386,21744,54427,236266,22210,68107,57256,235628,67561,15463,54383,252868,224661,15361,20878,66712,330830,68549,29871,67753,14598,21945,72148,93684,15364,146…	Zfp541,Fancg,Spdya,Ccdc33,Ddx4,Spag8,Adam1b,Psme4,Slc9c1,Mroh2b,Zfp148,Cfap43,Zpbp,Ttk,Sos1,3830403N18Rik,Paqr8,Paqr7,D1Pas1,Ube2j1,Bcl2l1,Zfp39,Erbb2,Tbc1d20,Fanca,Ddias,Rimbp3,Tdrd6,Ppp3r2,Ttll1,Pacrg,Dnah1,Fmn2,Kmt2d,Ehmt2,Catsper2,Pank2,Npas3,Adad1,Dnmt3l,Alms1,Ube2b,Cntd1,Prss21,Prss42,Wdr48,Agfg1,Phc2,Odf4,Slc26a8,Hmga1,Aurka,Spesp1,Drc7,Sgo2a,Scmh1,Eqtn,Ggt1,Dedd,Tdrp,Selenof,Hmga2,Gja1,Wn…
GO:0019953	sexual reproduction	1.10314e-06	-13.7174	819	114	0.0616883	1848	20694	212670,110147,319953,110084,69310,54418,381022,20686,74450,22210,54427,236266,21744,15361,224661,252868,67561,54383,15463,235628,68107,57256,26384,13206,382077,70891,666528,60534,100048534,22661,223825,103554,208169,280667,433700,56228,12048,110957,74229,71904,70691,20662,22137,53604,19059,210510,74041,239731,14087,67231,22698,67030,22694,20871,277353,207686,12916,104362,66707,22768,56449,76718,2…	Catsper2,Ehmt2,Ttll1,Dnah1,Pacrg,Fmn2,Kmt2d,Spa17,Pank2,Ube2b,Dnmt3l,Alms1,Adad1,Hmga1,Slc26a8,Odf4,Wdr48,Phc2,Agfg1,Prss42,Cntd1,Prss21,Gnpda1,Ddx4,Ccdc33,Spdya,Zfp541,Fancg,Cfap43,Zfp148,Mroh2b,Psme4,Slc9c1,Adam1b,Spag8,Ube2j1,Bcl2l1,D1Pas1,Paqr8,Paqr7,3830403N18Rik,Sos1,Ttk,Zpbp,Ppp3r2,Tdrd6,Ddias,Rimbp3,Fanca,Tbc1d20,Zfp39,Fancl,Zfp35,Aurkc,Tcfl5,Cfap69,Crem,Meig1,Nkapl,Zfy2,Ybx3,Catsperg2,Ka…
GO:0048609	multicellular organismal reproductive process	1.48833e-06	-13.4179	797	111	0.0600649	1848	20694	15364,14609,22415,229227,70093,276920,20878,67753,330830,29871,68549,21945,72148,14598,93684,93757,50525,75533,19725,14566,12009,74847,16650,67204,671232,67555,320277,380702,212517,271639,75178,399599,26417,24086,22697,76718,231912,56449,22768,66707,104362,12916,277353,207686,20871,22694,67030,271036,80517,234857,69376,19211,27356,320752,72162,18747,68170,20957,75388,12310,433700,280667,103554,20…	Hmga2,Gja1,Wnt3,4932438A13Rik,Ube2q1,Ccdc42,Aurka,Eqtn,Drc7,Scmh1,Sgo2a,Dedd,Tdrp,Ggt1,Selenof,Immp2l,Spag6l,Nme5,Rfx2,Gdf9,Cep131,Meikin,Kpna6,Eif2s2,Topaz1,Mgat4d,Spef2,Shisa6,Cfap44,Adcy10,Meiob,Ccdc87,Mapk3,Tlk2,Zscan21,Catsperg2,Katnal1,Ybx3,Zfy2,Nkapl,Meig1,Crem,Tcfl5,Cfap69,Aurkc,Zfp35,Fancl,Catsperb,Herpud2,Spire2,Zpbp2,Pten,Insl6,Dpy19l2,Dhx36,Prkaca,B230118H07Rik,Sycp1,Boll,Calca,Spag8,…
GO:0070647	protein modification by small protein conjugation or removal	1.60605e-06	-13.3417	621	91	0.0492424	1848	20694	208650,22083,234664,50873,224703,207521,59025,65255,66105,223870,217342,70928,22195,74158,59004,56459,224170,100737,53376,30941,225131,109910,66597,67561,67890,94091,51813,56469,232566,67841,68031,433766,50868,242785,69727,67921,56736,22210,22644,229615,67279,108660,23989,71041,230484,69587,66863,59003,227738,22194,109359,70208,22222,70675,21848,77593,53621,75841,106025,218215,14534,242960,252870…	Cblb,Ctr9,Nae1,Prkn,March2,Dtx4,Usp14,Asb4,Ube2d3,Senp1,Ube2o,Trim69,Ube2l3,Josd1,Pias4,Sae1,Dzip3,Dcun1d4,Usp2,Usp21,Wac,Zfp91,Trim13,Wdr48,Ufm1,Trim11,Ccnc,Pias1,Amn1,Atg3,Rnf146,Trim63,Keap1,Klhl21,Usp46,Ube2f,Rnf14,Ube2b,Rnf103,Pias3,Med31,Rnf187,Med24,Pcgf6,Usp1,Pcgf3,Lztr1,Maea,Lrsam1,Ube2e1,Abraxas2,Med23,Ubr1,Vcpip1,Trim24,Usp45,Cnot4,Rnf139,Sharpin,Rnf144b,Kat2a,Fbxl5,Usp7,Fancl,Usp24,Co…
GO:0007286	spermatid development	1.79775e-06	-13.229	190	38	0.0205628	1848	20694	1.54633e+207	Agfg1,Catsperb,Insl6,Slc26a8,Zpbp2,Adad1,Prkaca,Dpy19l2,Calca,Ube2b,Sycp1,Alms1,Zfy2,Pank2,Ehmt2,Ttll1,Pacrg,Dnah1,Catsper2,Rimbp3,Rfx2,Ddias,Nme5,Tbc1d20,Spag6l,Cep131,Cfap44,Spef2,Zpbp,Topaz1,Ube2j1,3830403N18Rik,Psme4,Cfap43,Ccdc42,Eqtn,Fancg,Selenof
GO:0033365	protein localization to organelle	2.14094e-06	-13.0543	599	88	0.047619	1848	20694	16647,432536,14841,170829,15519,100732,27058,18536,73834,63856,68051,20471,26914,68137,22631,70160,75964,72265,12236,23859,21841,107939,74549,53869,75608,68943,21402,20878,212999,224640,20460,93757,227720,269966,338366,20813,12009,56488,16650,13018,380702,235442,15183,242274,70394,19384,107338,12033,50873,98732,66887,75734,75266,225004,319845,215445,56839,332110,69981,216963,234865,17714,213081,1…	Kpna2,Pom121l12,Haspin,Tram2,Hsp90aa1,Mapre3,Srp9,Pcm1,Atp6v1d,Taf8,Nutf2,Six1,H2afy,Kdelr1,Ywhaz,Vps36,Trappc8,Tram1,Bub1b,Dlg2,Tia1,Pom121,Mau2,Rab11a,Chmp4b,Pink1,Skp1a,Aurka,Tnpo2,Lemd2,Stil,Immp2l,Nup214,Nup98,Mia3,Srp14,Cep131,Nxt1,Kpna6,Ctcf,Shisa6,Rab8b,Hdac3,Lrrc7,Kptn,Ran,Gbf1,Bcap29,Prkn,Rab3gap2,Lonp2,Mff,Tomm20l,Pcare,Bbs9,Rab11fip3,Lgi1,Mapk15,Tmem30a,Git1,Nup133,Grpel2,Wdr19,Cacng5…
GO:0071702	organic substance transport	2.57815e-06	-12.8684	1868	223	0.120671	1848	20694	72265,103724,67474,193034,68051,78808,101772,70160,22631,20616,231876,74441,74102,235636,73826,79554,66616,338320,74998,19765,71701,225655,266690,20615,216831,231470,58246,26903,19341,57915,20652,16574,381201,73288,244962,235442,234069,66111,12033,19384,242274,108124,93757,102857,245944,18571,28254,18803,76338,52055,116914,54198,20897,19332,107939,56542,18400,70093,75608,53869,66615,64008,67841,5…	Tram1,Tbc1d10a,Snap29,Trpv1,Nutf2,Stxbp5,Ano1,Vps36,Ywhaz,Snap91,Lmtk2,Slco6c1,Slc35a5,Rtp3,Poldip3,Cptp,Snx9,Mia2,Rab11fip2,Ralbp1,Pnpt1,Prelid3a,Cyb5r4,Snapin,Arhgap44,Fras1,Slc35b4,Dysf,Rab4a,Tbc1d1,Soat1,Kif5c,Ap5b1,Vps50,Snx14,Rab8b,Pcid2,Tmed3,Bcap29,Ran,Lrrc7,Napa,Immp2l,Slc6a8,Vps54,Pdcd6ip,Slco1a6,Plcg1,Rab2b,Rab11fip5,Slc19a2,Snx3,Stra6,Rab20,Pom121,Ick,Slc22a18,Ube2q1,Chmp4b,Rab11a,Atg…
GO:0030163	protein catabolic process	3.75085e-06	-12.4935	616	89	0.0481602	1848	20694	21848,77593,12306,53621,75841,252870,242960,106025,218215,59007,74617,329908,12005,70160,56371,228769,227334,244373,50758,217734,18140,22215,118449,18203,68795,71673,66089,75608,79043,21402,24017,76192,93765,30839,73318,23802,30838,74270,70510,66967,26931,18571,26572,12176,68477,50873,81601,29810,70178,66887,59025,71745,22195,18521,66105,53376,22027,116870,66597,30941,66435,232566,19167,50868,226…	Trim24,Usp45,Anxa2,Cnot4,Rnf139,Usp7,Fbxl5,Sharpin,Rnf144b,Ngly1,Scpep1,Usp24,Axin1,Vps36,Fzr1,Psmf1,Usp40,Erlin2,Fbxl17,Pomt2,Uhrf1,Ube3a,Synpo2,Ntan1,Ubr3,Rnf215,Rmnd5b,Chmp4b,Spsb3,Skp1a,Rnf13,Abhd12,Ube2n,Fbxw5,Ube2d2b,Amfr,Fbxw4,Usp20,Rnf167,Edem3,Ppp2r5c,Pdcd6ip,Cops3,Bnip3,Rmnd5a,Prkn,Kat5,Bag3,Abhd17c,Lonp2,Usp14,Cul2,Ube2l3,Pcbp2,Ube2d3,Usp2,Hsp90b1,Mta1,Trim13,Usp21,Uggt2,Amn1,Psma3,Kea…
GO:0035082	axoneme assembly	3.91099e-06	-12.4517	67	19	0.0102814	1848	20694	7.09895e+106	Jhy,Spag6l,Ccdc39,Cep131,Dnal1,Spag17,Cfap44,Spef2,Ube2b,Dnajb13,Dnah8,Lrrc49,Rsph9,Wdr63,Cfap43,Dnaaf5,Ttll1,Dnah1,Lrrc46
GO:0030030	cell projection organization	4.12103e-06	-12.3994	1110	143	0.077381	1848	20694	56542,104394,223254,53869,232987,20878,20460,235402,19725,13191,243743,13518,68099,77116,13417,100503311,53883,12552,18187,234776,16574,233489,67299,16542,11972,99683,19091,20615,78808,19211,231876,20616,244058,67474,100048534,14462,227154,108699,245886,69297,73178,51938,269209,13866,107589,231225,382406,67694,238505,18457,432530,14260,72149,26420,226356,18189,243725,69387,18053,54712,214704,2774…	Ick,E2f4,Farp1,Rab11a,B9d2,Aurka,Stil,Lingo1,Rfx2,Dctn1,Plxna4,Dst,Fam92a,Mtmr2,Dnah8,Pifo,Celsr2,Cdh11,Nrp2,Atmin,Kif5c,Picalm,Dock7,Kdr,Atp6v0d1,Sec24b,Prkg1,Snapin,Stxbp5,Pten,Lmtk2,Snap91,Rgma,Snap29,Cfap43,Gata3,Stradb,Chn1,Ankrd27,Lrrc46,Wasl,Ccdc39,Stk36,Erbb2,Mylk,Tapt1,Poc1b,Ift74,Mtr,Bloc1s6,Adcy1,Fmn1,Strada,Mapk9,Cfap221,Nrxn1,Ppp1r9a,Dnajb13,Ngfr,Plxnc1,Iqub,Vstm2l,Ntf3,Bbs9,Runx3,Tt…
GO:0120036	plasma membrane bounded cell projection organization	4.3599e-06	-12.3431	1055	137	0.0741342	1848	20694	238505,382406,67694,13866,107589,269209,51938,243725,18053,69387,226356,26420,18189,432530,14260,72149,18457,245886,14462,227154,100048534,108699,73178,69297,105000,140570,12561,70989,69981,319713,226970,170736,76884,17967,54712,214704,277432,216560,234740,15182,18205,12399,319845,319953,13191,19725,235402,12552,18187,53883,13417,77116,243743,13518,68099,53869,223254,56542,104394,20460,232987,208…	Mtr,Poc1b,Ift74,Erbb2,Mylk,Stk36,Ccdc39,Ppp1r9a,Ngfr,Dnajb13,Cfap221,Mapk9,Nrxn1,Adcy1,Fmn1,Strada,Bloc1s6,Ankrd27,Gata3,Stradb,Cfap43,Chn1,Wasl,Lrrc46,Dnal1,Plxnb2,Cdh4,Jhy,Tmem30a,Ablim3,Arhgef4,Parvb,Cyfip2,Ncam1,Plxnc1,Iqub,Vstm2l,Wdpcp,Tmem231,Hdac2,Ntf3,Runx3,Bbs9,Ttll1,Dctn1,Rfx2,Lingo1,Cdh11,Nrp2,Celsr2,Dnah8,Mtmr2,Plxna4,Dst,Fam92a,Rab11a,Farp1,Ick,E2f4,Stil,B9d2,Aurka,Lmtk2,Snap91,Pten,…
GO:0051603	proteolysis involved in cellular protein catabolic process	5.15334e-06	-12.1759	542	80	0.04329	1848	20694	22123,73677,54473,56085,230484,69459,52348,26441,56228,22222,59003,229445,103554,67089,22644,108660,116733,232566,66597,116870,30941,66435,22027,69727,56736,22210,70377,68031,226144,433766,19167,50868,59025,71745,66887,50873,81601,53376,18521,66105,22195,26931,18571,70510,66967,74270,30838,68477,26572,79043,66089,75608,18203,71673,68795,73318,23802,24017,93765,30839,21402,70160,74617,329908,22215…	Psmd3,Psma8,Tollip,Ubqln1,Usp1,Ubl7,Vps37a,Psma4,Ube2j1,Ubr1,Maea,Ctso,Psme4,Psmc6,Rnf103,Rnf187,Vps4a,Amn1,Trim13,Mta1,Usp21,Uggt2,Hsp90b1,Usp46,Rnf14,Ube2b,Derl3,Rnf146,Erlin1,Trim63,Psma3,Keap1,Usp14,Cul2,Lonp2,Prkn,Kat5,Usp2,Pcbp2,Ube2d3,Ube2l3,Ppp2r5c,Pdcd6ip,Rnf167,Edem3,Usp20,Fbxw4,Rmnd5a,Cops3,Spsb3,Rmnd5b,Chmp4b,Ntan1,Rnf215,Ubr3,Ube2d2b,Amfr,Rnf13,Ube2n,Fbxw5,Skp1a,Vps36,Scpep1,Usp24,Ub…
GO:0007018	microtubule-based movement	5.35231e-06	-12.138	252	45	0.0243506	1848	20694	56542,75564,67166,212733,16578,242584,433956,16553,16558,75533,13424,269209,51938,12009,13191,216344,59040,74362,330355,67203,67694,234847,18457,286942,320277,269878,13518,271639,226356,13417,53883,19348,242253,75465,16574,110084,54418,319953,20615,18536,13426,14252,12217,213081,23859	Ick,Rsph9,Arl8b,Bicdl2,Kif9,Wdr78,Dnaaf5,Kif13a,Kif16b,Nme5,Dync1h1,Stk36,Ccdc39,Cep131,Dctn1,Rab21,Rhot1,Spag17,Dnah6,Nde1,Ift74,Spg7,Bloc1s6,Kif19a,Spef2,Megf8,Dst,Adcy10,Cfap221,Dnah8,Celsr2,Kif20a,Wdr63,Dynlrb2,Kif5c,Dnah1,Fmn2,Ttll1,Snapin,Pcm1,Dync1i1,Flot2,Bsn,Wdr19,Dlg2
GO:0048515	spermatid differentiation	5.70135e-06	-12.0748	199	38	0.0205628	1848	20694	7.44502e+207	Pank2,Zfy2,Catsper2,Dnah1,Ttll1,Pacrg,Ehmt2,Slc26a8,Zpbp2,Insl6,Catsperb,Agfg1,Sycp1,Alms1,Ube2b,Calca,Dpy19l2,Prkaca,Adad1,Ccdc42,Cfap43,Psme4,Selenof,Fancg,Eqtn,Cep131,Spag6l,Tbc1d20,Rfx2,Nme5,Rimbp3,Ddias,3830403N18Rik,Ube2j1,Topaz1,Zpbp,Spef2,Cfap44
GO:1901565	organonitrogen compound catabolic process	5.71447e-06	-12.0725	875	117	0.0633117	1848	20694	12005,70160,329908,74617,50758,18140,217734,22215,228769,56371,244373,227334,71872,104174,53621,12306,77593,21848,242960,208982,54381,252870,106025,218215,59007,75841,70025,16993,26931,18571,193742,74270,14718,30838,66967,70510,12176,14204,68477,26572,75608,66089,79043,118449,68795,71673,18203,14598,213043,57319,23802,212647,73318,21402,18242,30839,76192,24017,93765,14667,232566,22027,30941,64705…	Axin1,Vps36,Usp24,Scpep1,Fbxl17,Uhrf1,Pomt2,Ube3a,Psmf1,Fzr1,Erlin2,Usp40,Aox4,Gldc,Cnot4,Anxa2,Usp45,Trim24,Fbxl5,Hmgcll1,Cpq,Usp7,Sharpin,Rnf144b,Ngly1,Rnf139,Acot7,Lta4h,Ppp2r5c,Pdcd6ip,Abhd16a,Usp20,Got1,Fbxw4,Edem3,Rnf167,Bnip3,Il4i1,Rmnd5a,Cops3,Chmp4b,Rmnd5b,Spsb3,Synpo2,Ubr3,Rnf215,Ntan1,Ggt1,Aox2,Smpdl3a,Amfr,Aldh4a1,Ube2d2b,Skp1a,Oat,Fbxw5,Abhd12,Rnf13,Ube2n,Gm2a,Amn1,Hsp90b1,Usp21,Dpys…
GO:0003341	cilium movement	5.91012e-06	-12.0388	57	17	0.00919913	1848	20694	4.33956e+95	Dnaaf5,Wdr78,Ttll1,Dnah1,Rsph9,Wdr63,Megf8,Spef2,Adcy10,Cfap221,Celsr2,Stk36,Ccdc39,Dync1h1,Nme5,Dnah6,Spag17
GO:0015031	protein transport	6.33378e-06	-11.9696	1223	154	0.0833333	1848	20694	59015,66231,59021,242557,216344,69024,81840,317717,52348,56440,24071,227648,227738,110157,232910,56418,12288,329260,66887,19348,225861,81500,105835,213081,140723,234865,242122,22027,17714,233081,99571,20472,11767,108011,81910,66890,50927,212999,70300,12847,16553,56488,228359,12009,16650,338366,20813,227720,269966,66482,67180,319924,432536,16647,27058,17846,67542,18536,56447,11861,170829,381605,15…	Nup160,Thoc7,Rab2a,Atg4c,Rab21,Snx15,Sorcs2,Sec22a,Vps37a,Snx1,Synj2bp,Sec16a,Lrsam1,Raf1,Ap2s1,Ykt6,Cacna1c,Dennd1b,Lonp2,Kif20a,Snx32,Sil1,Sgsm3,Wdr19,Cacng5,Nup133,Vtcn1,Hsp90b1,Grpel2,Ffar1,Fgg,Six2,Ap1m1,Ap4e1,Rrbp1,Lman2,Nasp,Tnpo2,Fuz,Copa,Kif13a,Nxt1,Arhgap1,Cep131,Kpna6,Mia3,Srp14,Nup214,Nup98,Exoc2,Yipf5,Apba1,Pom121l12,Kpna2,Srp9,Commd1,Cog6,Pcm1,Copz1,Arl4a,Tram2,Tbc1d2,Hsp90aa1,Spire…
GO:0007049	cell cycle	6.56075e-06	-11.9344	1148	146	0.0790043	1848	20694	226419,27214,74847,13191,18571,56220,233406,13684,56205,52276,70099,230936,19384,77805,26992,71877,101206,53869,75608,12571,74549,26369,104394,20460,207175,69270,68549,52432,244879,20878,102103,66468,18140,56371,93737,14793,13000,20587,209683,22768,50791,71701,19765,66616,20871,67203,12237,71175,74041,14087,71710,233064,109359,70691,72149,227154,60364,17151,65964,77744,67166,76123,13206,116733,75…	Dyrk3,Dbf4,Meikin,Dctn1,Pdcd6ip,Zfp386,Prc1,Eif4e,Ensa,Cdca8,Smc4,Phf13,Ran,Esco1,Brd7,Efhc1,Tada3,Rab11a,Chmp4b,Cdk6,Mau2,Cetn1,E2f4,Stil,Cetn4,Gins1,Sgo2a,Ppp2r2d,Npat,Aurka,Mtus1,Ska1,Uhrf1,Fzr1,Pard6g,Cdca3,Csnk2a2,Smarcb1,Ttc28,Zfy2,Magi2,Pnpt1,Ralbp1,Snx9,Aurkc,Nde1,Bub3,Nipbl,Ddias,Fanca,Lrrcc1,Wdr62,Abraxas2,3830403N18Rik,Strada,Stradb,Donson,Ccndbp1,Map3k20,Bora,Arl8b,Gpsm2,Ddx4,Vps4a,Pp…
GO:0044257	cellular protein catabolic process	9.72264e-06	-11.5411	560	81	0.0438312	1848	20694	12176,68477,26572,18571,26931,30838,74270,66967,70510,23802,73318,21402,93765,30839,24017,75608,66089,79043,68795,71673,18203,50758,217734,18140,22215,228769,56371,244373,227334,70160,329908,74617,242960,252870,106025,218215,59007,75841,53621,77593,22222,26441,56228,59003,73677,22123,69459,52348,230484,56085,54473,116733,108660,229445,22644,67089,103554,22210,56736,69727,50868,19167,433766,226144…	Bnip3,Rmnd5a,Cops3,Pdcd6ip,Ppp2r5c,Fbxw4,Usp20,Edem3,Rnf167,Amfr,Ube2d2b,Skp1a,Ube2n,Fbxw5,Rnf13,Chmp4b,Rmnd5b,Spsb3,Ubr3,Rnf215,Ntan1,Fbxl17,Pomt2,Uhrf1,Ube3a,Psmf1,Fzr1,Erlin2,Usp40,Vps36,Usp24,Scpep1,Fbxl5,Usp7,Sharpin,Rnf144b,Ngly1,Rnf139,Cnot4,Usp45,Ubr1,Psma4,Ube2j1,Maea,Psma8,Psmd3,Ubl7,Vps37a,Usp1,Ubqln1,Tollip,Vps4a,Rnf187,Ctso,Rnf103,Psmc6,Psme4,Ube2b,Rnf14,Usp46,Keap1,Psma3,Trim63,Erli…
GO:0044085	cellular component biogenesis	1.04932e-05	-11.4648	2416	274	0.148268	1848	20694	56321,50791,67460,16539,66616,20871,106025,192159,52639,12217,20815,19211,22631,70699,241794,69577,26369,56542,19332,118449,75608,66615,53869,13830,23802,207175,20460,108124,19725,67204,18571,13518,68099,216767,77116,70737,19384,29810,30933,17858,18191,319953,319845,216560,56248,110135,70989,105000,67841,76884,56532,17857,66333,72074,22234,116733,73178,56085,107589,104010,94066,67203,67694,382406…	Aatf,Magi2,Decr1,Kcns2,Snx9,Aurkc,Sharpin,Prpf8,Wipi1,Bsn,Srpk1,Pten,Ywhaz,Nup205,Kcng1,Fastkd3,Cetn1,Ick,Rab20,Synpo2,Chmp4b,Atg4b,Rab11a,Stom,Amfr,Cetn4,Stil,Napa,Rfx2,Eif2s2,Pdcd6ip,Dst,Fam92a,Mrpl22,Mtmr2,Cgn,Ran,Bag3,Tor2a,Mx2,Nrxn3,Ttll1,Bbs9,Wdpcp,Ak3,Fgb,Jhy,Dnal1,Atg3,Cyfip2,Ripk3,Mx1,Aqp11,Anks4b,Ugcg,Vps4a,Wasl,Ubqln1,Mylk,Cdh22,Mrpl36,Nde1,Ift74,Poc1b,Csrp2,Nrxn1,Tppp3,Abraxas2,Ciapin…
GO:0022412	cellular process involved in reproduction in multicellular organism	1.09458e-05	-11.4226	398	62	0.0335498	1848	20694	320752,18747,21744,22210,236266,20957,54427,20377,75388,12310,271036,235628,15463,234857,224661,69376,27356,20871,110084,319953,381022,69310,54418,110147,212670,22768,74450,671232,53604,22137,320277,212517,20662,70691,71904,74229,75178,22697,56228,12048,50525,67231,14087,19725,75533,239731,74041,210510,14566,12009,74847,20878,60534,66712,68549,67753,70891,13206,93684,103554,276920,100048534	Dpy19l2,Prkaca,Adad1,Ube2b,Alms1,Sycp1,Dnmt3l,Sfrp1,Boll,Calca,Catsperb,Prss42,Agfg1,Spire2,Slc26a8,Zpbp2,Insl6,Aurkc,Dnah1,Ttll1,Kmt2d,Pacrg,Fmn2,Ehmt2,Catsper2,Zfy2,Pank2,Topaz1,Zpbp,Ttk,Spef2,Cfap44,Sos1,3830403N18Rik,Paqr7,Paqr8,Meiob,Zscan21,Ube2j1,Bcl2l1,Spag6l,Tbc1d20,Fanca,Rfx2,Nme5,Rimbp3,Ddias,Tdrd6,Gdf9,Cep131,Meikin,Aurka,Fancg,Spesp1,Sgo2a,Eqtn,Spdya,Ddx4,Selenof,Psme4,Ccdc42,Cfap43
GO:0004842	ubiquitin-protein transferase activity	1.33699e-05	-11.2225	245	43	0.0232684	1848	20694	59003,68477,22194,227738,22222,70510,67138,108660,24017,93765,21402,73318,23802,68795,22644,66089,68031,433766,22215,242785,22210,56736,18140,66597,109910,94091,232566,75841,217342,66105,70928,22195,218215,106025,67030,242960,224170,208650,50873,21848,53621,224703,65255	Maea,Rmnd5a,Ube2e1,Lrsam1,Ubr1,Rnf167,Herc6,Rnf187,Rnf13,Ube2n,Skp1a,Ube2d2b,Amfr,Ubr3,Rnf103,Rmnd5b,Rnf146,Trim63,Ube3a,Klhl21,Ube2b,Rnf14,Uhrf1,Trim13,Zfp91,Trim11,Amn1,Rnf139,Ube2o,Ube2d3,Trim69,Ube2l3,Rnf144b,Sharpin,Fancl,Fbxl5,Dzip3,Cblb,Prkn,Trim24,Cnot4,March2,Asb4
GO:0015833	peptide transport	1.42962e-05	-11.1555	1251	155	0.0838745	1848	20694	75266,83671,319845,66220,54418,21968,14806,102607,75734,69482,67282,67841,59042,66251,223754,68942,268973,75219,116733,69227,224454,68090,67166,76687,245886,11426,14462,227154,56508,72149,18457,100226,18053,217378,320982,67694,74998,73826,338320,66616,235636,216831,231470,20615,266690,19341,26903,381201,16574,57915,103724,72265,67474,78808,193034,68051,231876,20616,22631,70160,76338,18803,52055,5…	Tomm20l,Sytl2,Bbs9,Zdhhc12,Fmn2,Tom1,Grik2,Snx19,Mff,Nup35,Washc3,Atg3,Cope,Arfgap3,Tbc1d22a,Chmp2b,Nlrc4,Dusp18,Vps4a,Selenot,Zdhhc14,Yif1a,Arl8b,Spcs3,Ankrd27,Macf1,Gata3,Stradb,Rapgef4,Strada,Bloc1s6,Stx12,Ngfr,Dnajc27,Arl4c,Ift74,Rab11fip2,Poldip3,Mia2,Snx9,Rtp3,Arhgap44,Fras1,Snapin,Cyb5r4,Rab4a,Dysf,Ap5b1,Kif5c,Tbc1d1,Tbc1d10a,Tram1,Snap29,Stxbp5,Trpv1,Nutf2,Lmtk2,Snap91,Ywhaz,Vps36,Rab2b,P…
GO:0044260	cellular macromolecule metabolic process	1.54586e-05	-11.0773	4068	433	0.234307	1848	20694	20215,74737,213326,17260,74617,51869,12325,27878,110279,12236,67333,225997,68975,215494,11870,77593,67526,51812,435391,56274,252870,23992,14158,59007,77035,19060,16993,15519,16558,26564,66967,269966,26417,671232,26572,98267,56546,94065,66089,57444,237860,71751,13144,66448,66880,12235,15364,252864,18203,12323,16337,64685,73318,50927,333473,68943,74585,93765,56469,140723,30941,66435,22592,116870,19…	Sag,Pcf11,Scyl2,Mef2c,Scpep1,Rif1,Camk2g,Tada1,Bcr,Bub1b,Stk35,Trpm6,Med27,Pomgnt2,Art1,Usp45,Atg12,Mcrs1,Dupd1,Stk3,Usp7,Prkra,Fer,Ngly1,Kdm8,Ppp5c,Lta4h,Hsp90aa1,Kif16b,Ror2,Edem3,Nup98,Mapk3,Topaz1,Cops3,Stk17b,Sec1,Mrpl34,Rmnd5b,Isg20,Ssh2,Map3k13,Dapk3,Mrpl20,Rsrc1,Bub1,Hmga2,Dusp15,Ntan1,Camk2b,Insr,Nmi,Ube2d2b,Nasp,Zfp36l3,Pink1,Sppl3,Ube2n,Pias1,Cacng5,Usp21,Uggt2,Ercc5,Mta1,Ptprm,Klhl21,…
GO:0006508	proteolysis	1.55713e-05	-11.0701	1110	140	0.0757576	1848	20694	69727,73218,56736,11492,76884,21755,232566,66597,110135,57256,235628,53376,74158,78933,22195,22019,69938,59025,109359,22222,232717,73677,56085,237553,69459,116733,108660,76687,103554,67089,22644,280667,22215,215615,353188,18140,227334,56371,103724,26891,70160,268958,329908,240047,106025,218215,66286,54381,75841,75002,53621,14297,381122,68477,18571,11495,74270,93757,30838,23802,14598,75608,66615,1…	Usp46,Sppl2b,Rnf14,Adam19,Cyfip2,Prss39,Amn1,Trim13,Fgb,Prss21,Prss42,Usp2,Josd1,Agbl4,Ube2l3,Tpp2,Scrn1,Usp14,Abraxas2,Ubr1,Prss58,Psma8,Ubqln1,Trhde,Ubl7,Vps4a,Rnf187,Spcs3,Psme4,Psmc6,Rnf103,Adam1b,Ube3a,Rnpep,Adam32,Uhrf1,Usp40,Fzr1,Tbc1d10a,Cops4,Vps36,Capn11,Usp24,Mmp25,Sharpin,Rnf144b,Sec11c,Cpq,Rnf139,Tmprss12,Cnot4,Fxn,Capn13,Rmnd5a,Pdcd6ip,Adam2,Usp20,Immp2l,Fbxw4,Amfr,Ggt1,Chmp4b,Atg4b…
GO:0001578	microtubule bundle formation	1.57198e-05	-11.0606	99	23	0.0124459	1848	20694	1.02748e+128	Lrrc49,Rsph9,Kif20a,Wdr63,Cfap43,Dnaaf5,Numa1,Dnah1,Ttll1,Lrrc46,Spag6l,Jhy,Ccdc39,Prc1,Cep131,Spag17,Dnal1,Spef2,Cfap44,Dnajb13,Ube2b,Dnah8,Tppp3
GO:0030317	flagellated sperm motility	1.6205e-05	-11.0302	86	21	0.0113636	1848	20694	1.00049e+117	Cfap43,Pldi,Slc9c1,Ldhc,Catsper2,Sept12,Tcte1,Ddx4,Ttll1,Dnah1,Drc7,Slc26a8,Cep131,Cacna1e,Insl6,Spag6l,Atp2b4,Ccdc39,Ube2b,Cfap44,Spef2
GO:0097722	sperm motility	1.6205e-05	-11.0302	86	21	0.0113636	1848	20694	1.00049e+117	Cfap43,Slc9c1,Pldi,Tcte1,Sept12,Catsper2,Ldhc,Dnah1,Ttll1,Drc7,Ddx4,Insl6,Slc26a8,Cacna1e,Cep131,Atp2b4,Ccdc39,Spag6l,Ube2b,Spef2,Cfap44
GO:0006511	ubiquitin-dependent protein catabolic process	1.63539e-05	-11.021	463	69	0.0373377	1848	20694	70160,329908,50758,18140,22215,56371,228769,227334,244373,53621,77593,252870,242960,218215,106025,26931,30838,74270,70510,66967,68477,26572,66089,79043,18203,71673,68795,73318,23802,21402,24017,93765,30839,232566,22027,116870,66597,30941,22210,56736,69727,19167,70377,433766,226144,68031,59025,71745,50873,81601,53376,22195,18521,66105,73677,22123,230484,52348,69459,54473,56085,22222,56228,26441,59…	Vps36,Usp24,Fbxl17,Uhrf1,Ube3a,Fzr1,Psmf1,Usp40,Erlin2,Cnot4,Usp45,Usp7,Fbxl5,Rnf144b,Sharpin,Ppp2r5c,Fbxw4,Usp20,Rnf167,Edem3,Rmnd5a,Cops3,Rmnd5b,Spsb3,Ntan1,Rnf215,Ubr3,Ube2d2b,Amfr,Skp1a,Rnf13,Ube2n,Fbxw5,Amn1,Hsp90b1,Mta1,Trim13,Usp21,Ube2b,Rnf14,Usp46,Psma3,Derl3,Trim63,Erlin1,Rnf146,Usp14,Cul2,Prkn,Kat5,Usp2,Ube2l3,Pcbp2,Ube2d3,Psma8,Psmd3,Usp1,Vps37a,Ubl7,Tollip,Ubqln1,Ubr1,Ube2j1,Psma4,Ma…
GO:0032446	protein modification by small protein conjugation	1.79069e-05	-10.9303	499	73	0.0395022	1848	20694	22194,227738,70208,22222,70675,59003,69587,66863,71041,23989,108660,67279,229615,22644,67921,242785,56736,22210,433766,68031,67841,50868,51813,232566,56469,66597,109910,225131,94091,67890,224170,100737,56459,66105,217342,59004,22195,70928,224703,65255,207521,208650,50873,22083,234664,68477,68274,67138,108098,70510,73318,23802,30839,93765,24017,68943,21402,66089,68795,74287,22215,18140,50758,68975…	Ube2e1,Lrsam1,Med23,Ubr1,Vcpip1,Maea,Pcgf3,Lztr1,Pcgf6,Med24,Rnf187,Med31,Pias3,Rnf103,Ube2f,Klhl21,Rnf14,Ube2b,Trim63,Rnf146,Atg3,Keap1,Ccnc,Amn1,Pias1,Trim13,Zfp91,Wac,Trim11,Ufm1,Dzip3,Dcun1d4,Sae1,Ube2d3,Ube2o,Pias4,Ube2l3,Trim69,March2,Asb4,Dtx4,Cblb,Prkn,Ctr9,Nae1,Rmnd5a,Toporsl,Herc6,Med21,Rnf167,Ube2d2b,Amfr,Fbxw5,Ube2n,Rnf13,Pink1,Skp1a,Rmnd5b,Ubr3,Kcmf1,Ube3a,Uhrf1,Fbxl17,Med27,Rnf180,A…
GO:0042886	amide transport	2.25336e-05	-10.7005	1281	157	0.0849567	1848	20694	16553,12847,70300,212999,50927,66890,81910,319924,67180,66482,227720,269966,20813,338366,16650,228359,12009,56488,15519,11861,381605,170829,56447,17846,18536,67542,27058,16647,432536,110279,225362,54610,213827,23859,68137,66011,234857,11840,242557,59021,66231,59015,56418,232910,110157,227738,227648,24071,56440,52348,317717,69024,81840,216344,225861,81500,66887,19348,329260,12288,108011,11767,2047…	Kif13a,Copa,Fuz,Tnpo2,Nasp,Lman2,Rrbp1,Apba1,Yipf5,Exoc2,Nup214,Nup98,Srp14,Mia3,Kpna6,Arhgap1,Cep131,Nxt1,Hsp90aa1,Arl4a,Tbc1d2,Tram2,Copz1,Commd1,Pcm1,Cog6,Srp9,Kpna2,Pom121l12,Bcr,Reep2,Tbc1d8,Arcn1,Dlg2,Kdelr1,Ranbp17,Spire2,Arf1,Atg4c,Rab2a,Thoc7,Nup160,Ykt6,Ap2s1,Raf1,Lrsam1,Sec16a,Synj2bp,Snx1,Vps37a,Sec22a,Snx15,Sorcs2,Rab21,Snx32,Sil1,Lonp2,Kif20a,Dennd1b,Cacna1c,Ap4e1,Ap1m1,Six2,Fgg,Ffa…
GO:0007281	germ cell development	2.34324e-05	-10.6614	299	49	0.0265152	1848	20694	212517,320277,53604,671232,56228,12048,22697,74229,71904,70691,74041,75533,239731,19725,67231,50525,12009,14566,210510,67753,60534,93684,103554,100048534,276920,21744,18747,320752,75388,12310,20957,22210,236266,15463,235628,271036,27356,69376,224661,110147,69310,110084,319953,381022,54418,20871,212670,22768,74450	Cfap44,Spef2,Zpbp,Topaz1,Ube2j1,Bcl2l1,Zscan21,Paqr8,Paqr7,3830403N18Rik,Ddias,Nme5,Rimbp3,Rfx2,Tbc1d20,Spag6l,Cep131,Gdf9,Tdrd6,Eqtn,Fancg,Selenof,Psme4,Cfap43,Ccdc42,Adad1,Prkaca,Dpy19l2,Boll,Calca,Sycp1,Ube2b,Alms1,Agfg1,Prss42,Catsperb,Insl6,Zpbp2,Slc26a8,Ehmt2,Pacrg,Dnah1,Ttll1,Kmt2d,Fmn2,Aurkc,Catsper2,Zfy2,Pank2
GO:0048193	Golgi vesicle transport	2.70437e-05	-10.5181	244	42	0.0227273	1848	20694	21787,317717,245944,227648,338366,67231,16558,56440,12033,107338,19159,66111,66482,235442,56418,12282,56395,66890,16553,12847,27277,225651,68137,11840,217517,52639,74051,213827,66251,59042,11981,75964,11733,218811,246738,78232,56447,17846,67542,210148,338320,99683	Tfg,Sec22a,Vps54,Sec16a,Mia3,Tbc1d20,Kif16b,Snx1,Bcap29,Gbf1,Cyth3,Tmed3,Exoc2,Rab8b,Ykt6,Hyou1,Tmem115,Lman2,Kif13a,Copa,Golga5,Mppe1,Kdelr1,Arf1,Stxbp6,Wipi1,Steap2,Arcn1,Arfgap3,Cope,Atp9a,Trappc8,Ank1,Sec24c,Dnajc28,Trappc6b,Copz1,Commd1,Cog6,Slc30a6,Mia2,Sec24b
GO:0016050	vesicle organization	3.22859e-05	-10.3409	222	39	0.0211039	1848	20694	6.89421e+207	Chmp2b,Mta1,Agfg1,Snap91,Arf1,Zpbp2,Tmem127,Eea1,Ap1m1,Tmem175,Snap29,Arfgap3,Dysf,Snx19,Anxa2,Sec24c,Picalm,Sec24b,Snapin,Tbc1d20,Laptm4b,Mia3,Sec16a,Rfx2,Rab8b,Stx12,Bloc1s6,Zpbp,Gbf1,Tmcc1,Snx3,Rab20,Aqp11,Rab11a,Vps4a,Eqtn,Zfp385a,Kif13a,Wasl
GO:0071705	nitrogen compound transport	3.45314e-05	-10.2736	1535	182	0.0984848	1848	20694	67474,72265,103724,20616,231876,70160,22631,78808,193034,68051,266690,20615,58246,231470,216831,71701,19765,79554,66616,338320,73826,74998,74102,235636,16574,381201,57915,19341,26903,19384,242274,66111,12033,234069,73288,244962,235442,18571,245944,102857,93757,108124,116914,52055,18803,76338,75608,66615,64008,53869,70093,54198,19332,107939,56542,66251,69482,59042,67841,240638,67282,56517,268973,6…	Snap29,Tram1,Tbc1d10a,Snap91,Lmtk2,Vps36,Ywhaz,Stxbp5,Trpv1,Nutf2,Cyb5r4,Snapin,Slc35b4,Fras1,Arhgap44,Pnpt1,Ralbp1,Cptp,Snx9,Mia2,Poldip3,Rab11fip2,Slc35a5,Rtp3,Kif5c,Ap5b1,Tbc1d1,Rab4a,Dysf,Ran,Lrrc7,Tmed3,Bcap29,Pcid2,Vps50,Snx14,Rab8b,Pdcd6ip,Vps54,Slc6a8,Immp2l,Napa,Slc19a2,Rab11fip5,Plcg1,Rab2b,Chmp4b,Atg4b,Aqp9,Rab11a,Ube2q1,Snx3,Rab20,Pom121,Ick,Arfgap3,Nup35,Cope,Atg3,Slc16a12,Washc3,Slc…
GO:0019941	modification-dependent protein catabolic process	3.5312e-05	-10.2513	474	69	0.0373377	1848	20694	23802,73318,30839,93765,24017,21402,79043,66089,71673,68795,18203,68477,26572,26931,66967,70510,74270,30838,218215,106025,242960,252870,53621,77593,22215,50758,18140,244373,227334,228769,56371,70160,329908,116733,108660,67089,22644,56228,26441,22222,59003,22123,73677,56085,54473,52348,69459,230484,53376,66105,18521,22195,71745,59025,81601,50873,69727,56736,22210,70377,433766,226144,68031,19167,23…	Amfr,Ube2d2b,Fbxw5,Ube2n,Rnf13,Skp1a,Spsb3,Rmnd5b,Rnf215,Ubr3,Ntan1,Rmnd5a,Cops3,Ppp2r5c,Edem3,Rnf167,Usp20,Fbxw4,Rnf144b,Sharpin,Fbxl5,Usp7,Cnot4,Usp45,Ube3a,Fbxl17,Uhrf1,Erlin2,Usp40,Psmf1,Fzr1,Vps36,Usp24,Vps4a,Rnf187,Psmc6,Rnf103,Ube2j1,Psma4,Ubr1,Maea,Psmd3,Psma8,Ubqln1,Tollip,Vps37a,Ubl7,Usp1,Usp2,Ube2d3,Pcbp2,Ube2l3,Cul2,Usp14,Kat5,Prkn,Usp46,Rnf14,Ube2b,Derl3,Trim63,Erlin1,Rnf146,Psma3,Am…
GO:0043632	modification-dependent macromolecule catabolic process	3.83943e-05	-10.1676	484	70	0.0378788	1848	20694	252870,242960,71701,218215,106025,77593,53621,56371,228769,227334,244373,50758,18140,22215,329908,70160,21402,24017,30839,93765,73318,23802,18203,71673,68795,66089,79043,26572,68477,74270,30838,70510,66967,26931,22195,18521,66105,53376,50873,81601,59025,71745,19167,68031,433766,226144,70377,22210,56736,69727,22027,116870,66597,30941,232566,108660,116733,22644,67089,59003,22222,26441,56228,230484,…	Usp7,Fbxl5,Pnpt1,Rnf144b,Sharpin,Usp45,Cnot4,Fzr1,Psmf1,Usp40,Erlin2,Fbxl17,Uhrf1,Ube3a,Usp24,Vps36,Skp1a,Rnf13,Fbxw5,Ube2n,Ube2d2b,Amfr,Ntan1,Rnf215,Ubr3,Rmnd5b,Spsb3,Cops3,Rmnd5a,Usp20,Fbxw4,Rnf167,Edem3,Ppp2r5c,Ube2l3,Pcbp2,Ube2d3,Usp2,Prkn,Kat5,Usp14,Cul2,Psma3,Rnf146,Trim63,Erlin1,Derl3,Ube2b,Rnf14,Usp46,Hsp90b1,Mta1,Trim13,Usp21,Amn1,Rnf187,Vps4a,Rnf103,Psmc6,Maea,Ubr1,Psma4,Ube2j1,Usp1,Vps…
GO:0070727	cellular macromolecule localization	4.35615e-05	-10.0413	1375	165	0.0892857	1848	20694	20495,75734,21968,14806,215445,26936,319845,66220,75266,83671,223754,332110,69981,22590,69482,56428,227154,76687,382562,11426,224454,75219,116733,73178,320982,12237,67694,71175,217378,51938,231225,18189,245000,18053,100226,72149,12306,57915,16574,50791,19341,216831,20615,235636,73826,66616,22631,70160,20471,69047,52639,56224,68051,63856,21841,56217,103724,72265,53869,19273,75608,74549,107939,1933…	Slc12a1,Mff,Tom1,Grik2,Rab11fip3,Mprip,Bbs9,Zdhhc12,Tomm20l,Sytl2,Tbc1d22a,Mapk15,Tmem30a,Xpa,Nup35,Mtch2,Stradb,Spcs3,Pfn4,Macf1,Zdhhc14,Dusp18,Vps4a,Wasl,Arl4c,Bub3,Ift74,Nipbl,Dnajc27,Ccdc39,Tapt1,Nrxn1,Atr,Ngfr,Stx12,Strada,Anxa2,Tbc1d1,Kif5c,Magi2,Rab4a,Arhgap44,Snapin,Rtp3,Poldip3,Snx9,Ywhaz,Vps36,Six1,Atp2c2,Wipi1,Tspan5,Nutf2,Taf8,Tia1,Mpp5,Tbc1d10a,Tram1,Rab11a,Ptpru,Chmp4b,Mau2,Pom121,R…
GO:0007288	sperm axoneme assembly	4.63586e-05	-9.9791	17	8	0.004329	1848	20694	1.20091e+47	Cep131,Cfap43,Spag6l,Ube2b,Dnah1,Ttll1,Spef2,Cfap44
GO:1903322	positive regulation of protein modification by small protein conjugation or removal	4.66972e-05	-9.97183	134	27	0.0146104	1848	20694	2.13532e+142	Tank,Ube3a,Mapk9,Hdac3,Arrdc3,Fzr1,Pten,Pias1,Sprtn,Axin1,Rnf180,Ubqln1,Wdr48,Tollip,Mta1,Mapk15,Nmi,Commd1,Dcun1d4,Ube2n,Ube2l3,Pias4,Fanci,Cblb,Ctr9,Prkn,Pias3
GO:0034613	cellular protein localization	4.83976e-05	-9.93606	1368	164	0.0887446	1848	20694	73692,59015,59021,66231,54473,227648,24071,52348,56440,68889,81840,216344,22137,232910,227738,13836,66887,50873,98732,76089,225004,17714,56839,22027,216963,234865,213081,140723,105835,76108,212307,71446,69556,108011,20472,242785,11767,12847,16553,68943,21402,212999,224640,227720,269966,20813,338366,16650,12009,56488,319924,16776,15183,16647,432536,15519,14841,11861,170829,381605,18536,56447,73834…	Cplane1,Nup160,Rab2a,Thoc7,Tollip,Sec16a,Synj2bp,Vps37a,Snx1,Ubac2,Sorcs2,Rab21,Ttk,Ap2s1,Lrsam1,Epha2,Lonp2,Prkn,Rab3gap2,Rapgef2,Pcare,Grpel2,Lgi1,Hsp90b1,Git1,Nup133,Wdr19,Cacng5,Sgsm3,Rap2a,Mapre2,Wrb,Bod1,Ap4e1,Six2,Klhl21,Ap1m1,Copa,Kif13a,Pink1,Skp1a,Tnpo2,Lemd2,Nup214,Nup98,Srp14,Mia3,Kpna6,Cep131,Nxt1,Apba1,Lama5,Hdac3,Kpna2,Pom121l12,Hsp90aa1,Haspin,Arl4a,Tram2,Tbc1d2,Pcm1,Copz1,Atp6v1d…
GO:0000226	microtubule cytoskeleton organization	5.77052e-05	-9.76016	455	66	0.0357143	1848	20694	66086,20878,20460,207175,225745,26369,53869,212517,13518,74410,320277,71877,75991,13417,70737,15183,233406,50525,219103,74362,12009,13191,245877,67299,20871,22428,19765,18536,14158,74334,100732,231912,72823,93737,12005,234857,69297,101706,433956,76123,75564,102747,100048534,75786,286942,67971,233064,23805,69387,66977,109359,51938,13424,67203,54418,319953,110084,22294,19348,242253,212307,246102,22…	Fopnl,Aurka,Stil,Cetn4,Haus1,Cetn1,Rab11a,Cfap44,Dst,Ttll11,Spef2,Efhc1,Slain2,Dnah8,Cgn,Hdac3,Prc1,Spag6l,Cenpj,Spag17,Cep131,Dctn1,Map7d1,Dock7,Aurkc,Dctn6,Ralbp1,Pcm1,Fer,Ranbp10,Mapre3,Katnal1,Pard3b,Pard6g,Axin1,Spire2,Lrrc46,Numa1,Dnaaf5,Gpsm2,Rsph9,Lrrc49,Cfap43,Ckap5,Kif19a,Tppp3,Wdr62,Apc2,Dnajb13,Nuf2,Abraxas2,Ccdc39,Dync1h1,Nde1,Fmn2,Ttll1,Dnah1,Uxt,Kif20a,Wdr63,Mapre2,Rttn,Ube2b,Jhy,D…
GO:0017056	structural constituent of nuclear pore	6.00431e-05	-9.72045	22	9	0.00487013	1848	20694	4.32537e+49	Pom121l12,Nup160,Nup133,Nutf2,Pom121,Nup214,Nup98,Nup35,Nup205
GO:0140192	regulation of adenylate cyclase-activating adrenergic receptor signaling pathway involved in heart process	6.34081e-05	-9.66592	4	4	0.0021645	1848	20694	1.81254e+20	Nos1,Atp2b4,Pde4b,Gnai2
GO:0071878	negative regulation of adenylate cyclase-activating adrenergic receptor signaling pathway	6.34081e-05	-9.66592	4	4	0.0021645	1848	20694	1.85781e+21	Pde4b,Gnai2,Arrdc3,Atp2b4
GO:0090168	Golgi reassembly	6.34081e-05	-9.66592	4	4	0.0021645	1848	20694	5.90416e+19	Stk25,Pdcd10,Vcpip1,Ywhaz
GO:0060627	regulation of vesicle-mediated transport	6.72389e-05	-9.60726	582	80	0.04329	1848	20694	216963,110135,16398,332110,94176,67841,17967,69727,99571,18442,50873,75734,18191,18205,242662,67231,24071,216344,16854,12476,432530,227738,18189,12048,108800,14299,19246,74342,239556,16163,56508,245886,116733,73178,12217,217517,213326,78808,19211,83382,20616,11840,110279,232227,67474,60510,26903,50791,19341,12306,14461,75841,233489,20405,99683,14158,17846,20615,216831,108124,20778,16976,226744,27…	Git1,Fgb,Itga2,Mapk15,Dock2,Atg3,Ncam1,Usp46,Fgg,P2ry2,Prkn,Mff,Nrxn3,Ntf3,Rims3,Tbc1d20,Synj2bp,Rab21,Lgals3,Cd151,Adcy1,Lrsam1,Nrxn1,Bcl2l1,Ston2,Ncs1,Ptpn1,Lrrtm1,Cacna1i,Il13,Rapgef4,Ankrd27,Vps4a,Wasl,Bsn,Stxbp6,Scyl2,Stxbp5,Pten,Siglece,Snap91,Arf1,Bcr,Iqsec1,Snap29,Syt9,Dysf,Magi2,Rab4a,Anxa2,Gata2,Rnf139,Picalm,Sh3gl1,Sec24b,Fer,Commd1,Snapin,Arhgap44,Napa,Scarb1,Lrpap1,Cnst,Mkln1,Gnai2,P…
GO:0051301	cell division	6.77447e-05	-9.59976	475	68	0.0367965	1848	20694	215445,54418,225182,19348,319583,242785,212307,69556,68942,76123,116733,75276,101706,73178,75786,77744,67166,71710,109359,66977,59003,74769,67203,12237,13424,252966,100732,67299,66616,20871,72823,209683,56321,74222,72008,20957,12236,56371,14793,93737,234857,11840,66468,225745,71089,16553,68549,52432,20878,75608,12571,74549,15364,12235,26369,70099,230936,19384,71877,671232,226419,219103,13191,1857…	Rab11fip3,Fmn2,Rbbp8,Kif20a,Lig4,Klhl21,Mapre2,Bod1,Chmp2b,Gpsm2,Vps4a,Ppp1r1c,Numa1,Wasl,Ckap5,Bora,Arl8b,Lrrcc1,Abraxas2,Nuf2,Maea,Pik3cb,Nde1,Bub3,Dync1h1,Cables2,Mapre3,Dock7,Snx9,Aurkc,Pard3b,Ttc28,Aatf,Sept14,Zfyve19,Sycp1,Bub1b,Fzr1,Cdca3,Pard6g,Spire2,Arf1,Ska1,Haus1,Sept12,Kif13a,Sgo2a,Ppp2r2d,Aurka,Chmp4b,Cdk6,Mau2,Hmga2,Bub1,Cetn1,Smc4,Phf13,Ran,Efhc1,Topaz1,Dyrk3,Cenpj,Dctn1,Pdcd6ip,P…
GO:0006807	nitrogen compound metabolic process	7.97218e-05	-9.43697	5824	591	0.319805	1848	20694	208659,21402,18242,27176,97243,71281,74838,68795,15183,223753,387609,209318,14204,67781,53320,24086,11564,448850,228961,26931,18139,75533,67030,233115,14841,14461,216558,21848,21756,217734,50758,228769,14255,66789,244373,72162,58193,12039,15254,98488,18107,109129,67279,66461,70208,227738,67440,110948,52348,50527,77485,70779,223870,20768,71745,50873,110606,22210,66648,320981,50868,76251,433766,220…	Fam20a,Skp1a,Oat,Rpl7a,Naa11,Apobec4,Naa15,Ubr3,Hdac3,Cerk,Zhx2,Gps1,Il4i1,Ilf2,Folh1,Tlk2,Adsl,Znhit3,Npepl1,Ppp2r5c,Zfp638,Nme5,Fancl,Dpy19l3,Haspin,Gata2,Ugp2,Trim24,Prss40,Pomt2,Fbxl17,Psmf1,Flt3,Alg14,Erlin2,Dhx36,Extl2,Bckdha,Hint1,Gtf3c3,Nmt1,Mmadhc,Med31,Ptpmt1,Med23,Lrsam1,Mtpap,Hlcs,Vps37a,Ero1l,Stk31,Prdm5,Senp1,Sephs2,Cul2,Prkn,Fntb,Ube2b,Tpgs2,Enpp6,Keap1,Ercc6l2,Trim63,Hsp90b1,Parp1…
GO:0070972	protein localization to endoplasmic reticulum	8.28089e-05	-9.39898	56	15	0.00811688	1848	20694	2.70581e+79	Srp9,Bcap29,Gbf1,Tram2,Tram1,Macf1,Chmp4b,Spcs3,Kdelr1,Rab3gap2,Ubac2,Tapt1,Sec16a,Mia3,Srp14
GO:0006900	vesicle budding from membrane	8.39223e-05	-9.38562	50	14	0.00757576	1848	20694	1.23062e+75	Anxa2,Sec24c,Arf1,Snap91,Mia3,Sec16a,Tbc1d20,Snx3,Gbf1,Arfgap3,Vps4a,Picalm,Sec24b,Wasl
GO:0007010	cytoskeleton organization	8.98112e-05	-9.3178	1026	127	0.0687229	1848	20694	22294,319953,110084,56431,54418,21754,68178,242253,19348,18772,170736,140579,78514,22210,69288,56226,94176,212307,67282,18596,246102,57342,105000,76108,14086,234915,234214,319713,15463,228550,22027,70989,76123,12927,69297,433956,73178,101706,71409,100048534,227154,11426,75786,75564,74192,65964,102747,50884,233064,73296,67971,243725,19246,66977,69387,109359,23805,225288,59003,286942,110157,14260,1…	Uxt,Ttll1,Dnah1,Dstn,Fmn2,Tesk1,Cgnl1,Wdr63,Kif20a,Pkp1,Parvb,Elmo2,Arhgap10,Ube2b,Rhobtb1,Espn,Dock2,Mapre2,Washc3,Pdgfrb,Rttn,Parva,Dnal1,Rap2a,Fscn1,Cep126,Sorbs2,Ablim3,Agfg1,Itpka,Hsp90b1,Jhy,Gpsm2,Bcar1,Lrrc46,Dnaaf5,Wasl,Numa1,Fmnl2,Cfap43,Stradb,Macf1,Ckap5,Rsph9,Arpc5l,Map3k20,Lrrc49,Nckap1,Wdr62,Rhobtb3,Tppp3,Ppp1r9a,Ptpn1,Nuf2,Dnajb13,Abraxas2,Apc2,Fhod3,Maea,Kif19a,Raf1,Fmn1,Limk1,Nde…
GO:0044703	multi-organism reproductive process	0.000103644	-9.17455	953	119	0.0643939	1848	20694	223825,100048534,22661,208169,103554,433700,280667,26384,70891,382077,13206,666528,60534,19059,210510,14087,67231,74041,239731,22698,71904,74229,12048,56228,110957,70691,245000,20662,53604,22137,20686,74450,212670,110084,381022,319953,54418,69310,110147,252868,15361,224661,15463,67561,54383,57256,235628,68107,22210,54427,236266,21744,70093,276920,22415,229227,15364,14609,232345,93684,11883,14598,…	Mroh2b,Cfap43,Zfp148,Slc9c1,Psme4,Spag8,Adam1b,Gnpda1,Spdya,Ccdc33,Ddx4,Zfp541,Fancg,Ppp3r2,Tdrd6,Fanca,Tbc1d20,Ddias,Rimbp3,Zfp39,Paqr7,Paqr8,Bcl2l1,Ube2j1,D1Pas1,3830403N18Rik,Atr,Sos1,Zpbp,Ttk,Spa17,Pank2,Catsper2,Dnah1,Kmt2d,Ttll1,Fmn2,Pacrg,Ehmt2,Odf4,Hmga1,Slc26a8,Agfg1,Wdr48,Phc2,Prss21,Prss42,Cntd1,Ube2b,Dnmt3l,Alms1,Adad1,Ube2q1,Ccdc42,Wnt3,4932438A13Rik,Hmga2,Gja1,A2m,Selenof,Arsa,Ggt1,…
GO:0016567	protein ubiquitination	0.000117514	-9.04896	457	65	0.0351732	1848	20694	75841,242960,67030,106025,218215,21848,53621,68975,18140,50758,22215,71816,12005,21402,68943,30839,24017,93765,23802,73318,74287,68795,66089,68477,70510,67138,108098,68274,70928,22195,217342,66105,224170,22083,50873,208650,207521,65255,224703,50868,67841,68031,433766,56736,22210,242785,94091,109910,225131,66597,232566,51813,108660,23989,22644,67279,59003,70208,22222,70675,227738,22194,71041,69587…	Rnf139,Fbxl5,Fancl,Sharpin,Rnf144b,Trim24,Cnot4,Med27,Uhrf1,Fbxl17,Ube3a,Rnf180,Axin1,Skp1a,Pink1,Fbxw5,Rnf13,Ube2n,Amfr,Ube2d2b,Kcmf1,Ubr3,Rmnd5b,Rmnd5a,Rnf167,Herc6,Med21,Toporsl,Trim69,Ube2l3,Ube2o,Ube2d3,Dzip3,Ctr9,Prkn,Cblb,Dtx4,Asb4,March2,Keap1,Atg3,Rnf146,Trim63,Rnf14,Ube2b,Klhl21,Trim11,Zfp91,Wac,Trim13,Amn1,Ccnc,Rnf187,Med24,Rnf103,Med31,Maea,Med23,Ubr1,Vcpip1,Lrsam1,Ube2e1,Pcgf6,Pcgf3,…
GO:0016197	endosomal transport	0.000129566	-8.95132	196	34	0.0183983	1848	20694	2.17342e+191	Ube2o,Picalm,Snx9,Snx32,Rab11fip3,Arhgap44,Dennd1b,Ap5b1,Tbc1d10a,Alms1,Chmp2b,Vps36,Lmtk2,Vps4a,Heatr5a,Ankrd27,Rab11a,Vps50,Stx12,Ykt6,Acap2,Rhobtb3,Bcl2l1,Gbf1,Tmcc1,Lrrc7,Laptm4b,Snx1,Vps37a,Arl4c,Rassf9,Vps54,Dctn1,Arhgap1
GO:0099111	microtubule-based transport	0.00021058	-8.46565	177	31	0.0167749	1848	20694	1.84571e+164	Bloc1s6,Dst,Megf8,Spef2,Spg7,Adcy10,Dlg2,Nme5,Dync1h1,Bsn,Flot2,Stk36,Ccdc39,Wdr19,Spag17,Ift74,Nde1,Rhot1,Cep131,Dctn1,Rab21,Kif13a,Dnah1,Ttll1,Dync1i1,Pcm1,Snapin,Bicdl2,Arl8b,Ick,Kif5c
GO:0051640	organelle localization	0.000230433	-8.37555	441	62	0.0335498	1848	20694	70612,72823,16574,67665,622554,50873,18536,13426,20615,14534,233489,54418,67299,83671,22631,20616,234857,11840,68942,52639,213827,22210,67474,66251,69556,18845,53869,229227,75608,13017,212733,67166,76123,16553,116733,73178,101706,20878,59040,67203,219024,234686,13191,28015,269966,69582,227648,13424,71900,24071,59041,52276,107338,18189,66968,19384,66977,100226,18457,235442,56426,56418	Tmem230,Pard3b,Kif5c,Dctn4,Majin,Prkn,Pcm1,Dync1i1,Snapin,Kat2a,Picalm,Fmn2,Dock7,Sytl2,Ywhaz,Snap91,Spire2,Arf1,Chmp2b,Wipi1,Arcn1,Ube2b,Snap29,Arfgap3,Bod1,Plxna2,Rab11a,4932438A13Rik,Chmp4b,Ctbp2,Bicdl2,Arl8b,Gpsm2,Kif13a,Vps4a,Wasl,Numa1,Aurka,Rhot1,Nde1,Pip4p1,Fhod1,Dctn1,Polr2m,Nup98,Plekhm2,Sec16a,Dync1h1,Tmem106b,Synj2bp,Stk25,Cdca8,Gbf1,Nrxn1,Plin5,Ran,Nuf2,Stx12,Bloc1s6,Rab8b,Pdcd10,Ykt6
GO:0035459	vesicle cargo loading	0.00024822	-8.3012	16	7	0.00378788	1848	20694	2.18811e+38	Sec24c,Mia2,Sec24b,Mia3,Tbc1d20,Kif13a,Picalm
GO:0070601	centromeric sister chromatid cohesion	0.000251231	-8.28914	8	5	0.00270563	1848	20694	7.48477e+24	Meikin,Bod1,Bub1,Sgo2a,Bub1b
GO:0006888	endoplasmic reticulum to Golgi vesicle-mediated transport	0.000253566	-8.27989	110	22	0.0119048	1848	20694	1.28473e+116	Copa,Mia2,Mppe1,Sec24b,Lman2,Trappc6b,Sec24c,Hyou1,Cope,Ank1,Trappc8,Ykt6,Tmed3,Arcn1,Bcap29,Arfgap3,Mia3,Tbc1d20,Sec16a,Sec22a,Kdelr1,Tfg
GO:0009894	regulation of catabolic process	0.000262326	-8.24592	822	103	0.0557359	1848	20694	50505,56468,56032,223870,54418,110147,54170,68837,59025,208650,66887,29810,81601,18772,98732,50873,231002,22590,56736,17164,70377,56428,224650,105835,56469,269473,225131,211134,66597,216963,332110,75420,15568,17168,73914,19017,67089,227738,26420,56228,23805,19246,66968,72106,22123,114128,56085,56440,68889,12398,218215,17846,71701,242960,252870,75841,15519,79554,66616,16542,231464,12306,13000,2690…	Ercc4,Socs5,Nprl2,Senp1,Fmn2,Ehmt2,Rragc,Foxk2,Usp14,Cblb,Lonp2,Bag3,Kat5,Pkp1,Rab3gap2,Prkn,Plekhn1,Xpa,Rnf14,Mapkapk2,Derl3,Mtch2,Anks1,Sgsm3,Pias1,Lrig2,Wac,Lzts1,Trim13,Git1,Mapk15,Secisbp2,Elavl1,Nprl3,Irak3,Ppargc1a,Psmc6,Lrsam1,Mapk9,Ube2j1,Apc2,Ptpn1,Plin5,Jmjd8,Psmd3,Laptm4b,Ubqln1,Snx1,Ubac2,Cbfa2t3,Rnf144b,Commd1,Pnpt1,Fbxl5,Usp7,Rnf139,Hsp90aa1,Cptp,Snx9,Kdr,Cnot6l,Anxa2,Csnk2a2,Dysf,…
GO:0051754	meiotic sister chromatid cohesion, centromeric	0.000294436	-8.13045	5	4	0.0021645	1848	20694	7.48471e+19	Meikin,Bub1,Bub1b,Sgo2a
GO:1905832	positive regulation of spindle assembly	0.000294436	-8.13045	5	4	0.0021645	1848	20694	7.61233e+21	Gpsm2,Mapk15,Numa1,Dync1h1
GO:0016241	regulation of macroautophagy	0.00034679	-7.96679	105	21	0.0113636	1848	20694	5.60852e+110	Ubqln1,Wac,Lzts1,Trim13,Lrsam1,Mapk3,Bnip3,C9orf72,Qsox1,Chmp4b,Bag3,Rab3gap2,Tigar,Prkn,Nprl2,Ehmt2,Sesn3,Nprl3,Kdr,Poldip2,Pink1
GO:0008152	metabolic process	0.000347439	-7.96492	7286	718	0.388528	1848	20694	16854,329502,56009,66968,68870,233733,78783,17005,76615,22123,19256,66407,320404,208836,14894,54326,69080,333654,107650,11837,74238,235534,57170,15486,66054,59015,22169,231630,216456,18596,207182,19274,99571,215051,66435,116870,22592,66734,13095,75859,217342,30923,14235,224170,21356,22083,319583,58523,226182,241447,74450,26922,26572,269966,76482,193742,93765,333473,12323,213043,16337,74596,252864…	Lgals3,Pla2g4e,Alyref2,Plin5,Ak8,Galnt18,Brpf1,Ltk,Got1l1,Psmd3,Ptpn20,Mrps15,Itpkb,Fanci,Cfap20,Elovl2,Gmppa,Ppp1r13l,Pi4kb,Rplp0,Mterf2,Pxylp1,Dolpp1,Hsd17b2,Cndp2,Nup160,Cmpk2,Ficd,Gls2,Pdgfrb,Ggt7,Ptprm,Fgg,Bud13,Uggt2,Mta1,Ercc5,Map1lc3a,Cyp2c29,4930568D16Rik,Ube2o,Foxe3,Foxm1,Dzip3,Tapbp,Ctr9,Lig4,Elp2,Taf5,Cers6,Pank2,Mecr,Cops3,Nup98,Rmc1,Abhd16a,Ube2n,Zfp36l3,Camk2b,Aox2,Insr,Cds1,Dusp15…
GO:0044237	cellular metabolic process	0.000376661	-7.88416	6428	639	0.345779	1848	20694	60364,22234,70266,67041,26384,68916,19059,56294,94066,238505,14043,237553,224794,18707,107589,99011,67988,69090,109359,18796,219135,71916,233789,70047,52830,65255,29810,17423,18452,50505,74129,100737,74158,70928,15361,13116,225131,22590,56532,210530,67420,66875,21744,17164,69008,56428,75608,69577,26369,11883,54342,11655,67204,108098,19244,107338,70099,69882,19384,14792,74241,216767,69562,277360,1…	Donson,Ugcg,Kyat1,Oxct1,Gnpda1,Cdkal1,Ppp3r2,Ptpn9,Mrpl36,Mtr,Ext2,Trhde,Enpp4,Pik3cd,Mylk,Pomt1,Tmx3,Ascc1,Abraxas2,Plcb2,Mtmr6,Dus4l,Smg1,Trnt1,Pnrc2,Asb4,Bag3,Ndst2,P4ha2,Ercc4,Dmgdh,Dcun1d4,Josd1,Trim69,Hmga1,Cyp46a1,Wac,Xpa,Ripk3,P3h2,Far1,Swt1,Adad1,Mapkapk2,Cab39l,Mtch2,Chmp4b,Fastkd3,Cetn1,Arsa,Gnpnat1,Alas1,Eif2s2,Med21,Ptp4a2,Gbf1,Smc4,Ints14,Ran,Lpcat3,Chpf,Mrpl22,Cdk13,Prex1,Sharpin,P…
GO:0060341	regulation of cellular localization	0.000376836	-7.8837	955	116	0.0627706	1848	20694	52055,12323,13830,66114,18803,68943,192185,53869,18212,54198,107338,26417,15183,19384,67180,319924,380702,77116,269994,52822,59040,12009,57295,228359,227720,108124,226744,18536,17846,14158,230500,216831,51812,20615,233489,20405,15519,75841,218333,74998,99683,93730,12306,14461,50791,60510,12325,232227,67474,260298,18747,72162,225362,93737,19211,12290,11840,20616,26914,12217,17260,18575,78808,10177…	Rab11fip5,Camk2b,Stom,Dnajc30,Plcg1,Pink1,Nadk,Rab11a,Ntrk2,Snx3,Gbf1,Mapk3,Hdac3,Ran,Yipf5,Apba1,Shisa6,Mtmr2,Gsg1l,Rufy3,Rhot1,Cep131,Icmt,Arhgap1,Nup214,Napa,Cnst,Pcm1,Commd1,Fer,Efcab7,Arhgap44,Mcrs1,Snapin,Picalm,Sh3gl1,Hsp90aa1,Rnf139,Ice1,Rab11fip2,Sec24b,Lztfl1,Anxa2,Gata2,Magi2,Syt9,Camk2g,Iqsec1,Snap29,Fev,Prkaca,Dhx36,Reep2,Pard6g,Pten,Cacna1e,Arf1,Snap91,H2afy,Bsn,Mef2c,Pde1c,Stxbp5,A…
GO:0031329	regulation of cellular catabolic process	0.000377201	-7.88273	679	87	0.0470779	1848	20694	223453,20778,76482,77116,234069,12176,73205,26417,24086,319801,69577,75608,104009,17425,20878,333473,68943,67811,75747,16337,252972,381290,13690,71816,12005,19211,228769,216157,52477,18747,72162,244058,75388,22215,13000,12306,79554,66616,16542,231464,75841,15519,242960,252870,218215,12398,17846,71701,68889,114128,56085,19246,66968,227738,26420,56228,67089,17168,75420,15568,216963,332110,225131,21…	Dap,Scarb1,Rmc1,Mtmr2,Pcid2,Bnip3,C9orf72,Mapk3,Tlk2,Tigar,Fastkd3,Chmp4b,Qsox1,Foxk1,Aurka,Zfp36l3,Pink1,Poldip2,Sesn3,Insr,Tpcn1,Atp2b4,Eif4g2,Rnf180,Axin1,Pten,Psmf1,Tmem259,Angel2,Prkaca,Dhx36,Rgma,Boll,Ube3a,Csnk2a2,Anxa2,Cptp,Snx9,Kdr,Cnot6l,Rnf139,Hsp90aa1,Fbxl5,Usp7,Rnf144b,Cbfa2t3,Commd1,Pnpt1,Ubac2,Laptm4b,Ubqln1,Ptpn1,Plin5,Lrsam1,Mapk9,Ube2j1,Psmc6,Nprl3,Secisbp2,Elavl1,Git1,Mapk15,Wa…
GO:0016301	kinase activity	0.000402293	-7.81833	615	80	0.04329	1848	20694	59041,26564,18706,226419,98267,223753,26417,24086,13144,71751,56542,18212,12235,12571,192185,20878,71091,68943,12323,16337,80752,69922,20815,11637,231876,18604,238024,56613,12236,110279,67333,18747,225997,14255,12325,69562,13000,26403,20871,14841,16542,56274,19091,14158,13866,107589,269209,18707,26408,17005,110157,16885,22137,74769,13836,245000,68870,26420,57869,14626,65964,22169,73914,107650,164…	Stk25,Ror2,Pik3ca,Dyrk3,Stk17b,Cerk,Mapk3,Tlk2,Dapk3,Map3k13,Ick,Ntrk2,Bub1,Cdk6,Nadk,Aurka,Cdkl1,Pink1,Camk2b,Insr,Fam20c,Vrk2,Srpk1,Ak2,Lmtk2,Pdk2,Fn3krp,Rps6ka4,Bub1b,Bcr,Stk35,Prkaca,Trpm6,Flt3,Camk2g,Cdk13,Csnk2a2,Map3k11,Aurkc,Haspin,Kdr,Stk3,Prkg1,Fer,Erbb2,Mylk,Stk36,Pik3cd,Map3k5,Ltk,Raf1,Limk1,Ttk,Pik3cb,Epha2,Atr,Ak8,Mapk9,Adck2,Gk2,Map3k20,Cmpk2,Irak3,Pi4kb,Jak3,Mapk15,Itpka,Pfkp,Pdgf…
GO:0061024	membrane organization	0.000408337	-7.80342	569	75	0.0405844	1848	20694	338366,59040,18571,319767,170483,13191,235442,234847,107338,330401,12176,54198,19332,75608,67753,66712,224640,14252,101772,102566,19211,20616,11840,234857,56217,225362,23859,194974,67474,50791,26903,22654,218811,12306,233489,15519,235636,170829,99683,79554,66616,20615,67231,114128,227648,20544,18457,100226,56418,18189,74919,12048,233246,70675,17857,22234,116733,73178,56384,68942,69981,216238,1198…	Mia3,Rhot1,Pdcd6ip,Atp10b,Grin3b,Dctn1,Rab8b,Spg7,Gbf1,Tmcc1,Bnip3,Snx3,Rab20,Chmp4b,Eqtn,Spesp1,Lemd2,Flot2,Ano1,Ano10,Pten,Snap91,Arf1,Spire2,Mpp5,Reep2,Dlg2,Sun3,Snap29,Magi2,Dysf,Zfp13,Sec24c,Anxa2,Picalm,Hsp90aa1,Rtp3,Tram2,Sec24b,Cptp,Snx9,Snapin,Tbc1d20,Laptm4b,Sec16a,Slc9a1,Bloc1s6,Stx12,Ykt6,Nrxn1,Slc35f6,Bcl2l1,Ano5,Vcpip1,Mx1,Ugcg,Vps4a,Wasl,Letm1,Chmp2b,Tmem30a,Eea1,Atp9a,Dock2,Mtch2,…
GO:0009895	negative regulation of catabolic process	0.000411596	-7.79547	292	44	0.0238095	1848	20694	319801,54198,75608,19017,104009,17425,68943,73914,67811,21945,75420,15568,68889,223453,114128,77116,66968,56228,24086,18772,26903,59025,12306,13000,79554,68837,223870,54418,110147,252870,12398,381290,225131,211134,13690,269473,224650,56428,228769,52477,72162,17164,70377,75388	Tigar,Snx3,Chmp4b,Ppargc1a,Qsox1,Foxk1,Pink1,Irak3,Poldip2,Dedd,Secisbp2,Elavl1,Ubac2,Dap,Laptm4b,Mtmr2,Plin5,Ube2j1,Tlk2,Pkp1,Dysf,Usp14,Anxa2,Csnk2a2,Cptp,Foxk2,Senp1,Fmn2,Ehmt2,Usp7,Cbfa2t3,Atp2b4,Wac,Lzts1,Eif4g2,Lrig2,Anks1,Mtch2,Psmf1,Angel2,Dhx36,Mapkapk2,Derl3,Boll
GO:0044265	cellular macromolecule catabolic process	0.000474178	-7.65393	731	92	0.0497835	1848	20694	228769,56371,244373,227334,18140,50758,217734,22215,329908,74617,70160,231464,75841,242960,252870,59007,106025,218215,71701,77593,53621,26572,234069,12176,387609,68477,30838,74270,66967,70510,26931,18571,333473,21402,24017,30839,93765,23802,73318,68795,71673,18203,75608,66089,57444,79043,50868,19167,433766,68031,70377,226144,56736,22210,69727,22027,66435,30941,66597,116870,232566,22195,77485,6610…	Psmf1,Fzr1,Erlin2,Usp40,Uhrf1,Fbxl17,Pomt2,Ube3a,Usp24,Scpep1,Vps36,Cnot6l,Rnf139,Fbxl5,Usp7,Ngly1,Sharpin,Rnf144b,Pnpt1,Usp45,Cnot4,Cops3,Pcid2,Bnip3,Zhx2,Rmnd5a,Fbxw4,Usp20,Edem3,Rnf167,Ppp2r5c,Pdcd6ip,Zfp36l3,Skp1a,Rnf13,Fbxw5,Ube2n,Amfr,Ube2d2b,Ubr3,Rnf215,Ntan1,Chmp4b,Rmnd5b,Isg20,Spsb3,Keap1,Psma3,Trim63,Rnf146,Derl3,Erlin1,Rnf14,Ube2b,Usp46,Hsp90b1,Uggt2,Usp21,Trim13,Mta1,Amn1,Ube2l3,Stk31…
GO:0003351	epithelial cilium movement involved in extracellular fluid movement	0.000509278	-7.58252	28	9	0.00487013	1848	20694	2.69878e+50	Megf8,Spef2,Ttll1,Dnah1,Adcy10,Stk36,Ccdc39,Nme5,Spag17
GO:0038179	neurotrophin signaling pathway	0.000509278	-7.58252	28	9	0.00487013	1848	20694	5.07912e+46	Magi2,Ntrk2,Akt1s1,Lmtk2,Sos1,Ntf3,Rapgef2,Raf1,Bcar1
GO:0044238	primary metabolic process	0.000540678	-7.52269	6373	632	0.341991	1848	20694	64436,71745,20768,110606,50873,50527,223870,70779,77485,228550,67561,22027,547253,320981,22210,66648,76251,433766,50868,66461,67279,18107,16331,12039,15254,98488,110948,433022,219024,52348,227738,70208,18559,67440,14461,21756,21848,216558,233115,67030,14841,84652,58193,20775,217734,50758,72162,244373,14255,66789,228769,229227,68795,74838,71281,97243,320635,208659,27176,18242,21402,26931,20778,755…	Inpp5e,Cul2,Sephs2,Fntb,Prkn,Ero1l,Senp1,Prdm5,Stk31,Itpka,Wdr48,Hsp90b1,Parp14,Enpp6,Ube2b,Tpgs2,Ercc6l2,Trim63,Keap1,Ptpmt1,Med31,Nmt1,Inpp5d,Bckdha,Hint1,Gtf3c3,Hlcs,Plcxd2,Pip4p1,Vps37a,Lrsam1,Med23,Pctp,Mtpap,Gata2,Prss40,Trim24,Ugp2,Dpy19l3,Fancl,Haspin,Fam126a,Extl2,Sqle,Pomt2,Fbxl17,Dhx36,Erlin2,Flt3,Alg14,Psmf1,4932438A13Rik,Ubr3,Naa15,Apobec4,Naa11,Cyb5r2,Fam20a,Rpl7a,Oat,Skp1a,Ppp2r5c,…
GO:0043087	regulation of GTPase activity	0.000602897	-7.41376	430	59	0.0319264	1848	20694	66616,381605,74998,67299,76089,56032,233489,18205,19091,216831,19765,98732,78232,329260,277360,208650,74030,54712,22324,57915,243362,54610,103724,212307,110279,94176,270163,380916,22325,244058,78514,66251,232227,216963,78808,140570,223754,15463,105835,17168,223666,380608,50780,18212,245886,108699,18845,231821,218397,243743,19417,13836,23805,72754,78618,13866,67231,19414,228359	Snx9,Tbc1d2,Rab11fip2,Dock7,Rapgef2,Nprl2,Picalm,Ntf3,Prkg1,Arhgap44,Ralbp1,Rab3gap2,Trappc6b,Dennd1b,Prex1,Cblb,Rin2,Plxnc1,Vav1,Tbc1d1,Stard13,Tbc1d8,Tbc1d10a,Mapre2,Bcr,Dock2,Myo9a,Lrch1,Vav2,Rgma,Arhgap10,Arfgap3,Iqsec1,Git1,Stxbp5,Plxnb2,Tbc1d22a,Agfg1,Sgsm3,Nprl3,Arhgap39,Tagap1,Rgs3,Ntrk2,Ankrd27,Chn1,Plxna2,Adap1,Rasa1,Plxna4,Rasgrf1,Epha2,Apc2,Arhgef10l,Acap2,Erbb2,Tbc1d20,Rasa3,Arhgap1
GO:0009057	macromolecule catabolic process	0.000622066	-7.38246	823	101	0.0546537	1848	20694	116733,108660,229445,103554,67089,22644,227738,26441,56228,22222,67440,59003,22123,73677,66911,56085,54473,52348,69459,230484,53376,66105,18521,22195,77485,233789,71745,59025,52830,70178,66887,29810,81601,50873,69727,22210,56736,68031,433766,70377,226144,50868,19167,232566,66435,30941,116870,66597,22027,23802,73318,93765,76192,30839,24017,333473,21402,79043,57444,75608,66089,68795,71673,18203,118…	Vps4a,Rnf187,Ctso,Psme4,Psmc6,Rnf103,Lrsam1,Psma4,Ube2j1,Ubr1,Mtpap,Maea,Psmd3,Psma8,Nudt16l1,Ubqln1,Tollip,Vps37a,Ubl7,Usp1,Usp2,Ube2d3,Pcbp2,Ube2l3,Stk31,Smg1,Cul2,Usp14,Pnrc2,Abhd17c,Lonp2,Bag3,Kat5,Prkn,Usp46,Ube2b,Rnf14,Rnf146,Trim63,Derl3,Erlin1,Keap1,Psma3,Amn1,Uggt2,Usp21,Mta1,Trim13,Hsp90b1,Amfr,Ube2d2b,Ube2n,Abhd12,Fbxw5,Rnf13,Zfp36l3,Skp1a,Spsb3,Isg20,Chmp4b,Rmnd5b,Ubr3,Rnf215,Ntan1,Sy…
GO:0033043	regulation of organelle organization	0.000631081	-7.36808	1233	143	0.077381	1848	20694	18596,212307,22210,56226,236266,56772,14086,56431,67878,98732,22083,50873,319583,218397,22137,225288,227738,12048,73296,13424,234686,671535,17168,101706,52040,50884,74342,243961,19017,11733,72162,12236,51869,26949,17260,217517,11840,234857,26914,239555,231464,14534,51812,100732,14158,20583,22654,14461,243529,12176,73205,26417,75991,24086,12009,99890,219103,68943,70300,93765,101685,30839,12323,163…	Pdgfrb,Mapre2,Ube2b,Espn,Alms1,Mllt11,Fscn1,Dstn,Tmem33,Rab3gap2,Ctr9,Prkn,Lig4,Rasa1,Ttk,Fhod3,Lrsam1,Bcl2l1,Rhobtb3,Dync1h1,Fhod1,Parp10,Nprl3,Numa1,Ppp1r10,Nckap1,Lrrtm1,Shank1,Ppargc1a,Ank1,Dhx36,Bub1b,Rif1,Vat1,Mef2c,Stxbp6,Arf1,Spire2,H2afy,Mief1,Cnot6l,Kat2a,Mcrs1,Mapre3,Fer,Snai2,Zfp13,Gata2,H1fx,Bnip3,C9orf72,Mapk3,Slain2,Tlk2,Cep131,Prmt6,Cenpj,Pink1,Fuz,Ube2n,Spty2d1,Fbxw5,Camk2b,Insr,…
GO:0071704	organic substance metabolic process	0.0006646	-7.31632	6789	669	0.362013	1848	20694	67557,14718,18571,244666,77116,381122,103964,118449,56542,54198,192185,101206,66615,19273,18803,19054,212647,23802,57319,15400,20815,52639,268958,26891,18604,231876,665563,227334,18140,109754,279029,19921,106861,53621,67460,71872,109979,67980,71738,66125,66286,266690,14087,56085,13866,71041,71920,69587,68082,14260,70052,245000,23959,229615,13434,11432,234258,108660,116733,73914,75420,80283,58887,…	Larp6,Got1,Pdcd6ip,Sprtn,Mtmr2,Capn13,Try5,Synpo2,Ick,Snx3,Nadk,Tada3,Atg4b,Ptpru,Plcg1,Ppp2r3d,Aldh4a1,Amfr,Smpdl3a,Hoxa3,Srpk1,Wipi1,Capn11,Cops4,Pdk2,Lmtk2,Mthfd2l,Usp40,Uhrf1,Cyb5r3,Stkld1,Rpl19,Abhd3,Cnot4,Decr1,Aox4,Art3,Gnpda2,Mamdc2,Sf3b5,Sec11c,Cyb5r4,Fanca,Ubqln1,Erbb2,Pcgf6,Epgn,Pcgf3,Dusp19,Fmn1,Prpf4,Atr,Nt5e,Pias3,Trdmt1,Acp2,Neil3,Rnf187,Vps4a,Irak3,Secisbp2,Abtb1,Repin1,Slc2a8,Jak…
GO:0032502	developmental process	0.00067128	-7.30632	5572	557	0.301407	1848	20694	74769,14299,56228,225288,11821,23965,71900,230484,56440,69453,216344,242585,101706,18845,57342,246102,232370,11767,14766,54427,94091,66049,56839,207165,67890,22283,225004,14672,77044,18442,18755,12368,13608,319924,269878,22156,59288,12176,338366,59041,237730,99890,70300,67811,66511,13017,18212,22415,56351,320752,11733,213827,20377,20957,15529,68137,12005,13690,16716,69772,14534,72077,76022,67252,…	Pik3cb,Ncs1,Ube2j1,Fhod3,Aprt,Tenm3,Tmem106b,Usp1,Snx1,Prss56,Rab21,Slc35d1,Numa1,Plxna2,Parva,Rttn,Clstn3,Ap1m1,Adgrg1,Dnmt3l,Trim11,Rogdi,Lgi1,Bptf,Ufm1,Ush2a,Pcare,Gna11,Arid2,P2ry2,Prkch,Casp6,Edar,Apba1,Megf8,Tuft1,Dctn5,Bnip3,Mia3,Stk25,Fbll1,Prmt6,Fuz,Poldip2,Chtop,Ctbp2,Ntrk2,Wnt3,Ptges3,Dpy19l2,Ank1,Arcn1,Sfrp1,Sycp1,Sdc2,Kdelr1,Axin1,Eif4g2,Ky,Bdh2,Kat2a,Gcnt3,Gon4l,Cap2,Nkapl,Meig1,Blo…
GO:0033554	cellular response to stress	0.000673812	-7.30256	1434	163	0.0882035	1848	20694	12927,70891,14866,17168,60534,208836,19017,11785,76938,12048,56228,13836,19246,19417,671535,26408,227648,230484,14235,50527,67878,66105,12144,81601,319583,50873,22210,231630,76251,70377,226144,18596,320769,66435,116870,22592,67561,67890,66734,22027,29813,93765,68943,12282,15364,319801,71751,75178,26417,24086,12176,15183,100503545,110876,99890,26564,59041,66967,14158,51812,56274,23992,67030,252870…	Bcar1,Spdya,Gstm5,Nprl3,Fancg,Fanci,Ppargc1a,Apbb1,Rbm17,Bcl2l1,Ube2j1,Epha2,Ptpn1,Rasgrf1,Parp10,Map3k5,Sec16a,Usp1,Foxm1,Ero1l,Tmem33,Ube2d3,Blm,Kat5,Lig4,Prkn,Ube2b,Ficd,Ercc6l2,Derl3,Erlin1,Pdgfrb,Prdx6b,Uggt2,Mta1,Ercc5,Wdr48,Ufm1,Map1lc3a,Hsp90b1,Zfp385a,Ube2n,Pink1,Hyou1,Hmga2,Tigar,Map3k13,Meiob,Mapk3,Tlk2,Bnip3,Hdac3,Nuggc,Scn2a,Prmt6,Ror2,Stk25,Edem3,Fer,Mcrs1,Stk3,Prkra,Fancl,Usp7,Hsp9…
GO:0006890	retrograde vesicle-mediated transport, Golgi to endoplasmic reticulum	0.000710719	-7.24923	41	11	0.00595238	1848	20694	6.81372e+57	Kdelr1,Dnajc28,Tmem115,Arcn1,Lman2,Gbf1,Copz1,Arfgap3,Atp9a,Cope,Copa
GO:1903573	negative regulation of response to endoplasmic reticulum stress	0.000710719	-7.24923	41	11	0.00595238	1848	20694	6.61682e+54	Grina,Ptpn1,Bcl2l1,Ube2j1,Pdia6,Derl3,Hyou1,Usp14,Ubac2,Prkn,Txndc12
GO:1904880	response to hydrogen sulfide	0.000711099	-7.2487	3	3	0.00162338	1848	20694	689435087316542	Pink1,Prkn,Kdr
GO:1904881	cellular response to hydrogen sulfide	0.000711099	-7.2487	3	3	0.00162338	1848	20694	508731654268943	Prkn,Kdr,Pink1
GO:0140199	negative regulation of adenylate cyclase-activating adrenergic receptor signaling pathway involved in heart process	0.000711099	-7.2487	3	3	0.00162338	1848	20694	3812901467818570	Atp2b4,Gnai2,Pde4b
GO:0044248	cellular catabolic process	0.000715993	-7.24184	1466	166	0.0898268	1848	20694	66911,73677,237553,224794,56085,69459,52665,22222,100226,67041,103554,23959,22644,67089,26384,116733,108660,12896,232566,64705,66597,69727,244209,56736,67841,233789,59025,52830,71207,29810,18125,74129,53376,22195,21672,18571,223453,14718,30838,74270,68477,244962,234069,75608,66615,118449,23802,212647,11883,14598,57319,18803,76192,70160,52639,329908,22215,18140,67474,227334,56371,104174,56048,5362…	Nudt16l1,Psma8,Trhde,Enpp4,Ubqln1,Ubl7,Echdc1,Ubr1,Stx12,Oxct1,Psme4,Nt5e,Rnf103,Psmc6,Gnpda1,Vps4a,Rnf187,Cpt2,Amn1,Dpys,Trim13,Usp46,Cyp2r1,Rnf14,Atg3,Smg1,Usp14,Pnrc2,Nudt4,Bag3,Nos1,Dmgdh,Usp2,Ube2l3,Prdx2,Pdcd6ip,Dap,Got1,Fbxw4,Usp20,Rmnd5a,Snx14,Pcid2,Chmp4b,Atg4b,Synpo2,Amfr,Aldh4a1,Arsa,Ggt1,Smpdl3a,Plcg1,Abhd12,Vps36,Wipi1,Usp24,Ube3a,Uhrf1,Snap29,Usp40,Fzr1,Gldc,Lgals8,Cnot4,Decr1,Aox4,…
GO:0051128	regulation of cellular component organization	0.000782801	-7.15263	2480	265	0.143398	1848	20694	17168,11785,19017,22137,12476,110157,218397,16854,19246,13836,73296,12048,13424,17005,76089,56431,319583,98732,22083,13508,12818,18596,56226,236266,14086,76108,68943,93765,101685,16337,12323,20370,319387,99633,71751,13144,14609,12235,12808,269994,75991,26417,69582,14566,219103,52822,15519,229707,51812,20583,14158,16852,14457,12236,270163,51869,17260,26949,213326,217517,234857,11840,76484,67089,14…	Nprl3,Apbb1,Ppargc1a,Ttk,Cd151,Raf1,Rasa1,Lgals3,Ptpn1,Epha2,Rhobtb3,Bcl2l1,Dync1h1,Ltk,Rapgef2,Dstn,Lig4,Rab3gap2,Ctr9,Dscam,Col14a1,Pdgfrb,Espn,Alms1,Fscn1,Rap2a,Pink1,Ube2n,Spty2d1,Insr,Camk2b,Sez6,Adgrl3,Adgrl2,Map3k13,Dapk3,Gja1,Bub1,Cobl,Gsg1l,Slain2,Mapk3,Plekhm2,Gdf9,Cenpj,Rufy3,Hsp90aa1,Strip1,Mcrs1,Snai2,Fer,Lgals1,Gas7,Bub1b,Myo9a,Rif1,Mef2c,Vat1,Scyl2,Stxbp6,Spire2,Arf1,Kndc1,Psmc6,Gf…
GO:1905897	regulation of response to endoplasmic reticulum stress	0.000815959	-7.11115	75	16	0.00865801	1848	20694	1.20486e+81	Bcl2l1,Ube2j1,Ptpn1,Ficd,Derl3,Pdia6,Tmem259,Ubqln1,Ubac2,Ptpn2,Grina,Tmem33,Hyou1,Usp14,Txndc12,Prkn
GO:0031398	positive regulation of protein ubiquitination	0.000848424	-7.07213	112	21	0.0113636	1848	20694	1.16871e+111	Mta1,Ubqln1,Mapk15,Pten,Axin1,Rnf180,Sprtn,Arrdc3,Fzr1,Ube3a,Mapk9,Hdac3,Cblb,Prkn,Ctr9,Ube2n,Fanci,Ube2l3,Commd1,Nmi,Dcun1d4
GO:0043170	macromolecule metabolic process	0.0008898	-7.02451	5178	519	0.280844	1848	20694	72077,14827,231464,58911,16716,14534,242960,12005,13690,56351,320752,20957,11499,18212,71673,74287,79043,30839,24017,260408,227720,70510,59041,11488,237730,99890,68274,26932,28015,75178,12176,70178,68215,18755,81601,12368,12226,66105,368202,52705,68107,94091,67890,276846,19012,54427,12874,229445,242585,103534,223978,66231,230484,56440,20014,671535,66863,69453,26408,56228,76938,279029,19921,53621,…	Gcnt3,Pdia3,Cnot6l,Sumf1,Ky,Kat2a,Fbxl5,Axin1,Eif4g2,Ptges3,Dpy19l2,Sycp1,Adam5,Ntrk2,Rnf215,Kcmf1,Spsb3,Fbxw5,Rnf13,Prss45,Nup214,Rnf167,Stk25,Adam11,Fbll1,Prmt6,Toporsl,Ppp2r5e,Polr2m,Meiob,Bnip3,Abhd17c,Fam98b,Prkch,Kat5,Casp6,Btg1,Ube2d3,Prss48,Krr1,Cntd1,Trim11,Ufm1,Pigs,Plpp1,Dnmt3l,Cpd,Ctso,Slc35d1,Mgat4b,Cpped1,Thoc7,Usp1,Snx1,Rpn2,Parp10,Lztr1,Prss56,Map3k5,Ube2j1,Rbm17,Stkld1,Rpl19,Cnot…
GO:0035066	positive regulation of histone acetylation	0.000895748	-7.01785	30	9	0.00487013	1848	20694	5.66131e+44	Rps6ka4,Gata3,Smarcb1,Wbp2,Brd7,Kat2a,Snai2,Nos1,Mapk3
GO:0006991	response to sterol depletion	0.00097017	-6.93804	10	5	0.00270563	1848	20694	2.44373e+27	Erlin2,Erlin1,Arhgef10l,Insig2,Pip4p1
GO:2000807	regulation of synaptic vesicle clustering	0.00097017	-6.93804	10	5	0.00270563	1848	20694	2.3349e+25	Picalm,Magi2,Snap91,Bcl2l1,Pten
GO:0031330	negative regulation of cellular catabolic process	0.000973696	-6.93441	235	36	0.0194805	1848	20694	1.14128e+192	Laptm4b,Dap,Ubac2,Tlk2,Ube2j1,Plin5,Mtmr2,Qsox1,Chmp4b,Tigar,Secisbp2,Elavl1,Foxk1,Pink1,Poldip2,Anks1,Eif4g2,Lrig2,Wac,Atp2b4,Lzts1,Boll,Dhx36,Mapkapk2,Derl3,Psmf1,Angel2,Anxa2,Csnk2a2,Usp14,Pkp1,Usp7,Senp1,Ehmt2,Cptp,Foxk2
GO:0022414	reproductive process	0.00110529	-6.80764	1400	158	0.0854978	1848	20694	20957,20377,68170,75388,12310,320752,72162,12236,67333,12290,69376,234857,27356,271036,381290,67030,56274,12916,14461,66707,104362,277353,231912,56449,22697,24086,399599,26417,75178,671232,212517,320277,14566,12009,16650,50525,75533,26564,16337,12323,71089,330830,29871,229227,22415,14609,12235,15364,22210,14766,236266,54427,252868,213081,68107,207165,15463,67561,110084,381022,74450,20686,27386,66…	Sycp1,Sfrp1,B230118H07Rik,Boll,Calca,Dpy19l2,Dhx36,Bub1b,Stk35,Cacna1e,Zpbp2,Spire2,Insl6,Catsperb,Atp2b4,Fancl,Stk3,Crem,Gata2,Nkapl,Meig1,Tcfl5,Katnal1,Ybx3,Zscan21,Tlk2,Ccdc87,Mapk3,Meiob,Topaz1,Cfap44,Spef2,Gdf9,Cep131,Kpna6,Spag6l,Nme5,Ror2,Insr,Camk2b,Sept12,Drc7,Scmh1,4932438A13Rik,Wnt3,Gja1,Bub1,Hmga2,Ube2b,Adgrg1,Alms1,Dnmt3l,Odf4,Wdr19,Cntd1,Bptf,Agfg1,Wdr48,Dnah1,Kmt2d,Pank2,Spa17,Npas…
GO:0000003	reproduction	0.00113923	-6.7774	1401	158	0.0854978	1848	20694	16542,20871,22694,11647,76718,69286,22768,70441,207686,18747,107586,22215,80517,380993,19211,66712,20878,68549,67753,21945,14598,72148,11883,93684,20897,232345,73616,70093,276920,380702,71914,67555,271639,70099,93757,19725,56220,11495,67204,74847,110147,319953,54418,69310,212670,50505,622554,225182,21744,16876,57256,235628,54383,15361,224661,666528,13206,16833,26384,280667,208169,103554,14462,100…	Kdr,Aurkc,Zfp35,Alpl,Catsperg2,Glipr1l1,Zfy2,Mir124-2hg,Cfap69,Prkaca,Ovol2,Ube3a,Herpud2,Zfat,Pten,Spesp1,Aurka,Sgo2a,Eqtn,Dedd,Ggt1,Tdrp,Arsa,Selenof,Stra6,A2m,Pldi,Ube2q1,Ccdc42,Shisa6,Antxr2,Mgat4d,Adcy10,Smc4,Immp2l,Rfx2,Zfp386,Adam2,Eif2s2,Meikin,Ehmt2,Ttll1,Fmn2,Pacrg,Catsper2,Ercc4,Majin,Rbbp8,Adad1,Lhx9,Prss21,Prss42,Phc2,Hmga1,Slc26a8,Zfp541,Ddx4,Ldhc,Gnpda1,Adam1b,Slc9c1,Psme4,Gata3,Cf…
GO:0006858	extracellular transport	0.00116323	-6.75655	31	9	0.00487013	1848	20694	7.55333e+50	Nme5,Stk36,Ccdc39,Spag17,Spef2,Megf8,Ttll1,Dnah1,Adcy10
GO:0022402	cell cycle process	0.00119329	-6.73104	762	93	0.0503247	1848	20694	12323,69270,71089,225745,20460,207175,20878,50927,244879,68549,75608,53869,104394,26369,12235,74549,19384,15183,70099,230936,75178,71877,77805,18571,13191,74847,219103,52276,13684,100732,12313,18536,71701,77035,19765,20871,66616,22428,14841,74222,22768,50791,20957,72008,12325,93737,12236,234857,11840,76123,101706,73178,116733,70891,13206,75786,11785,60364,65964,66977,109359,233064,12048,22137,711…	Camk2b,Gins1,Sept12,Haus1,Stil,Cetn4,Aurka,Nasp,Npat,Sgo2a,Chmp4b,Rab11a,E2f4,Cetn1,Bub1,Mau2,Ran,Hdac3,Smc4,Phf13,Meiob,Efhc1,Esco1,Pdcd6ip,Dctn1,Meikin,Cenpj,Cdca8,Eif4e,Mapre3,Calm1,Pcm1,Pnpt1,Kdm8,Ralbp1,Aurkc,Snx9,Dctn6,Haspin,Sept14,Zfy2,Magi2,Sycp1,Zfyve19,Camk2g,Pard6g,Bub1b,Spire2,Arf1,Gpsm2,Numa1,Wasl,Vps4a,Spdya,Ddx4,Ckap5,Apbb1,Donson,Map3k20,Nuf2,Abraxas2,Wdr62,Bcl2l1,Ttk,Nipbl,Nde1,…
GO:0010256	endomembrane system organization	0.00123111	-6.69984	361	50	0.0270563	1848	20694	73178,27277,29813,116733,67753,59021,224640,66890,66333,54198,53869,75608,22234,53604,12292,56426,70675,330401,233246,107338,66111,19725,227648,59041,67231,114128,338366,69582,13191,20168,66616,170829,102607,26903,246738,71446,75964,225362,56217,194974,102566,332110,101772,116870,15463,68942,69376,69470,22631,19211	Wasl,Golga5,Zfp385a,Vps4a,Eqtn,Rab2a,Lemd2,Lman2,Aqp11,Snx3,Rab11a,Chmp4b,Ugcg,Zpbp,Cacna1s,Pdcd10,Vcpip1,Tmcc1,Ano5,Gbf1,Tmed3,Rfx2,Sec16a,Stk25,Tbc1d20,Laptm4b,Mia3,Plekhm2,Dctn1,Rtn3,Snx9,Tram2,Snx19,Dysf,Dnajc28,Wrb,Trappc8,Reep2,Mpp5,Sun3,Ano10,Mapk15,Ano1,Mta1,Agfg1,Chmp2b,Zpbp2,Tmem127,Ywhaz,Pten
GO:0000278	mitotic cell cycle	0.00127929	-6.66145	508	66	0.0357143	1848	20694	60364,65964,76123,70891,116733,101706,12237,67203,71175,13424,233064,12048,109359,66977,70675,22137,225182,19348,94315,234664,12144,14235,70779,56469,234915,68942,211134,69556,101206,75608,53869,12235,74549,104394,26369,207175,20460,12323,69270,50927,20878,52432,244879,219103,18571,13191,13684,227720,52276,230936,70099,19384,71877,12313,14158,77035,19765,66616,20871,22428,14841,11840,66468,72008,…	Donson,Map3k20,Gpsm2,Spdya,Vps4a,Numa1,Bub3,Nde1,Nipbl,Dync1h1,Wdr62,Bcl2l1,Abraxas2,Nuf2,Vcpip1,Ttk,Rbbp8,Kif20a,Prcc,Nae1,Blm,Foxm1,Prdm5,Pias1,Cep126,Chmp2b,Lzts1,Bod1,Tada3,Chmp4b,Rab11a,Bub1,Mau2,E2f4,Cetn1,Cetn4,Stil,Camk2b,Gins1,Nasp,Aurka,Ppp2r2d,Npat,Cenpj,Pdcd6ip,Dctn1,Eif4e,Nup214,Cdca8,Phf13,Smc4,Ran,Efhc1,Calm1,Fer,Kdm8,Ralbp1,Snx9,Aurkc,Dctn6,Haspin,Arf1,Ska1,Zfyve19,Camk2g,Bub1b
GO:0006928	movement of cell or subcellular component	0.00133235	-6.62081	1356	153	0.0827922	1848	20694	74362,12009,75533,20778,338366,26564,20211,16558,50525,212517,320277,269878,16776,234847,22415,14609,18212,212733,71089,319387,16553,330830,27356,12290,381290,14252,17260,15529,23859,22324,215494,17293,14461,20583,18536,14158,15519,18578,216344,13424,13836,74769,286942,268780,16854,230316,20665,12476,18845,94184,11785,75564,50884,12927,21645,242584,433956,213081,14086,56839,20472,14766,22210,1405…	Spag17,Cep131,Nme5,Scarb1,Mia3,Ror2,Saa4,Kif16b,Spag6l,Cfap44,Spef2,Megf8,Lama5,Spg7,Wnt3,Gja1,Ntrk2,Bicdl2,Sept12,Adgrl3,Kif13a,Drc7,Insl6,Cacna1e,Atp2b4,Flot2,Mef2c,Sdc2,Dlg2,Vav1,Pomgnt2,Mesp2,Gata2,Snai2,Pcm1,Fer,Hsp90aa1,Pde4b,Rab21,Dync1h1,Epha2,Pik3cb,Kif19a,Egflam,Lgals3,Megf9,Sox10,Cd151,Plxna2,Pdxdc1,Apbb1,Rsph9,Nckap1,Bcar1,Tcte1,Wdr78,Dnaaf5,Wdr19,Fscn1,Lgi1,Six2,Adgrg1,Ube2b,Elmo2,Pt…
GO:0010498	proteasomal protein catabolic process	0.00134936	-6.60813	309	44	0.0238095	1848	20694	66089,79043,67089,22644,103554,68795,23802,21402,30839,108660,26931,73677,30838,56085,66967,22222,56228,26441,68477,59003,71745,50873,81601,242960,106025,18521,66105,75841,232566,22027,66597,116870,66435,22210,217734,50758,22215,19167,56371,50868,226144,70377,433766,244373	Rmnd5b,Spsb3,Psmc6,Rnf103,Psme4,Ubr3,Amfr,Skp1a,Fbxw5,Rnf187,Ppp2r5c,Psma8,Fbxw4,Ubqln1,Edem3,Ubr1,Ube2j1,Psma4,Rmnd5a,Maea,Cul2,Prkn,Kat5,Fbxl5,Sharpin,Pcbp2,Ube2d3,Rnf139,Amn1,Hsp90b1,Trim13,Mta1,Uggt2,Ube2b,Pomt2,Fbxl17,Ube3a,Psma3,Fzr1,Keap1,Erlin1,Derl3,Trim63,Erlin2
GO:0006886	intracellular protein transport	0.00141801	-6.5585	747	91	0.0492424	1848	20694	11426,59015,76687,227154,116733,75219,66231,59021,224454,56440,52348,227648,24071,216344,217378,67694,81840,320982,232910,72149,100226,18053,14806,21968,66887,75734,75266,83671,66220,234865,22027,17714,223754,105835,213081,69482,20472,11767,108011,56542,107939,19332,75608,53869,212999,16553,12847,76338,93757,20813,227720,269966,108124,56488,12009,16650,234069,235442,319924,19384,242274,66111,1203…	Macf1,Nup160,Spcs3,Stradb,Vps4a,Dusp18,Thoc7,Rab2a,Zdhhc14,Snx1,Vps37a,Sec16a,Synj2bp,Rab21,Dnajc27,Ift74,Sorcs2,Arl4c,Ap2s1,Strada,Stx12,Ngfr,Grik2,Tom1,Lonp2,Mff,Tomm20l,Sytl2,Zdhhc12,Nup133,Hsp90b1,Grpel2,Tbc1d22a,Sgsm3,Wdr19,Nup35,Six2,Ap1m1,Ap4e1,Ick,Pom121,Rab20,Chmp4b,Rab11a,Tnpo2,Kif13a,Copa,Rab2b,Immp2l,Srp14,Nup214,Nup98,Napa,Nxt1,Cep131,Kpna6,Pcid2,Rab8b,Apba1,Ran,Lrrc7,Tmed3,Bcap29,Ra…
GO:0004672	protein kinase activity	0.00143775	-6.54468	529	68	0.0367965	1848	20694	332110,16453,18596,17164,56532,225028,18755,77485,21754,56032,101568,107589,13866,269209,17005,26408,22137,16885,72149,110157,245000,13836,26420,65964,227154,73914,218699,213326,20815,69922,18160,18604,231876,56613,14255,12236,67333,18747,12325,21848,279029,69562,13000,26403,14841,16542,20871,19091,56274,14158,59041,26564,226419,98267,24086,26417,56542,13144,71751,69577,12571,12235,18212,68943,20…	Mapk15,Jak3,Pdgfrb,Mapkapk2,Ripk3,Map4k3,Prkch,Stk31,Tesk1,Nprl2,Vrk3,Mylk,Erbb2,Stk36,Ltk,Map3k5,Ttk,Limk1,Strada,Raf1,Atr,Epha2,Mapk9,Map3k20,Stradb,Irak3,Pxk,Scyl2,Srpk1,Vrk2,Npr1,Pdk2,Lmtk2,Rps6ka4,Flt3,Bub1b,Stk35,Prkaca,Camk2g,Trim24,Stkld1,Cdk13,Csnk2a2,Map3k11,Haspin,Kdr,Aurkc,Prkg1,Stk3,Fer,Stk25,Ror2,Dyrk3,Stk17b,Tlk2,Mapk3,Ick,Dapk3,Map3k13,Fastkd3,Cdk6,Bub1,Ntrk2,Pink1,Aurka,Cdkl1,Ins…
GO:0097120	receptor localization to synapse	0.00146246	-6.52763	51	12	0.00649351	1848	20694	7.75312e+64	Anks1b,Nrxn1,Arhgap44,Lrrc7,Dlg2,Shisa6,Cacng5,Rab11a,Kif5c,Synj2bp,Lgi1,Git1
GO:0048856	anatomical structure development	0.00147486	-6.51919	5251	523	0.283009	1848	20694	70891,333654,59015,15486,218397,16854,19417,68870,74229,71904,12048,17364,12739,67231,78783,210510,320404,14118,17005,30923,76089,110084,14235,22083,319583,12818,71131,74450,20664,18596,94176,19274,16923,20472,15463,22592,76108,109205,29813,319387,12323,16337,99633,71751,252864,26572,212517,22697,14566,52822,13394,13445,15519,56449,545975,215494,22324,74511,14457,270163,23859,75388,17260,11840,69…	Spdya,Ppp1r13l,Nup160,Hsd17b2,Rasa1,Lgals3,Rasgrf1,Ak8,Paqr8,Paqr7,Bcl2l1,Trpm1,Cldn3,Tbc1d20,Brpf1,Tdrd6,Itpkb,Fbn1,Ltk,Foxe3,Rapgef2,Dnah1,Foxm1,Ctr9,Lig4,Col14a1,Zfp689,Pank2,Sox1,Pdgfrb,Dock2,Ptprm,Sh2b3,Six2,Agfg1,Ercc5,Rap2a,Sobp,Zfp385a,Adgrl3,Camk2b,Insr,Adgrl2,Map3k13,Dusp15,Cops3,Cfap44,Zscan21,Gdf9,Rufy3,Dlx4,Cdk2ap1,Hsp90aa1,Ybx3,Cers3,Pomgnt2,Vav1,Lrrc17,Gas7,Myo9a,Dlg2,Boll,Mef2c,Ar…
GO:1902275	regulation of chromatin organization	0.00148248	-6.51404	198	31	0.0167749	1848	20694	6.71536e+161	Parp10,Prmt6,Rps6ka4,H2afy,Nipbl,Kdm4d,Mapk3,Tlk2,Rif1,Ube2b,Kdm4c,Brd7,Ctcf,Tada3,H1fx,Gata3,Smarcb1,Gata2,Gfi1,Phf2,Ctr9,Nos1,Atad2b,Snai2,Kat2a,Spty2d1,Ehmt2,Ube2n,Wbp2,Gfi1b,Pink1
GO:0006793	phosphorus metabolic process	0.00150574	-6.49847	1745	191	0.103355	1848	20694	71147,66880,319801,229589,71751,13144,252864,12235,18212,56012,237860,66569,68943,66114,16337,74596,12323,208659,75533,59041,26564,26932,26931,193742,98267,11564,223753,24086,26417,216558,21848,14841,19060,23992,435391,56274,12495,14158,17260,213326,14104,73419,11637,58193,84652,14255,225997,67333,110279,12236,12325,14626,235534,11949,16331,22169,66461,223978,225651,15254,107650,54473,219024,3204…	Oxsm,Rsrc1,Tigar,Prune1,Map3k13,Dapk3,Dusp15,Bub1,Ntrk2,Pgam2,Ssh2,Gdpd1,Pink1,Dnajc30,Insr,Cds1,Camk2b,Fam20a,Nme5,Stk25,Ror2,Ppp2r5e,Ppp2r5c,Abhd16a,Stk17b,Adsl,Cerk,Tlk2,Mapk3,Ugp2,Trim24,Haspin,Ppp5c,Prkra,Dupd1,Stk3,Entpd1,Fer,Mef2c,Scyl2,Fasn,Armt1,Ak2,Extl2,Fam126a,Flt3,Trpm6,Stk35,Bcr,Bub1b,Camk2g,Gk2,Pxylp1,Atp5c1,Inpp5d,Cmpk2,Ptpmt1,Cpped1,Mppe1,Hint1,Pi4kb,Tollip,Pip4p1,Itpkb,Ptpn20,Lt…
GO:0009056	catabolic process	0.00163873	-6.41383	1687	185	0.100108	1848	20694	56736,244209,69727,67841,232566,12896,56421,66597,13116,64705,53376,74129,18125,21672,68837,22195,52830,59025,233789,433182,71207,29810,22222,52665,18796,100226,66911,73677,69459,56085,237553,224794,26384,108660,116733,67041,69060,22644,67089,23959,103554,67474,18140,22215,56371,227334,70160,19211,240047,329908,52639,54381,20615,67980,71701,106025,218215,70025,75841,71872,53621,12306,56048,67460,…	Rnf14,Cyp2r1,Usp46,Atg3,Amn1,Cpt2,Pfkp,Trim13,Cyp46a1,Dpys,Usp2,Dmgdh,Nos1,Prdx2,Foxk2,Ube2l3,Pnrc2,Usp14,Smg1,Eno1b,Nudt4,Bag3,Ubr1,Echdc1,Plcb2,Stx12,Nudt16l1,Psma8,Ubl7,Ubqln1,Trhde,Enpp4,Gnpda1,Rnf187,Vps4a,Oxct1,Pnlip,Rnf103,Psmc6,Nt5e,Psme4,Snap29,Uhrf1,Ube3a,Fzr1,Usp40,Vps36,Pten,Mmp25,Usp24,Wipi1,Cpq,Snapin,Gnpda2,Pnpt1,Sharpin,Rnf144b,Acot7,Rnf139,Aox4,Cnot4,Anxa2,Lgals8,Decr1,Gldc,Abhd3…
GO:0048313	Golgi inheritance	0.00164814	-6.40811	11	5	0.00270563	1848	20694	5.64266e+25	Pdcd10,Stk25,Vcpip1,Ywhaz,Gbf1
GO:0048308	organelle inheritance	0.00164814	-6.40811	11	5	0.00270563	1848	20694	7.06752e+25	Vcpip1,Ywhaz,Gbf1,Stk25,Pdcd10
GO:0070973	protein localization to endoplasmic reticulum exit site	0.00177892	-6.33175	7	4	0.0021645	1848	20694	2.27648e+22	Sec16a,Mia3,Bcap29,Gbf1
GO:0015744	succinate transport	0.00177892	-6.33175	7	4	0.0021645	1848	20694	2.43755e+22	Slc13a4,Slc13a5,Slc13a3,Slc25a10
GO:0071422	succinate transmembrane transport	0.00177892	-6.33175	7	4	0.0021645	1848	20694	2.43755e+22	Slc13a4,Slc13a5,Slc13a3,Slc25a10
GO:0015141	succinate transmembrane transporter activity	0.00177892	-6.33175	7	4	0.0021645	1848	20694	2.73761e+22	Slc25a10,Slc13a3,Slc13a5,Slc13a4
GO:0048015	phosphatidylinositol-mediated signaling	0.00178983	-6.32563	66	14	0.00757576	1848	20694	1.42991e+71	Ncs1,Pi4kb,Pik3cb,Pitpnm2,Plcg1,C1qbp,Pdgfrb,Plcb2,Gata3,Ltk,Myo16,Pik3ca,Pik3cd,Erbb2
GO:0044088	regulation of vacuole organization	0.00179216	-6.32433	39	10	0.00541126	1848	20694	5.60321e+52	Nprl2,Ehmt2,Nprl3,Pink1,Lrsam1,C9orf72,Laptm4b,Rab3gap2,Anxa2,Chmp4b
GO:0032386	regulation of intracellular transport	0.00198644	-6.22141	333	46	0.0248918	1848	20694	101706,68943,66114,13830,54198,16163,77116,72565,56426,67180,19246,19384,15183,26417,56228,68889,13866,13424,227648,67231,227720,217378,216344,12009,228359,52822,59040,99683,75841,218333,230500,216831,14158,17846,18536,29810,14461,12306,225362,18747,70377,18220,68051,69981,332110,11840	Numa1,Pink1,Dnajc30,Stom,Snx3,Il13,Mtmr2,Uaca,Pdcd10,Yipf5,Ptpn1,Ran,Hdac3,Mapk3,Ube2j1,Ubac2,Erbb2,Dync1h1,Sec16a,Tbc1d20,Nup214,Dnajc27,Rab21,Cep131,Arhgap1,Rufy3,Rhot1,Sec24b,Rnf139,Ice1,Efcab7,Arhgap44,Fer,Commd1,Pcm1,Bag3,Gata2,Anxa2,Reep2,Prkaca,Derl3,Nucb1,Nutf2,Tmem30a,Mapk15,Arf1
GO:0048468	cell development	0.00212446	-6.15424	1748	190	0.102814	1848	20694	26433,260298,107586,18747,56217,244058,77945,19211,22631,20616,20471,231876,78808,12816,266690,20615,19091,15979,233489,99683,20871,16542,67299,12306,16574,22768,26903,70737,53883,18187,12552,13518,243743,12292,77116,235402,19725,93684,80752,67753,68955,20878,276920,53869,223254,12571,104394,15165,170736,21744,17933,76884,17967,224650,224661,234214,69981,12561,235628,140570,212670,216560,319953,6…	Plod3,Fev,Ovol2,Prkaca,Mpp5,Rgma,Rpgrip1,Pten,Ywhaz,Snap91,Six1,Lmtk2,Stxbp5,Col12a1,Cyb5r4,Snapin,Prkg1,Ifngr1,Picalm,Sec24b,Aurkc,Kdr,Dock7,Anxa2,Kif5c,Zfy2,Dysf,Cgn,Celsr2,Nrp2,Cdh11,Dst,Plxna4,Cacna1s,Mtmr2,Lingo1,Rfx2,Selenof,Fam20c,Eqtn,Srrm4,Aurka,Ccdc42,Rab11a,Farp1,Cdk6,E2f4,Hcn1,Parvb,Adad1,Myt1l,Cyfip2,Ncam1,Anks1,Slc26a8,Sorbs2,Tmem30a,Cdh4,Prss42,Plxnb2,Catsper2,Wdpcp,Ttll1,Pacrg,Fmn…
GO:0009067	aspartate family amino acid biosynthetic process	0.00229384	-6.07753	22	7	0.00378788	1848	20694	2.38506e+36	Mtr,Apip,Plod3,Mthfd2l,Got1l1,Bhmt2,Got1
GO:0007163	establishment or maintenance of cell polarity	0.0023032	-6.07346	195	30	0.0162338	1848	20694	1.40861e+155	Fscn1,Dctn1,Pdcd6ip,Snap91,Nde1,Synj2bp,Stk25,Lrrc7,Dlg2,Parvb,Gbf1,Rhobtb3,Cyth3,Parva,Pard6g,Mpp5,Dock2,Myo9a,Pard3b,Macf1,Ckap5,Syne4,Nckap1,Cap2,Gja1,Gpsm2,Numa1,Rab11fip2,Dock7,Hsp90aa1
GO:1901575	organic substance catabolic process	0.00230683	-6.07188	1405	156	0.0844156	1848	20694	12306,53621,67460,104174,71872,106861,67980,71701,218215,106025,54381,70025,75841,70160,19211,329908,22215,18140,227334,56371,75608,118449,212647,23802,57319,14598,76192,18803,17425,18571,74270,30838,14718,68477,234069,77116,233789,59025,52830,29810,71207,433182,18125,53376,74129,68837,22195,232566,56421,12896,66597,13116,64705,69727,56736,69060,67041,23959,103554,22644,67089,26384,108660,116733,…	Anxa2,Cnot4,Decr1,Gldc,Aox4,Abhd3,Gnpda2,Pnpt1,Rnf144b,Sharpin,Cpq,Acot7,Rnf139,Vps36,Pten,Usp24,Ube3a,Uhrf1,Usp40,Fzr1,Chmp4b,Synpo2,Aldh4a1,Amfr,Smpdl3a,Ggt1,Abhd12,Plcg1,Foxk1,Pdcd6ip,Usp20,Fbxw4,Got1,Rmnd5a,Pcid2,Mtmr2,Smg1,Usp14,Pnrc2,Bag3,Nudt4,Eno1b,Nos1,Usp2,Dmgdh,Foxk2,Ube2l3,Amn1,Pfkp,Cpt2,Trim13,Cyp46a1,Dpys,Usp46,Rnf14,Pnlip,Oxct1,Nt5e,Psme4,Rnf103,Psmc6,Gnpda1,Rnf187,Vps4a,Psma8,Nudt…
GO:0072594	establishment of protein localization to organelle	0.00234909	-6.05373	291	41	0.0221861	1848	20694	116733,75219,212999,68943,75608,11426,76687,53869,107939,227738,19384,242274,235442,16650,56488,71175,20813,269966,227720,52348,93757,27058,15519,170829,75266,75734,432536,16647,66887,98732,20472,56428,72265,69482,70160,22631,140723,26914,17714,234865,68051	Vps4a,Dusp18,Tnpo2,Pink1,Chmp4b,Macf1,Spcs3,Rab11a,Pom121,Lrsam1,Ran,Lrrc7,Rab8b,Kpna6,Nxt1,Nipbl,Srp14,Nup98,Nup214,Vps37a,Immp2l,Srp9,Hsp90aa1,Tram2,Tomm20l,Mff,Pom121l12,Kpna2,Lonp2,Rab3gap2,Six2,Mtch2,Tram1,Nup35,Vps36,Ywhaz,Cacng5,H2afy,Grpel2,Nup133,Nutf2
GO:2000758	positive regulation of peptidyl-lysine acetylation	0.00237034	-6.04472	34	9	0.00487013	1848	20694	2.64172e+44	Mapk3,Nos1,Snai2,Kat2a,Brd7,Wbp2,Smarcb1,Gata3,Rps6ka4
GO:0034599	cellular response to oxidative stress	0.00239363	-6.03494	204	31	0.0167749	1848	20694	7.62517e+157	Ercc6l2,Uaca,Pdcd10,Pdgfrb,Mapk9,Mapk3,Ripk3,Ngfr,Pla2r1,Bnip3,Ddias,Msrb3,Stk25,Vrk2,Rwdd1,Map3k5,Pdk2,Sigmar1,Mtr,Prdx6b,Pink1,Prdx2,Hdac2,Pnpt1,Bcar1,Fer,Prkra,Gskip,Fxn,Ppargc1a,Akr1b3
GO:0051656	establishment of organelle localization	0.00251483	-5.98555	301	42	0.0227273	1848	20694	69556,22210,66251,52639,68942,22631,20616,234857,11840,54418,233489,67299,13426,18536,20615,622554,70612,67665,16574,72823,56426,18457,56418,107338,19384,66977,59041,13424,227648,52276,67203,59040,234686,13191,116733,16553,101706,73178,76123,212733,75608,53869	Bod1,Ube2b,Arfgap3,Wipi1,Chmp2b,Ywhaz,Snap91,Spire2,Arf1,Fmn2,Picalm,Dock7,Dync1i1,Pcm1,Snapin,Majin,Tmem230,Dctn4,Kif5c,Pard3b,Pdcd10,Bloc1s6,Ykt6,Gbf1,Ran,Nuf2,Stk25,Dync1h1,Sec16a,Cdca8,Nde1,Rhot1,Fhod1,Dctn1,Vps4a,Kif13a,Numa1,Wasl,Gpsm2,Bicdl2,Chmp4b,Rab11a
GO:0018193	peptidyl-amino acid modification	0.00256197	-5.96698	801	95	0.0514069	1848	20694	16337,12323,68943,20878,223770,101206,17192,71751,97243,74838,18212,16949,24086,26417,77805,74410,102162,226419,99890,19091,51812,14534,71738,233115,14158,16542,14841,20871,68691,109979,11870,13000,26433,320752,14255,27878,18747,18604,231876,56613,66180,69922,23989,224454,14894,18107,11785,229615,245000,13836,67988,26420,56228,22137,268780,16430,17005,70225,13866,78783,101568,56459,18452,74026,18…	Insr,Camk2b,Pink1,Aurka,Brd1,Tada3,Mbd3,Map3k13,Naa11,Naa15,Ntrk2,Loxl1,Tlk2,Mapk3,Esco1,Ttll11,Taf5l,Dyrk3,Prmt6,Prkg1,Mcrs1,Kat2a,Mamdc2,Dpy19l3,Fer,Kdr,Haspin,Aurkc,Kansl1l,Art3,Art1,Csnk2a2,Plod3,Dpy19l2,Flt3,Tada1,Prkaca,Pdk2,Lmtk2,Rps6ka4,P3h4,Vrk2,Med24,Zdhhc14,Cfap20,Nmt1,Apbb1,Pias3,Atr,Epha2,Tmx3,Mapk9,Ube2j1,Ttk,Egflam,Stt3a,Ltk,Ppil3,Erbb2,Brpf1,Vrk3,Sae1,P4ha2,Msl1,Nos1,Pias4,Hdac2,A…
GO:0017154	semaphorin receptor activity	0.00261859	-5.94512	12	5	0.00270563	1848	20694	1.88452e+26	Plxna2,Nrp2,Plxnc1,Plxna4,Plxnb2
GO:1900244	positive regulation of synaptic vesicle endocytosis	0.00261859	-5.94512	12	5	0.00270563	1848	20694	1.20482e+25	Bcl2l1,Snap91,Mff,Sh3gl1,Picalm
GO:0060628	regulation of ER to Golgi vesicle-mediated transport	0.00262261	-5.94358	17	6	0.00324675	1848	20694	1.18408e+30	Arf1,Rnf139,Tbc1d20,Yipf5,Sec24b,Mapk15
GO:0035418	protein localization to synapse	0.00265172	-5.93255	76	15	0.00811688	1848	20694	2.16964e+80	Git1,Lgi1,Synj2bp,Bsn,Lrrtm1,Shank1,Kif5c,Rab11a,Cacng5,Shisa6,Dlg2,Arhgap44,Lrrc7,Nrxn1,Anks1b
GO:1990569	UDP-N-acetylglucosamine transmembrane transport	0.00265417	-5.93162	4	3	0.00162338	1848	20694	5.82462e+16	Slc35b4,Slc35d1,Slc35a3
GO:0060083	smooth muscle contraction involved in micturition	0.00265417	-5.93162	4	3	0.00162338	1848	20694	1930341653112280	Trpv1,Kcnma1,Cacna1c
GO:0036474	cell death in response to hydrogen peroxide	0.00265417	-5.93162	4	3	0.00162338	1848	20694	183915642659041	Sigmar1,Pdcd10,Stk25
GO:0031056	regulation of histone modification	0.00269832	-5.91513	155	25	0.0135281	1848	20694	7.68043e+127	Kdm4c,Brd7,Ctcf,Rif1,Ube2b,Mapk3,Kdm4d,H2afy,Nipbl,Prmt6,Rps6ka4,Gfi1b,Wbp2,Pink1,Ehmt2,Ube2n,Kat2a,Nos1,Snai2,Ctr9,Gfi1,Gata2,Tada3,Gata3,Smarcb1
GO:1903047	mitotic cell cycle process	0.00284909	-5.86076	431	56	0.030303	1848	20694	56469,11840,234915,68942,211134,72008,12325,12236,69556,225182,94315,19348,234664,12144,12313,19765,14235,77035,20871,22428,66616,14841,12237,67203,219103,71175,18571,13191,13684,52276,230936,70099,233064,12048,109359,66977,19384,22137,71877,60364,75608,53869,12235,74549,65964,104394,76123,20460,12323,69270,70891,116733,20878,50927,101706,244879	Pias1,Arf1,Cep126,Chmp2b,Lzts1,Zfyve19,Camk2g,Bub1b,Bod1,Rbbp8,Prcc,Kif20a,Nae1,Blm,Calm1,Ralbp1,Foxm1,Kdm8,Aurkc,Dctn6,Snx9,Haspin,Bub3,Nde1,Cenpj,Nipbl,Pdcd6ip,Dctn1,Eif4e,Cdca8,Phf13,Smc4,Wdr62,Bcl2l1,Abraxas2,Nuf2,Ran,Ttk,Efhc1,Donson,Chmp4b,Rab11a,Bub1,Mau2,Map3k20,E2f4,Gpsm2,Stil,Camk2b,Gins1,Spdya,Vps4a,Aurka,Nasp,Numa1,Npat
GO:0033363	secretory granule organization	0.00294184	-5.82872	35	9	0.00487013	1848	20694	5.36047e+46	Zpbp,Eqtn,Zfp385a,Zpbp2,Tbc1d20,Rfx2,Mta1,Snx19,Agfg1
GO:0051668	localization within membrane	0.00297871	-5.81626	92	17	0.00919913	1848	20694	9.96832e+93	Sec24b,Sec24c,Grik2,Magi2,Lrrc7,Dlg2,Nrxn1,Reep2,Shisa6,Dock2,Wdr19,Cacng5,Dok7,Nup133,Tbc1d20,Mia3,Synj2bp
GO:0043547	positive regulation of GTPase activity	0.00309948	-5.77652	368	49	0.0265152	1848	20694	56032,76089,18205,233489,381605,66616,67299,74998,19765,216831,329260,277360,98732,57915,22324,74030,212307,110279,94176,270163,244058,243362,54610,103724,78514,232227,66251,223754,15463,78808,216963,105835,223666,380608,17168,50780,108699,231821,245886,19417,218397,72754,78618,13836,23805,67231,13866,19414,228359	Nprl2,Rapgef2,Ntf3,Picalm,Tbc1d2,Snx9,Dock7,Rab11fip2,Ralbp1,Arhgap44,Dennd1b,Prex1,Rab3gap2,Tbc1d1,Vav1,Rin2,Mapre2,Bcr,Dock2,Myo9a,Rgma,Stard13,Tbc1d8,Tbc1d10a,Arhgap10,Iqsec1,Arfgap3,Tbc1d22a,Agfg1,Stxbp5,Git1,Sgsm3,Arhgap39,Tagap1,Nprl3,Rgs3,Chn1,Adap1,Ankrd27,Rasgrf1,Rasa1,Arhgef10l,Acap2,Epha2,Apc2,Tbc1d20,Erbb2,Rasa3,Arhgap1
GO:0006796	phosphate-containing compound metabolic process	0.00310161	-5.77583	1722	186	0.100649	1848	20694	56032,21754,229949,12399,68837,19255,101568,56248,56468,71207,433182,233789,76722,17164,69008,56428,225028,67420,56532,320717,332110,16453,224129,56421,66414,75219,73914,26384,218699,16833,23959,65964,11432,227154,81877,226856,72149,18796,219135,432530,16885,227333,26420,57869,245000,269209,18707,71920,107589,13866,56294,68082,70025,20871,16542,11647,19091,14297,279029,106861,26403,13000,69562,18…	Nprl2,Tesk1,Ak5,Runx3,Foxk2,Ptpn2,Vrk3,Ak3,Socs5,Nudt4,Eno1b,Smg1,Ckmt2,Mapkapk2,Cab39l,Mtch2,Map4k3,Far1,Ripk3,Pptc7,Mapk15,Jak3,Adcy5,Pfkp,Ndufa12,Dusp18,Irak3,Gnpda1,Pxk,Ldhc,Nt5e,Map3k20,Acp2,Stradb,Tnxb,Lpgat1,Strada,Plcb2,Mtmr6,Adcy1,Limk1,Dgkd,Mapk9,Adck2,Atr,Stk36,Pik3cd,Epgn,Mylk,Erbb2,Ptpn9,Dusp19,Acot7,Aurkc,Kdr,Alpl,Prkg1,Fxn,Stkld1,Abhd3,Map3k11,Csnk2a2,Cdk13,Prkaca,Mpp5,Ppa2,Rpap2,P…
GO:0048017	inositol lipid-mediated signaling	0.00319264	-5.74691	70	14	0.00757576	1848	20694	1.70051e+71	Ltk,Gata3,Myo16,Pik3ca,Pik3cd,Erbb2,Ncs1,Pi4kb,Pik3cb,Plcg1,Pitpnm2,C1qbp,Plcb2,Pdgfrb
GO:0032933	SREBP signaling pathway	0.00330661	-5.71183	8	4	0.0021645	1848	20694	7.29997e+21	Insig2,Arhgef10l,Erlin1,Erlin2
GO:2000809	positive regulation of synaptic vesicle clustering	0.00330661	-5.71183	8	4	0.0021645	1848	20694	1.20482e+20	Bcl2l1,Snap91,Picalm,Magi2
GO:0035773	insulin secretion involved in cellular response to glucose stimulus	0.00330661	-5.71183	8	4	0.0021645	1848	20694	7.49981e+20	Rab11fip2,Raf1,Selenot,Rab11fip5
GO:0006513	protein monoubiquitination	0.00332178	-5.70725	63	13	0.00703463	1848	20694	2.25131e+66	Wac,Ctr9,Prkn,Pcgf6,Pcgf3,Toporsl,Ube2o,Ube2d3,Skp1a,Ube2e1,Uhrf1,Fancl,Ube2b
GO:0071479	cellular response to ionizing radiation	0.00332178	-5.70725	63	13	0.00703463	1848	20694	1.20482e+68	Bcl2l1,Snai2,Tlk2,Tank,Atr,Sfrp1,Tnks1bp1,Nipbl,Ddias,Map3k20,Lig4,Kdm4d,Blm
GO:0099601	regulation of neurotransmitter receptor activity	0.00332178	-5.70725	63	13	0.00703463	1848	20694	1.59794e+69	Ifngr1,Shisa6,Rasgrf1,Rasgrf2,Shisa9,Gsg1l,Pink1,Nrxn1,Mef2c,Ppargc1a,Cacng5,Shank1,Begain
GO:1900449	regulation of glutamate receptor signaling pathway	0.00339334	-5.68594	56	12	0.00649351	1848	20694	1.72601e+63	Mef2c,Cacng5,Ppargc1a,Shank1,Shisa6,Rasgrf1,Ifngr1,Pink1,Gsg1l,Shisa9,Rasgrf2,Nrxn1
GO:0010921	regulation of phosphatase activity	0.00350352	-5.65399	158	25	0.0135281	1848	20694	2.38596e+129	Dlg2,Ripk3,Pdgfrb,Bod1,Ppp2r5c,Ppp2r5e,Lmtk2,Gnai2,Cnst,Itga2,Hsp90b1,Mef2c,Ell,Ensa,Vrk3,Mprip,Sytl2,Ppp2r3d,Ppp2r2d,Ppp1r1c,Farp1,Phactr3,Ppp1r10,Elfn1,Magi2
GO:0042176	regulation of protein catabolic process	0.00360201	-5.62626	380	50	0.0270563	1848	20694	208650,26903,50873,13000,12306,59025,223870,75841,54418,15519,66616,12398,218215,17846,242960,252870,56468,225131,332110,105835,19211,224650,56469,12005,269473,71816,18747,70377,244058,228769,216157,56371,22215,56736,14609,67089,54198,66615,20878,73914,21945,56085,114128,68889,56440,22123,26420,56228,24086,23805	Cblb,Dysf,Prkn,Csnk2a2,Anxa2,Usp14,Senp1,Rnf139,Fmn2,Hsp90aa1,Snx9,Cbfa2t3,Rnf144b,Commd1,Fbxl5,Usp7,Socs5,Wac,Mapk15,Sgsm3,Pten,Anks1,Pias1,Axin1,Lrig2,Rnf180,Prkaca,Derl3,Rgma,Psmf1,Tmem259,Fzr1,Ube3a,Rnf14,Gja1,Psmc6,Snx3,Atg4b,Aurka,Irak3,Dedd,Ubqln1,Laptm4b,Ubac2,Snx1,Psmd3,Mapk9,Ube2j1,Tlk2,Apc2
GO:0001675	acrosome assembly	0.00363969	-5.61586	18	6	0.00324675	1848	20694	1.54632e+29	Agfg1,Rfx2,Tbc1d20,Eqtn,Zpbp,Zpbp2
GO:0071459	protein localization to chromosome, centromeric region	0.00363969	-5.61586	18	6	0.00324675	1848	20694	2.21371e+29	Ttk,Haspin,Bod1,Bub1b,Ctcf,Bub3
GO:0080135	regulation of cellular response to stress	0.00371506	-5.59536	665	80	0.04329	1848	20694	68943,93765,29813,12282,71751,319801,12571,252864,15364,15183,17000,26417,71853,57295,226419,75533,26564,59041,56274,20583,19765,17846,71701,16526,26403,56449,20377,51869,18779,216157,244058,12005,234857,19211,244694,73419,56384,11785,81877,52040,65964,245000,19246,56228,26420,12048,14768,56426,68082,66911,26408,230484,68889,74041,56085,12062,66168,67878,14235,50505,19255,59004,76893,54418,59025,…	Pink1,Ube2n,Zfp385a,Hyou1,Map3k13,Tigar,Cdk6,Dusp15,Hmga2,Hdac3,Ltbr,Mapk3,Pdia6,Icmt,Dyrk3,Nme5,Ror2,Stk25,Stk3,Snai2,Ralbp1,Commd1,Pnpt1,Kcnk2,Map3k11,Ybx3,Sfrp1,Rif1,Pla2r1,Tmem259,Rgma,Axin1,Spire2,Pten,Kdm4d,Armt1,Letm1,Apbb1,Tnxb,Ppp1r10,Map3k20,Atr,Ptpn1,Ube2j1,Mapk9,Bcl2l1,Lancl1,Pdcd10,Dusp19,Nudt16l1,Map3k5,Usp1,Ubac2,Ddias,Ubqln1,Bdkrb2,Grina,Tmem33,Foxm1,Ercc4,Ptpn2,Pias4,Cers2,Fmn2,U…
GO:0016791	phosphatase activity	0.00382633	-5.56585	126	21	0.0113636	1848	20694	1.90608e+109	Ppp5c,Dusp18,Alpl,Dupd1,Ptpn2,Pxylp1,Prune1,Dusp15,Ptpru,Ssh2,Ptpmt1,Mtmr2,Minpp1,Ptpn1,Ptprm,Plpp1,Armt1,Ptp4a2,Dusp19,Ptpn20,Ptpn9
GO:0050772	positive regulation of axonogenesis	0.00383021	-5.56483	102	18	0.00974026	1848	20694	5.28221e+93	Rufy3,Eif4g2,Snap91,Stk25,Cdh4,Plxnb2,Plxna4,Megf8,Limk1,Plxna2,Plxnc1,Rab11a,Wnt3,Ntrk2,Fxn,Dscam,Map3k13,Picalm
GO:0043161	proteasome-mediated ubiquitin-dependent protein catabolic process	0.00384223	-5.5617	281	39	0.0211039	1848	20694	7.17458e+202	Cul2,Kat5,Prkn,Sharpin,Fbxl5,Ube2d3,Pcbp2,Amn1,Mta1,Trim13,Hsp90b1,Ube3a,Fbxl17,Ube2b,Erlin2,Erlin1,Trim63,Derl3,Psma3,Fzr1,Spsb3,Rmnd5b,Ubr3,Psmc6,Rnf103,Amfr,Rnf187,Fbxw5,Skp1a,Psma8,Ppp2r5c,Ubqln1,Edem3,Fbxw4,Psma4,Ube2j1,Rmnd5a,Ubr1,Maea
GO:1901985	positive regulation of protein acetylation	0.00389384	-5.54836	43	10	0.00541126	1848	20694	8.16016e+49	Kat5,Rps6ka4,Gata3,Smarcb1,Brd7,Wbp2,Mapk3,Nos1,Snai2,Kat2a
GO:0051298	centrosome duplication	0.00389972	-5.54685	30	8	0.004329	1848	20694	2.46102e+43	Rttn,Wdr62,Cetn4,Stil,Cetn1,Nde1,Cenpj,Ckap5
GO:0033044	regulation of chromosome organization	0.00392567	-5.54022	354	47	0.0254329	1848	20694	52040,14581,12235,18676,101206,14462,30949,14582,22378,68943,101706,68549,93765,101685,71175,671535,12237,99890,234069,22137,26992,76804,13018,245000,26417,24086,22083,319583,14461,243529,20587,233789,110147,14534,51812,50505,18125,20583,320817,244694,332110,26914,56613,72162,12236,51869,22210	Ppp1r10,Gfi1,Bub1,Phf2,Tada3,Gata3,Lcmt1,Gfi1b,Wbp2,Pink1,Numa1,Sgo2a,Ube2n,Spty2d1,Nipbl,Parp10,Bub3,Prmt6,Pcid2,Ttk,Brd7,Kdm4c,Ctcf,Atr,Mapk3,Tlk2,Ctr9,Lig4,Gata2,H1fx,Smarcb1,Smg1,Ehmt2,Kat2a,Mcrs1,Ercc4,Nos1,Snai2,Atad2b,Kdm4d,Mapk15,H2afy,Rps6ka4,Dhx36,Bub1b,Rif1,Ube2b
GO:1902285	semaphorin-plexin signaling pathway involved in neuron projection guidance	0.00394456	-5.53542	13	5	0.00270563	1848	20694	1.81875e+26	Nrp2,Plxnc1,Plxna2,Plxnb2,Plxna4
GO:0090140	regulation of mitochondrial fission	0.00397341	-5.52813	24	7	0.00378788	1848	20694	1.65425e+35	Kdr,Prkn,Pink1,Mief1,Mff,Bnip3,Ppargc1a
GO:0051650	establishment of vesicle localization	0.00425857	-5.45882	119	20	0.0108225	1848	20694	2.12734e+103	Bicdl2,Tmem230,Rab11a,Kif5c,Picalm,Kif13a,Wasl,Dync1i1,Snapin,Wipi1,Dync1h1,Sec16a,Nde1,Dctn1,Snap91,Arf1,Bloc1s6,Ykt6,Gbf1,Arfgap3
GO:0007059	chromosome segregation	0.00430257	-5.44854	256	36	0.0194805	1848	20694	2.40868e+185	Tlk2,Meiob,Smc4,Phf13,Ran,Abraxas2,Nuf2,Ctcf,Esco1,Ttk,Nde1,Bub3,Meikin,Nipbl,Cdca8,Cenpn,Vps4a,Sgo2a,Numa1,Rab11a,Chmp4b,Mau2,Arl8b,Bub1,Sycp1,Ube2b,Bub1b,Bod1,Srpk1,Chmp2b,Ska1,Ercc4,Ehmt2,Fmn2,Haspin,Majin
GO:1903320	regulation of protein modification by small protein conjugation or removal	0.00446689	-5.41106	230	33	0.0178571	1848	20694	2.29616e+173	Pias3,Ube2n,Pink1,Fanci,Nmi,Ubqln1,Tollip,Parp10,Sprtn,Limk1,Tank,Mapk9,Hdac3,Cblb,Dysf,Ctr9,Prkn,Hsp90aa1,Ube2l3,Pias4,Commd1,Dcun1d4,Bsn,Wdr48,Mta1,Mapk15,Pten,Pias1,Axin1,Rnf180,Arrdc3,Fzr1,Ube3a
GO:0005096	GTPase activator activity	0.00451805	-5.39968	239	34	0.0183983	1848	20694	9.87326e+185	Rab3gap2,Tbc1d1,Rin2,Rapgef2,Nprl2,Tbc1d2,Ralbp1,Arhgap44,Agfg1,Tbc1d22a,Stxbp5,Git1,Sgsm3,Bcr,Dock2,Myo9a,Tbc1d8,Tbc1d10a,Stard13,Arfgap3,Arhgap10,Rgs3,Adap1,Chn1,Ankrd27,Tagap1,Arhgap39,Nprl3,Tbc1d20,Arhgap1,Rasa3,Rasa1,Acap2,Arhgef10l
GO:0050808	synapse organization	0.00460072	-5.38154	293	40	0.021645	1848	20694	2.42668e+214	Dlgap3,Magi2,Nrxn3,Ky,Arhgap44,Snapin,Dok7,Plxnb2,Git1,Itpka,Bsn,Arf1,Pten,Clstn3,Dlg2,Calca,Igsf9b,Lrrtm1,Ctbp2,Elfn1,Ntrk2,Farp1,Apbb1,Shank1,Wasl,Arhgap39,Insr,Sez6,Adgrl3,Camk2b,Adgrl2,Erbb2,Snta1,Dctn1,Cacna2d2,Mtmr2,Sdk2,Cacna1s,Ppp1r9a,Nrxn1
GO:0016311	dephosphorylation	0.00482415	-5.33412	240	34	0.0183983	1848	20694	1.90601e+179	Ppp5c,Alpl,Dupd1,Ptpn2,Inpp5e,Ptprm,Plpp1,Rpap2,Pptc7,Armt1,Pten,Ppp2r2d,Ppp2r3d,Cpped1,Dusp18,Prune1,Acp2,Pxylp1,Dusp15,Inpp5d,Ptpru,Ssh2,Ptpmt1,Mtmr2,Mtmr6,Minpp1,Ptpn1,Ptp4a2,Dusp19,Pip4p1,Ppp2r5e,Ptpn20,Ppp2r5c,Ptpn9
GO:0043457	regulation of cellular respiration	0.00485155	-5.32846	31	8	0.004329	1848	20694	1.87062e+39	Pik3ca,Ppargc1a,Cisd1,Bnip3,Cbfa2t3,Pnpt1,Pink1,Prkaca
GO:0016570	histone modification	0.00485981	-5.32676	358	47	0.0254329	1848	20694	226182,226830,22083,81601,74026,77035,14534,51812,252870,68691,381022,75560,110147,15182,70779,20871,14841,19060,56613,18601,225131,30941,116870,244694,18140,22210,27878,101206,11785,18676,17192,23989,223770,93765,20878,21402,20230,99890,69587,110948,237730,102162,78783,71041,22194,15183,76804	Taf5,Smyd2,Ctr9,Kat5,Msl1,Kdm8,Kat2a,Mcrs1,Usp7,Kansl1l,Kmt2d,Ep400,Ehmt2,Hdac2,Prdm5,Aurkc,Haspin,Ppp5c,Rps6ka4,Padi3,Wac,Usp21,Mta1,Kdm4d,Uhrf1,Ube2b,Tada1,Tada3,Apbb1,Phf2,Mbd3,Med24,Brd1,Ube2n,Aurka,Skp1a,Satb1,Prmt6,Pcgf3,Hlcs,Fbll1,Taf5l,Brpf1,Pcgf6,Ube2e1,Hdac3,Kdm4c
GO:1902236	negative regulation of endoplasmic reticulum stress-induced intrinsic apoptotic signaling pathway	0.00492249	-5.31394	19	6	0.00324675	1848	20694	1.22827e+29	Hyou1,Grina,Ptpn1,Bcl2l1,Prkn,Txndc12
GO:0034629	cellular protein-containing complex localization	0.00509959	-5.27859	25	7	0.00378788	1848	20694	2.34865e+37	Nup133,Haspin,Wasl,Stxbp6,Snapin,Ran,Klhl21
GO:0051443	positive regulation of ubiquitin-protein transferase activity	0.00509959	-5.27859	25	7	0.00378788	1848	20694	1.92111e+36	Pten,Dcun1d4,Axin1,Arrdc3,Ube2n,Ube2l3,Fzr1
GO:0048285	organelle fission	0.00517033	-5.26482	295	40	0.021645	1848	20694	1.22366e+206	Bub1b,Mtch2,Bod1,Ube2b,Sycp1,Dnmt3l,Chmp2b,Cntd1,Spire2,Mief1,Fmn2,Ehmt2,Haspin,Ercc4,Mx2,Majin,Mff,Ttk,Meiob,Smc4,Phf13,Ran,Abraxas2,Nuf2,Fanca,Cdca8,Meikin,Bub3,Nde1,Nipbl,Sgo2a,Spdya,Vps4a,Ddx4,Aurka,Bub1,Mau2,Mx1,Chmp4b,Rab11a
GO:1902115	regulation of organelle assembly	0.00524113	-5.25122	206	30	0.0162338	1848	20694	7.56082e+158	Chmp4b,Atmin,Rab3gap2,Lrrtm1,Kat2a,Stil,Gpsm2,Cnot6l,Pink1,Numa1,Kif9,Hdac2,Nprl3,Ehmt2,Nprl2,Fuz,Fscn1,Pdcd6ip,Cenpj,Mapk15,Mef2c,Tapt1,Chmp2b,Dync1h1,C9orf72,Alms1,Mapk9,Nrxn1,Lrsam1,Atg3
GO:0033013	tetrapyrrole metabolic process	0.00550208	-5.20263	45	10	0.00541126	1848	20694	1.17331e+52	Ank1,Alas1,Cyb5r4,Mmachc,Fxn,Snx3,Slc25a39,Mmadhc,Mtr,Slco1a6
GO:0031503	protein-containing complex localization	0.00551763	-5.19981	198	29	0.0156926	1848	20694	5.38696e+155	Rab11a,Nup160,Kif5c,Ick,Pcm1,Anks1b,Arhgap44,Thoc7,Snapin,Haspin,Wasl,Poldip3,Cacng5,Wdr19,Ift74,Cep131,Nup214,Stxbp6,Synj2bp,Lgi1,Git1,Nup133,Klhl21,Nrxn1,Lrrc7,Dlg2,Ran,Shisa6,Pcid2
GO:0071872	cellular response to epinephrine stimulus	0.00553303	-5.19702	9	4	0.0021645	1848	20694	1.81252e+20	Nos1,Slc9a1,Atp2b4,Pde4b
GO:0071871	response to epinephrine	0.00553303	-5.19702	9	4	0.0021645	1848	20694	3.8129e+20	Atp2b4,Pde4b,Nos1,Slc9a1
GO:0018095	protein polyglutamylation	0.00553303	-5.19702	9	4	0.0021645	1848	20694	6.66481e+20	Tpgs2,Cfap20,Ttll1,Ttll11
GO:0039702	viral budding via host ESCRT complex	0.00553303	-5.19702	9	4	0.0021645	1848	20694	6.89421e+20	Chmp2b,Vps4a,Chmp4b,Pdcd6ip
GO:0071501	cellular response to sterol depletion	0.00553303	-5.19702	9	4	0.0021645	1848	20694	2.26144e+21	Erlin1,Erlin2,Insig2,Arhgef10l
GO:0090141	positive regulation of mitochondrial fission	0.00568915	-5.16919	14	5	0.00270563	1848	20694	6.89432e+25	Pink1,Kdr,Mief1,Bnip3,Mff
GO:0006999	nuclear pore organization	0.00568915	-5.16919	14	5	0.00270563	1848	20694	1.0794e+27	Pom121,Nup35,Nup133,Nup205,Nup98
GO:0007275	multicellular organism development	0.00589333	-5.13393	4896	482	0.260823	1848	20694	68137,208198,84652,12005,13690,64294,15529,271036,16470,213827,20377,14255,72162,56351,11733,320752,18511,17293,14461,72077,109006,76022,237759,18536,14534,16716,237730,12009,75533,59041,338366,50525,24086,17000,387609,73205,319924,16776,269878,16840,22156,59288,229227,22415,18212,68795,74838,229589,319801,208659,224640,66511,70300,213081,67561,228550,100503041,94091,66049,56839,67890,207165,2348…	Kdelr1,Btbd2,Fam126a,Axin1,Eif4g2,Itm2c,Sdc2,Catsperb,Ush1g,Arcn1,Sfrp1,Flt3,Dhx36,Ptges3,Ank1,Dpy19l2,Pax9,Mesp2,Gata2,Gcnt3,Ciapin1,Gon4l,Col23a1,Pcm1,Kat2a,Ky,Fbll1,Cep131,Nme5,Stk25,Mia3,Spag6l,Tlk2,Ltbr,Zhx2,C9orf72,Apba1,Lama5,Megf8,Cnmd,Tuft1,Dctn5,4932438A13Rik,Wnt3,Ntrk2,Ubr3,Naa15,Prune1,Tigar,Fam20a,Lemd2,Chtop,Fuz,Wdr19,Wdr48,Itpka,Pdzd7,Trim11,Rogdi,Lgi1,Ufm1,Bptf,Nup133,Ndufs4,Tmem9…
GO:0046777	protein autophosphorylation	0.00592267	-5.12897	199	29	0.0156926	1848	20694	2.31876e+149	Lmtk2,Erbb2,Mapk15,Stk25,Vrk2,Ripk3,Atr,Camk2g,Mapk3,Ttk,Stk17b,Pdgfrb,Flt3,Mapkapk2,Bcr,Prkaca,Smg1,Map3k11,Trim24,Map3k13,Dapk3,Ntrk2,Insr,Camk2b,Fer,Irak3,Kdr,Pink1,Aurkc
GO:0090611	ubiquitin-independent protein catabolic process via the multivesicular body sorting pathway	0.00619378	-5.08421	5	3	0.00162338	1848	20694	1167337560818570	Vps4a,Chmp4b,Pdcd6ip
GO:0021563	glossopharyngeal nerve development	0.00619378	-5.08421	5	3	0.00162338	1848	20694	7828624374315400	Nav2,Plxna4,Hoxa3
GO:1990961	xenobiotic detoxification by transmembrane export across the plasma membrane	0.00619378	-5.08421	5	3	0.00162338	1848	20694	2307511976518400	Oscp1,Ralbp1,Slc22a18
GO:0015137	citrate transmembrane transporter activity	0.00619378	-5.08421	5	3	0.00162338	1848	20694	2.43755e+17	Slc13a4,Slc13a5,Slc13a3
GO:0090258	negative regulation of mitochondrial fission	0.00619378	-5.08421	5	3	0.00162338	1848	20694	190176894350873	Ppargc1a,Pink1,Prkn
GO:0006041	glucosamine metabolic process	0.00619378	-5.08421	5	3	0.00162338	1848	20694	679805434226384	Gnpda2,Gnpnat1,Gnpda1
GO:0043666	regulation of phosphoprotein phosphatase activity	0.00644626	-5.04426	99	17	0.00919913	1848	20694	2.20271e+87	Hsp90b1,Gnai2,Ensa,Lmtk2,Ppp2r5e,Ppp2r5c,Bod1,Pdgfrb,Ppp1r10,Magi2,Elfn1,Phactr3,Ppp2r2d,Ppp2r3d,Ppp1r1c,Vrk3,Mprip
GO:2000311	regulation of AMPA receptor activity	0.00644943	-5.04376	26	7	0.00378788	1848	20694	1.81891e+38	Nrxn1,Cacng5,Shank1,Shisa6,Shisa9,Gsg1l,Mef2c
GO:1902410	mitotic cytokinetic process	0.00650833	-5.03467	20	6	0.00324675	1848	20694	1.18402e+30	Arf1,Pdcd6ip,Chmp4b,Kif20a,Chmp2b,Vps4a
GO:0043687	post-translational protein modification	0.00650833	-5.03467	20	6	0.00324675	1848	20694	7.89336e+29	Agbl4,Sumf1,Atg12,Esco1,Icmt,Lcmt1
GO:0051865	protein autoubiquitination	0.00656239	-5.0264	68	13	0.00703463	1848	20694	2.22102e+66	Ube2b,Uhrf1,Ube3a,Lrsam1,Amfr,Rnf13,Rnf187,Rnf146,Ube2d3,Asb4,Cnot4,Prkn,Trim13
GO:0051648	vesicle localization	0.00662144	-5.01744	132	21	0.0113636	1848	20694	2.12733e+108	Bicdl2,Kif5c,Rab11a,Tmem230,Wasl,Kif13a,Picalm,Snapin,Dync1i1,Sec16a,Wipi1,Dync1h1,Arf1,Snap91,Dctn1,Nde1,Ykt6,Bloc1s6,Arfgap3,Nrxn1,Gbf1
GO:0032879	regulation of localization	0.00728765	-4.92157	2818	287	0.155303	1848	20694	226744,16494,69582,26564,14566,228359,219103,52822,110876,269994,67180,66482,26417,13144,14609,15364,237860,68943,66114,16337,12323,66733,17260,213326,217517,381290,240595,12290,11840,225362,110279,12325,76967,18578,15519,64074,51812,20583,17846,12495,14158,68889,68039,13424,67231,20269,218397,12476,19417,16854,66968,13836,19246,12048,11785,19017,11595,14894,242122,216963,114584,76108,108837,1407…	Cnst,Kcna6,Plekhm2,Ror2,Gdf9,Arhgap1,Cenpj,Rufy3,Scn2a,Gsg1l,Yipf5,Exoc2,Mapk3,Dapk3,Gja1,Hmga2,Ssh2,Pink1,Dnajc30,Insr,Camk2b,Kcng4,Mef2c,Scyl2,Stxbp6,Atp2b4,Kcnv2,Cacna1e,Arf1,Reep2,Bcr,Camk2g,2700049A03Rik,Pde4b,Hsp90aa1,Smoc2,Mcrs1,Snai2,Commd1,Entpd1,Fer,Ubac2,Nmb,Dync1h1,Tbc1d20,Scn3a,Rasa1,Cd151,Rasgrf1,Lgals3,Plin5,Epha2,Ptpn1,Bcl2l1,Apbb1,Ppargc1a,Acan,Cfap20,Vtcn1,Git1,Clic1,Rap2a,Ibtk,…
GO:0016569	covalent chromatin modification	0.00730497	-4.9192	366	47	0.0254329	1848	20694	93765,223770,20878,20230,21402,23989,18676,17192,101206,11785,76804,22194,15183,78783,71041,69587,110948,99890,102162,237730,75560,381022,68691,110147,20871,70779,15182,14841,19060,74026,77035,14534,51812,252870,22083,81601,226182,226830,27878,18140,22210,30941,225131,116870,244694,56613,18601	Ube2n,Brd1,Aurka,Satb1,Skp1a,Med24,Phf2,Mbd3,Tada3,Apbb1,Kdm4c,Ube2e1,Hdac3,Brpf1,Pcgf6,Pcgf3,Hlcs,Prmt6,Taf5l,Fbll1,Ep400,Kmt2d,Kansl1l,Ehmt2,Aurkc,Prdm5,Hdac2,Haspin,Ppp5c,Msl1,Kdm8,Kat2a,Mcrs1,Usp7,Ctr9,Kat5,Taf5,Smyd2,Tada1,Uhrf1,Ube2b,Usp21,Wac,Mta1,Kdm4d,Rps6ka4,Padi3
GO:0035065	regulation of histone acetylation	0.00735738	-4.91205	54	11	0.00595238	1848	20694	2.05876e+54	Smarcb1,Rps6ka4,Gata3,Gata2,Mapk3,Nos1,Snai2,Kat2a,Brd7,Ctcf,Wbp2
GO:0010770	positive regulation of cell morphogenesis involved in differentiation	0.00757016	-4.88354	185	27	0.0146104	1848	20694	1.35082e+143	Dscam,Ntrk2,Fxn,Prex1,Map3k13,Plxna2,Plxnc1,Rab11a,Ankrd27,Wnt3,Picalm,Lims2,Camk2b,Itpka,Stk25,Cdh4,Plxnb2,Rufy3,Eif4g2,Rab21,Snap91,Plxna4,Dhx36,Megf8,Limk1,C1qbp,Mapk9
GO:0016574	histone ubiquitination	0.00760101	-4.87947	40	9	0.00487013	1848	20694	2.25132e+45	Wac,Pcgf6,Ctr9,Pcgf3,Ube2n,Skp1a,Ube2e1,Ube2b,Uhrf1
GO:0035303	regulation of dephosphorylation	0.00769852	-4.86673	194	28	0.0151515	1848	20694	5.07912e+144	Magi2,Elfn1,Ppp1r10,Phactr3,Farp1,Ppp1r1c,Sppl3,Ppp2r3d,Pink1,Ppp2r2d,Sytl2,Mprip,Vrk3,Ell,Ensa,Itga2,Hsp90b1,Mef2c,Gnai2,Cnst,Ppp2r5e,Lmtk2,Ppp2r5c,Bod1,Mtmr2,Pdgfrb,Ripk3,Dlg2
GO:0007098	centrosome cycle	0.00772456	-4.86335	77	14	0.00757576	1848	20694	2.63698e+74	Cetn1,Ckap5,Dctn1,Nde1,Cenpj,Aurka,Pard6g,Rttn,Uxt,Wdr62,Haus1,Pcm1,Cetn4,Stil
GO:2001242	regulation of intrinsic apoptotic signaling pathway	0.00778189	-4.85596	168	25	0.0135281	1848	20694	1.51827e+125	Hdac2,Pink1,Pias4,Zfp385a,Grina,Prkra,Bdkrb2,Gsdme,Ptpn2,Ralbp1,Snai2,Prkn,Txndc12,Ybx3,Bub1,Hyou1,Ptpmt1,Mtch2,Ptpn1,Ripk3,Bcl2l1,Ubqln1,Il20ra,Nme5,Ddias
GO:1904375	regulation of protein localization to cell periphery	0.00786013	-4.84595	134	21	0.0113636	1848	20694	5.62942e+111	Ptpn9,Iqsec2,Cnst,Epha2,Nrxn1,Camk2g,Bcl2l1,Lgals3,Rab11a,Rapgef4,Magi2,Camk2b,Arhgap44,Efcab7,Gpsm2,Commd1,Lztfl1,Rab11fip2,Numa1,Vps4a,Picalm
GO:0000097	sulfur amino acid biosynthetic process	0.00791392	-4.83913	15	5	0.00270563	1848	20694	6.49182e+26	Bhmt2,Mtr,Ggt1,Apip,Mthfd2l
GO:0048011	neurotrophin TRK receptor signaling pathway	0.00791392	-4.83913	15	5	0.00270563	1848	20694	1.29272e+26	Bcar1,Lmtk2,Sos1,Akt1s1,Raf1
GO:1903423	positive regulation of synaptic vesicle recycling	0.00791392	-4.83913	15	5	0.00270563	1848	20694	2.04052e+25	Sh3gl1,Picalm,Bcl2l1,Snap91,Mff
GO:0046755	viral budding	0.00791392	-4.83913	15	5	0.00270563	1848	20694	1.16734e+26	Vps4a,Chmp2b,Lrsam1,Pdcd6ip,Chmp4b
GO:0046033	AMP metabolic process	0.00791392	-4.83913	15	5	0.00270563	1848	20694	1.15641e+24	Adsl,Ak2,Nt5e,Ak3,Aprt
GO:0014034	neural crest cell fate commitment	0.00797078	-4.83197	2	2	0.00108225	1848	20694	2037714836	Sfrp1,Gsc
GO:0075733	intracellular transport of virus	0.00797078	-4.83197	2	2	0.00108225	1848	20694	1664716650	Kpna2,Kpna6
GO:0071670	smooth muscle cell chemotaxis	0.00797078	-4.83197	2	2	0.00108225	1848	20694	5734218596	Parva,Pdgfrb
GO:1902594	multi-organism nuclear import	0.00797078	-4.83197	2	2	0.00108225	1848	20694	1665016647	Kpna6,Kpna2
GO:0010789	meiotic sister chromatid cohesion involved in meiosis I	0.00797078	-4.83197	2	2	0.00108225	1848	20694	7484768549	Meikin,Sgo2a
GO:1903565	negative regulation of protein localization to cilium	0.00797078	-4.83197	2	2	0.00108225	1848	20694	9373064436	Lztfl1,Inpp5e
GO:1902581	multi-organism cellular localization	0.00797078	-4.83197	2	2	0.00108225	1848	20694	1664716650	Kpna2,Kpna6
GO:0005308	creatine transmembrane transporter activity	0.00797078	-4.83197	2	2	0.00108225	1848	20694	240638102857	Slc16a12,Slc6a8
GO:0002572	pro-T cell differentiation	0.00797078	-4.83197	2	2	0.00108225	1848	20694	1425514462	Flt3,Gata3
GO:0006043	glucosamine catabolic process	0.00797078	-4.83197	2	2	0.00108225	1848	20694	2638467980	Gnpda1,Gnpda2
GO:1904049	negative regulation of spontaneous neurotransmitter secretion	0.00797078	-4.83197	2	2	0.00108225	1848	20694	24372550873	Ppp1r9a,Prkn
GO:0071279	cellular response to cobalt ion	0.00797078	-4.83197	2	2	0.00108225	1848	20694	12176319801	Bnip3,Tigar
GO:1901255	nucleotide-excision repair involved in interstrand cross-link repair	0.00797078	-4.83197	2	2	0.00108225	1848	20694	5050522590	Ercc4,Xpa
GO:1903381	regulation of endoplasmic reticulum stress-induced neuron intrinsic apoptotic signaling pathway	0.00797078	-4.83197	2	2	0.00108225	1848	20694	1228250873	Hyou1,Prkn
GO:0010421	hydrogen peroxide-mediated programmed cell death	0.00797078	-4.83197	2	2	0.00108225	1848	20694	5642659041	Pdcd10,Stk25
GO:0075506	entry of viral genome into host nucleus through nuclear pore complex via importin	0.00797078	-4.83197	2	2	0.00108225	1848	20694	1665016647	Kpna6,Kpna2
GO:0036481	intrinsic apoptotic signaling pathway in response to hydrogen peroxide	0.00797078	-4.83197	2	2	0.00108225	1848	20694	5642659041	Pdcd10,Stk25
GO:0075732	viral penetration into host nucleus	0.00797078	-4.83197	2	2	0.00108225	1848	20694	1664716650	Kpna2,Kpna6
GO:0071921	cohesin loading	0.00797078	-4.83197	2	2	0.00108225	1848	20694	7117574549	Nipbl,Mau2
GO:0015881	creatine transmembrane transport	0.00797078	-4.83197	2	2	0.00108225	1848	20694	102857240638	Slc6a8,Slc16a12
GO:0097468	programmed cell death in response to reactive oxygen species	0.00797078	-4.83197	2	2	0.00108225	1848	20694	5904156426	Stk25,Pdcd10
GO:0006660	phosphatidylserine catabolic process	0.00797078	-4.83197	2	2	0.00108225	1848	20694	19374276192	Abhd16a,Abhd12
GO:0001555	oocyte growth	0.00797078	-4.83197	2	2	0.00108225	1848	20694	38102214566	Kmt2d,Gdf9
GO:1902583	multi-organism intracellular transport	0.00797078	-4.83197	2	2	0.00108225	1848	20694	1664716650	Kpna2,Kpna6
GO:0098879	structural constituent of postsynaptic specialization	0.00797078	-4.83197	2	2	0.00108225	1848	20694	21696350791	Git1,Magi2
GO:1903567	regulation of protein localization to ciliary membrane	0.00797078	-4.83197	2	2	0.00108225	1848	20694	93730230500	Lztfl1,Efcab7
GO:1903382	negative regulation of endoplasmic reticulum stress-induced neuron intrinsic apoptotic signaling pathway	0.00797078	-4.83197	2	2	0.00108225	1848	20694	5087312282	Prkn,Hyou1
GO:0051130	positive regulation of cellular component organization	0.00840058	-4.77945	1219	133	0.0719697	1848	20694	12561,332110,16398,140570,69981,69288,54712,75734,18125,21754,18205,54418,71175,231225,240058,71920,245000,18053,243725,26420,67971,18189,16885,12261,14260,245886,14462,67089,98845,74192,76123,73178,22378,20616,56613,232227,244058,234776,12306,20587,277360,50791,14297,60510,16542,66616,233489,20405,218333,13191,18571,242274,72754,243743,26992,235442,53869,118449,54198,14582,68549,14086,56772,2285…	Cdh4,Mapk15,Itga2,Plxnb2,Tmem30a,Rhobtb1,Plxnc1,Mff,Nos1,Tesk1,Ntf3,Fmn2,Nipbl,Tapt1,Cpne5,Epgn,Atr,Ngfr,Ppp1r9a,Mapk9,Tppp3,Nrxn1,Limk1,C1qbp,Fmn1,Ankrd27,Gata3,Psmc6,Eps8l2,Arpc5l,Gpsm2,Wasl,Wbp2,Snap91,Rps6ka4,Iqsec1,Rgma,Atmin,Anxa2,Smarcb1,Prex1,Magi2,Fxn,Syt9,Kdr,Snx9,Picalm,Sh3gl1,Ice1,Dctn1,Pdcd6ip,Lrrc7,Arhgef10l,Plxna4,Brd7,Rab8b,Rab11a,Synpo2,Snx3,Gfi1b,Sgo2a,Fscn1,Mllt11,Itpka,Espn,Ub…
GO:0046856	phosphatidylinositol dephosphorylation	0.00843439	-4.77544	21	6	0.00324675	1848	20694	2.19025e+31	Pip4p1,Inpp5e,Pten,Mtmr6,Mtmr2,Inpp5d
GO:0036473	cell death in response to oxidative stress	0.00843439	-4.77544	21	6	0.00324675	1848	20694	1.83913e+29	Sigmar1,Map3k5,Uaca,Stk25,Pdcd10,Gskip
GO:2000644	regulation of receptor catabolic process	0.00857493	-4.75891	10	4	0.0021645	1848	20694	2.16964e+20	Git1,Mtmr2,Ptpn1,Anxa2
GO:0045144	meiotic sister chromatid segregation	0.00857493	-4.75891	10	4	0.0021645	1848	20694	7.48477e+19	Meikin,Sgo2a,Bub1,Bub1b
GO:0051177	meiotic sister chromatid cohesion	0.00857493	-4.75891	10	4	0.0021645	1848	20694	1.22351e+19	Bub1,Bub1b,Sgo2a,Meikin
GO:0090596	sensory organ morphogenesis	0.00862668	-4.7529	295	39	0.0211039	1848	20694	2.1656e+206	Wdpcp,Prkra,Sec24b,Hdac2,Kdr,Foxe3,Gata2,Sox1,Fat3,Dscam,Ptprm,Alms1,Ush1g,Six2,Rpgrip1,Bcr,Six1,Sobp,Insig2,Wdr19,Gsc,Pdzd7,Meis1,Casz1,Gata3,Stra6,Hcn1,Ntrk2,Gfi1,Epha2,Zhx2,Mapk3,Sdk2,Nipbl,Col5a2,Trpm1,Ror2,Tbc1d20,Tenm3
GO:0031023	microtubule organizing center organization	0.00877413	-4.73595	86	15	0.00811688	1848	20694	1.85362e+79	Pcm1,Stil,Cetn4,Wdr62,Haus1,Uxt,Rttn,Aurka,Pard6g,Cenpj,Nde1,Dctn1,Ckap5,Jhy,Cetn1
GO:2000785	regulation of autophagosome assembly	0.00878726	-4.73445	34	8	0.004329	1848	20694	9.87328e+41	Rab3gap2,Chmp4b,Nprl2,Ehmt2,Nprl3,Pink1,Lrsam1,C9orf72
GO:0014065	phosphatidylinositol 3-kinase signaling	0.00878726	-4.73445	34	8	0.004329	1848	20694	1.87071e+40	Pik3cd,Erbb2,Ltk,Gata3,Myo16,Pik3ca,Pik3cb,C1qbp
GO:0007528	neuromuscular junction development	0.00883468	-4.72907	48	10	0.00541126	1848	20694	1.38662e+51	Erbb2,Dok7,Ntrk2,Snta1,Cacna2d2,Dctn1,Shank1,Ky,Cacna1s,Calca
GO:0030100	regulation of endocytosis	0.00896338	-4.71461	214	30	0.0162338	1848	20694	1.82052e+156	Ntf3,Sh3gl1,Picalm,Wasl,Magi2,Lrrtm1,Rab20,Rab4a,Anxa2,Gata2,Mff,Lgals3,Cd151,Gsg1l,Mtmr2,Usp46,Lrsam1,Bcl2l1,Ston2,Ptpn1,Iqsec1,Synj2bp,Lrpap1,Mkln1,Scyl2,Itga2,Siglece,Arf1,Rab21,Snap91
GO:1903362	regulation of cellular protein catabolic process	0.00899591	-4.71098	241	33	0.0178571	1848	20694	1.55192e+173	Hsp90aa1,Senp1,Rnf139,Commd1,Cbfa2t3,Rnf144b,Socs5,Usp7,Fbxl5,Prkn,Csnk2a2,Anxa2,Usp14,Derl3,Prkaca,Psmf1,Tmem259,Ube3a,Rnf14,Wac,Pten,Anks1,Axin1,Rnf180,Pias1,Aurka,Psmc6,Ube2j1,Tlk2,Mapk9,Ubqln1,Laptm4b,Ubac2
GO:0043933	protein-containing complex subunit organization	0.00902087	-4.70821	1540	164	0.0887446	1848	20694	26914,216705,11840,12866,12005,240595,52469,12325,56369,20957,56351,225997,72831,14457,243529,237759,12495,319190,15519,19060,219103,66928,338366,20778,269966,16494,72155,26417,17436,75991,330401,73205,448850,319924,11564,12808,14609,66448,66733,16337,101685,50927,18242,213081,56469,234865,17993,56839,66734,99571,17955,50868,57342,246738,242253,12818,77044,21356,12144,50873,14672,110084,56431,105…	H2afy,Clint1,Arf1,Cox7a2,Axin1,Kcnv2,Coa3,Camk2g,Apip,Sycp1,Ptges3,Trpm6,Dhx30,Gas7,H1fx,Col23a1,Entpd1,Hist2h2be,Hsp90aa1,Ppp5c,Cenpj,Dmac1,Mia3,Scarb1,Nup98,Kcna6,Cenpn,Mapk3,Me1,Slain2,Tmcc1,C9orf72,Znhit3,Apba1,Adsl,Cobl,Gja1,Mrpl20,Kcng4,Insr,Spty2d1,Nasp,Oat,Wdr19,Pias1,Nup133,Ndufs4,Lgi1,Map1lc3a,Fgg,Nap1l4,Keap1,Parva,Dnajc28,Wdr63,Col14a1,Arid2,Tapbp,Blm,Prkn,Gna11,Dnah1,Dstn,Kctd9,Cox14…
GO:2000756	regulation of peptidyl-lysine acetylation	0.00908592	-4.70103	63	12	0.00649351	1848	20694	1.44612e+59	Gata2,Smarcb1,Gata3,Rps6ka4,Kat2a,Mapk3,Nos1,Snai2,Hdac2,Wbp2,Brd7,Ctcf
GO:0034976	response to endoplasmic reticulum stress	0.00950739	-4.65569	206	29	0.0156926	1848	20694	7.20742e+150	Anks4b,Rnf103,Psmc6,Prkn,Pdia3,Fam129a,Amfr,Ero1l,Tmem33,Rnf139,Map3k5,Uggt2,Edem3,Ubqln1,Sec16a,Trim13,Ufm1,Herpud2,Hsp90b1,Ube2j1,Ptpn1,Pomt2,Erlin2,Ficd,Erlin1,Rasgrf1,Derl3,Rasgrf2,Tmem259
GO:1902117	positive regulation of organelle assembly	0.00968422	-4.63726	79	14	0.00757576	1848	20694	2.64208e+76	Mapk9,Gpsm2,Lrsam1,Numa1,Cnot6l,Fuz,Fscn1,Pdcd6ip,Atmin,Cenpj,Mapk15,Tapt1,Rab3gap2,Dync1h1
GO:0051881	regulation of mitochondrial membrane potential	0.00968422	-4.63726	79	14	0.00757576	1848	20694	5.64282e+72	Mtch2,Kdr,Ppa2,Pink1,Ngfr,Bnip3,Slc25a36,Bcl2l1,Trpv1,Got1,Prkn,Pank2,Mllt11,Clic1
GO:2000310	regulation of NMDA receptor activity	0.00992003	-4.6132	28	7	0.00378788	1848	20694	1.81892e+34	Nrxn1,Ppargc1a,Rasgrf2,Mef2c,Pink1,Ifngr1,Rasgrf1
GO:0048523	negative regulation of cellular process	0.0104288	-4.56319	4654	456	0.246753	1848	20694	380702,13018,243743,67555,76804,234069,70394,235402,20648,13684,223453,56205,13135,226419,19687,19414,18706,434156,17425,20878,13202,52055,21945,18676,12571,17192,66410,70729,104394,27274,223254,320256,17187,21413,52477,21841,22215,22762,67763,244694,14836,193034,20471,16579,69802,233489,75841,16542,71701,218215,12398,19091,20615,22768,26903,14297,67623,13000,12306,20587,23984,56323,385674,56426,…	Shisa6,Ctcf,Plxna4,Mgat4d,Kdm4c,Pcid2,Kptn,Lingo1,Snta1,Eif4e,Dap,Ensa,Dad1,Dyrk3,Rfc1,Rasa3,Pik3ca,Eid2b,Foxk1,Aurka,Ddt,Rab11fip5,Dedd,Phf2,Cdk6,Mbd3,Mterf3,Nos1ap,E2f4,Zfp354b,Farp1,Dlec1,Max,Tcf4,Angel2,Tia1,Ube3a,Zfpm2,Prpsap1,Kdm4d,Gsc,Trpv1,Six1,Kifap3,Cox11,Picalm,Rnf139,Kdr,Pnpt1,Rnf144b,Cbfa2t3,Prkg1,Snapin,Zfy2,Dysf,Fxn,Tm7sf3,Csnk2a2,Anxa2,Smarcb1,Pde10a,Dnajb5,Zfp174,Pdcd10,Fam172a,C…
GO:0016310	phosphorylation	0.0104697	-4.55927	1024	113	0.0611472	1848	20694	18706,226419,59041,26564,75533,223753,26417,24086,98267,56012,192185,71751,13144,66880,56542,18212,12235,69577,12571,12323,16337,80752,208659,17425,71091,20878,68943,238024,231876,18604,84652,56613,213326,17260,69922,18160,20815,11637,12325,12236,18747,110279,67333,14255,225997,69562,13000,26403,21848,14297,279029,56274,23992,19091,14158,20871,16542,14841,320404,68082,26408,17005,71920,107589,138…	Pik3ca,Dyrk3,Stk25,Ror2,Nme5,Cerk,Mapk3,Tlk2,Stk17b,Pgam2,Nadk,Map3k13,Dapk3,Rsrc1,Ick,Ntrk2,Bub1,Fastkd3,Cdk6,Camk2b,Insr,Fam20c,Fam20a,Foxk1,Cdkl1,Aurka,Pink1,Fn3krp,Lmtk2,Pdk2,Fam126a,Rps6ka4,Scyl2,Mef2c,Vrk2,Npr1,Srpk1,Ak2,Camk2g,Bub1b,Prkaca,Bcr,Stk35,Flt3,Trpm6,Cdk13,Csnk2a2,Map3k11,Trim24,Fxn,Stkld1,Stk3,Prkra,Prkg1,Fer,Aurkc,Kdr,Haspin,Itpkb,Dusp19,Map3k5,Ltk,Epgn,Mylk,Erbb2,Stk36,Pik3cd,…
GO:0032506	cytokinetic process	0.0105192	-4.55455	35	8	0.004329	1848	20694	1.16734e+41	Vps4a,Snx9,Spire2,Pdcd6ip,Chmp4b,Arf1,Chmp2b,Kif20a
GO:0032989	cellular component morphogenesis	0.010549	-4.55173	853	96	0.0519481	1848	20694	12818,13508,270120,244281,54712,75734,74450,277432,12399,18205,216560,15463,12560,140570,100503041,12561,56839,213081,381409,17967,57342,76884,18596,170736,69288,19274,50884,14462,227154,108699,18845,11785,245886,243961,73178,67231,71900,12739,13866,104010,56440,13008,268780,230316,53604,432530,72149,14260,23966,12048,225288,13836,18053,67252,237759,14457,16574,233489,15519,16542,67299,99683,7170…	Col14a1,Dscam,Fat3,Myo16,Plxnc1,Mff,Pank2,Vstm2l,Runx3,Ntf3,Wdpcp,Agfg1,Cdh3,Plxnb2,Pdzd7,Cdh4,Lgi1,Wdr19,Cdh26,Ncam1,Parva,Cyfip2,Pdgfrb,Parvb,Rhobtb1,Ptprm,Nckap1,Gata3,Stradb,Chn1,Plxna2,Apbb1,Ankrd27,Shank1,Wasl,Tbc1d20,Tmem106b,Cldn3,Erbb2,Cdh22,Snx1,Csrp2,Egflam,Megf9,Zpbp,Adcy1,Strada,Fmn1,Tenm4,Bcl2l1,Fhod3,Epha2,Ngfr,Cap2,Col23a1,Gas7,Kif5c,Picalm,Hsp90aa1,Kdr,Dock7,Sec24b,Pnpt1,Col12a1,…
GO:0010559	regulation of glycoprotein biosynthetic process	0.0105503	-4.5516	42	9	0.00487013	1848	20694	2.06526e+46	Soat1,Aatf,Jak3,Pomt1,Pxylp1,Itm2c,Insr,Pomt2,Mgat4d
GO:0106070	regulation of adenylate cyclase-activating G protein-coupled receptor signaling pathway	0.0106773	-4.53964	16	5	0.00270563	1848	20694	3.8129e+26	Atp2b4,Arrdc3,Pde4b,Gnai2,Nos1
GO:0061952	midbody abscission	0.0106773	-4.53964	16	5	0.00270563	1848	20694	1.93481e+25	Kif20a,Vps4a,Chmp2b,Chmp4b,Pdcd6ip
GO:0008324	cation transmembrane transporter activity	0.0106773	-4.53964	16	5	0.00270563	1848	20694	7.17e+26	Slc41a3,Slc41a1,Slc30a6,Slc30a5,Trpv1
GO:2001233	regulation of apoptotic signaling pathway	0.0107293	-4.53478	412	51	0.0275974	1848	20694	12323,68943,29813,12282,66461,227154,13144,12235,17000,12176,19246,18053,26420,74919,12048,110157,16854,14678,237313,74041,75533,56085,23992,12062,56274,66168,19765,20583,19255,54722,21672,59004,15182,12399,22163,50873,14827,22654,56449,14297,66073,56532,20377,69169,99571,56428,56772,19211,16453,110135,64294	Camk2b,Pink1,Zfp385a,Hyou1,Ptpmt1,Stradb,Dapk3,Bub1,Ltbr,Bnip3,Ptpn1,Ngfr,Mapk9,Slc35f6,Bcl2l1,Raf1,Lgals3,Gnai2,Il20ra,Ddias,Nme5,Ubqln1,Prkra,Bdkrb2,Stk3,Grina,Ralbp1,Snai2,Ptpn2,Gsdme,Prdx2,Pias4,Hdac2,Runx3,Tnfrsf4,Prkn,Pdia3,Zfp13,Ybx3,Fxn,Txndc12,Ripk3,Sfrp1,Fcmr,Fgg,Mtch2,Mllt11,Pten,Jak3,Fgb,Itm2c
GO:0035268	protein mannosylation	0.0107371	-4.53405	22	6	0.00324675	1848	20694	3.20753e+34	Dpy19l2,Pomt1,Tmtc2,Pomt2,Pomgnt2,Dpy19l3
GO:0019068	virion assembly	0.0107371	-4.53405	22	6	0.00324675	1848	20694	2.27738e+31	Lrsam1,Pdcd6ip,Chmp4b,Chmp2b,Vps4a,Tbc1d20
GO:0010666	positive regulation of cardiac muscle cell apoptotic process	0.0107371	-4.53405	22	6	0.00324675	1848	20694	2.64082e+30	Map3k5,Pten,Ltk,Bnip3,Mff,Tigar
GO:0050773	regulation of dendrite development	0.0114102	-4.47325	191	27	0.0146104	1848	20694	2.43961e+143	Shank1,Ankrd27,Cobl,Rapgef4,Prex1,Fat3,Ntrk2,Sez6,Camk2b,Arhgap44,Hdac2,Kndc1,Rapgef2,Arf1,Rab21,Rap2a,Eif4g2,Pten,Sdc2,Mef2c,Tmem106b,Itpka,Lzts1,Ppp1r9a,Ngfr,Ube3a,Dhx36
GO:0031396	regulation of protein ubiquitination	0.0114771	-4.4674	200	28	0.0151515	1848	20694	2.08837e+147	Fanci,Pink1,Ube2l3,Ube2n,Hsp90aa1,Dcun1d4,Nmi,Commd1,Prkn,Ctr9,Dysf,Cblb,Limk1,Fzr1,Arrdc3,Hdac3,Mapk9,Ube3a,Mapk15,Wdr48,Mta1,Bsn,Ubqln1,Axin1,Rnf180,Sprtn,Parp10,Pten
GO:0098813	nuclear chromosome segregation	0.0114771	-4.4674	200	28	0.0151515	1848	20694	6.89425e+144	Chmp2b,Cdca8,Bub3,Meikin,Nipbl,Bub1b,Esco1,Ttk,Bod1,Phf13,Smc4,Meiob,Abraxas2,Nuf2,Ran,Ube2b,Sycp1,Bub1,Mau2,Majin,Chmp4b,Rab11a,Vps4a,Sgo2a,Fmn2,Ehmt2,Haspin,Ercc4
GO:0006842	tricarboxylic acid transport	0.011567	-4.4596	6	3	0.00162338	1848	20694	2.37831e+17	Slc13a5,Slc13a3,Slc13a4
GO:0051792	medium-chain fatty acid biosynthetic process	0.011567	-4.4596	6	3	0.00162338	1848	20694	7002510686171140	Acot7,Abhd3,Oxsm
GO:0006048	UDP-N-acetylglucosamine biosynthetic process	0.011567	-4.4596	6	3	0.00162338	1848	20694	263845434267980	Gnpda1,Gnpnat1,Gnpda2
GO:1903894	regulation of IRE1-mediated unfolded protein response	0.011567	-4.4596	6	3	0.00162338	1848	20694	6787871853231630	Tmem33,Pdia6,Ficd
GO:0015746	citrate transport	0.011567	-4.4596	6	3	0.00162338	1848	20694	1.14644e+17	Slc13a3,Slc13a5,Slc13a4
GO:0035004	phosphatidylinositol 3-kinase activity	0.011567	-4.4596	6	3	0.00162338	1848	20694	187077476918706	Pik3cd,Pik3cb,Pik3ca
GO:0051572	negative regulation of histone H3-K4 methylation	0.011567	-4.4596	6	3	0.00162338	1848	20694	998902691414582	Prmt6,H2afy,Gfi1b
GO:0008078	mesodermal cell migration	0.011567	-4.4596	6	3	0.00162338	1848	20694	172925088417293	Mesp1,Nckap1,Mesp2
GO:0030046	parallel actin filament bundle assembly	0.011567	-4.4596	6	3	0.00162338	1848	20694	5441823485756220	Fmn2,Spire2,Espn
GO:0035335	peptidyl-tyrosine dephosphorylation	0.0117911	-4.44041	97	16	0.00865801	1848	20694	1.92442e+83	Ptp4a2,Ptpn20,Dusp19,Pten,Ptpn9,Mtmr6,Mtmr2,Ptpn1,Ptprm,Dusp15,Ptpru,Ptpmt1,Ssh2,Dusp18,Dupd1,Ptpn2
GO:0004725	protein tyrosine phosphatase activity	0.0117911	-4.44041	97	16	0.00865801	1848	20694	1.92442e+83	Ptp4a2,Ptpn20,Dusp19,Pten,Ptpn9,Mtmr6,Mtmr2,Ptprm,Ptpn1,Dusp15,Ptpru,Ssh2,Ptpmt1,Dusp18,Dupd1,Ptpn2
GO:1902235	regulation of endoplasmic reticulum stress-induced intrinsic apoptotic signaling pathway	0.0120905	-4.41534	29	7	0.00378788	1848	20694	1.20482e+34	Bcl2l1,Ptpn2,Hyou1,Grina,Ptpn1,Txndc12,Prkn
GO:2000058	regulation of ubiquitin-dependent protein catabolic process	0.0121421	-4.41107	148	22	0.0119048	1848	20694	5.67362e+114	Rnf14,Ube3a,Tlk2,Mapk9,Wac,Ubqln1,Rnf180,Axin1,Pias1,Anks1,Pten,Aurka,Rnf139,Senp1,Socs5,Usp7,Commd1,Rnf144b,Cbfa2t3,Prkn,Usp14,Csnk2a2
GO:0034614	cellular response to reactive oxygen species	0.0122479	-4.4024	114	18	0.00974026	1848	20694	2.16722e+90	Prdx2,Hdac2,Bcar1,Fer,Fxn,Akr1b3,Ercc6l2,Pdcd10,Pdgfrb,Mapk9,Mapk3,Ripk3,Bnip3,Stk25,Map3k5,Sigmar1,Pdk2,Mtr
GO:1903050	regulation of proteolysis involved in cellular protein catabolic process	0.0122503	-4.40221	210	29	0.0156926	1848	20694	5.64691e+151	Pias1,Axin1,Rnf180,Anks1,Pten,Ubac2,Wac,Ubqln1,Rnf14,Ube3a,Tlk2,Ube2j1,Mapk9,Tmem259,Psmf1,Prkaca,Derl3,Usp14,Csnk2a2,Psmc6,Prkn,Usp7,Socs5,Rnf144b,Cbfa2t3,Commd1,Aurka,Senp1,Rnf139
GO:0007062	sister chromatid cohesion	0.0123123	-4.39716	43	9	0.00487013	1848	20694	7.11757e+44	Nipbl,Meikin,Mau2,Bub1,Haspin,Bod1,Bub1b,Sgo2a,Esco1
GO:0010824	regulation of centrosome duplication	0.0123123	-4.39716	43	9	0.00487013	1848	20694	1.20098e+46	Cep131,Chmp4b,Pdcd6ip,Cenpj,Chmp2b,Alms1,Kat2a,Stil,Fbxw5
GO:0007264	small GTPase mediated signal transduction	0.0123488	-4.3942	274	36	0.0194805	1848	20694	6.72998e+186	Dock7,Rapgef2,Ralbp1,Rab4a,Arhgef11,Rit1,Vav1,Rasgrf2,Bcr,Dock2,Vav2,Rhobtb1,Adgrg1,Rap2a,Kndc1,Rab2b,Rhebl1,Rab2a,Gpsm2,Nckap1,Rab20,Eps8l2,Rab11a,Rapgef4,Ralgds,Rab8b,Sos1,Rasgrf1,Ngfr,Rhobtb3,Synj2bp,Rab21,Dnajc27,Arhgap1,Ralgps1,Rhot1
GO:0072599	establishment of protein localization to endoplasmic reticulum	0.0124914	-4.38272	36	8	0.004329	1848	20694	7.66878e+40	Spcs3,Chmp4b,Macf1,Rab3gap2,Srp14,Srp9,Tram1,Tram2
GO:0090148	membrane fission	0.0125331	-4.37938	11	4	0.0021645	1848	20694	1.78582e+20	Mx2,Mx1,Tmcc1,Chmp4b
GO:1903902	positive regulation of viral life cycle	0.0126122	-4.37309	58	11	0.00595238	1848	20694	1.38301e+55	Stom,Vps4a,Srpk1,Kpna2,Chmp2b,Tbc1d20,Trim11,Anxa2,Kpna6,Lgals1,Chmp4b
GO:0051276	chromosome organization	0.0126682	-4.36866	960	106	0.0573593	1848	20694	17955,69556,67382,22590,22210,116870,30941,225131,68942,18150,207165,18601,217827,110147,381022,75560,70779,15182,50505,74026,77044,622554,319583,81601,12144,22083,226182,57376,83797,226830,68675,22194,245000,66977,78783,71041,69587,110948,12237,71175,116733,20230,23989,103554,14462,14312,11785,56351,72162,12236,27878,20957,51869,18140,244694,56613,26914,15519,68691,319190,14841,19060,20871,77035…	Nap1l4,Bod1,Brd3,Xpa,Ube2b,Mta1,Usp21,Wac,Chmp2b,Npm3,Bptf,Padi3,Nrde2,Ehmt2,Kmt2d,Ep400,Prdm5,Hdac2,Ercc4,Msl1,Arid2,Majin,Lig4,Kat5,Blm,Ctr9,Taf5,Smarce1,Smarcd1,Smyd2,Fam172a,Ube2e1,Atr,Nuf2,Brpf1,Pcgf6,Pcgf3,Hlcs,Bub3,Nipbl,Vps4a,Satb1,Med24,Psme4,Gata3,Brd2,Apbb1,Ptges3,Dhx36,Bub1b,Tada1,Sycp1,Rif1,Uhrf1,Kdm4d,Rps6ka4,H2afy,Hsp90aa1,Kansl1l,Hist2h2be,Haspin,Ppp5c,Aurkc,Kdm8,Usp7,Mcrs1,Kat2a,…
GO:0016239	positive regulation of macroautophagy	0.0130926	-4.33571	66	12	0.00649351	1848	20694	6.89432e+61	Pink1,Kdr,Sesn3,Bnip3,C9orf72,Mapk3,Lrsam1,Rab3gap2,Prkn,Wac,Bag3,Trim13
GO:0006811	ion transport	0.0131733	-4.32956	1206	130	0.0703463	1848	20694	12292,230612,224814,102857,11979,71699,19414,170483,28254,56365,12238,18803,74424,252972,54198,15165,20897,64008,18400,20531,241794,101772,193034,69047,74441,231876,22631,79554,11972,224079,74102,16539,210148,58246,19765,225655,14297,16526,18796,67470,16531,333669,20544,56808,237987,208169,109305,239556,11981,240638,56517,50770,72392,69981,110862,332110,110637,224661,27376,243755,212670,14806,237…	Cacna1s,Slc5a9,Abcc10,Slc6a8,Atp7b,Slc41a3,Rasa3,Grin3b,Slco1a6,Clcnkb,Commd3,Plcg1,Tmc5,Tpcn1,Snx3,Hcn1,Stra6,Aqp9,Slc22a18,Slc34a2,Kcng1,Ano1,Trpv1,Atp2c2,Slco6c1,Lmtk2,Ywhaz,Cptp,Atp6v0d1,Atp13a4,Slc35a5,Kcns2,Slc30a6,Slc35b4,Ralbp1,Prelid3a,Fxn,Kcnk2,Plcb2,Abcg8,Kcnma1,Gm5134,Slc9a1,Cacna2d2,Otop2,Slc9c1,Orai1,Cacna1i,Atp9a,Slc16a12,Slc22a21,Atp11a,Tmem175,Tmem30a,Kcnq3,Mapk15,Grik4,Slc26a8,S…
GO:1901983	regulation of protein acetylation	0.013312	-4.31909	74	13	0.00703463	1848	20694	1.81253e+64	Nos1,Mapk3,Snai2,Kat2a,Brd7,Ctcf,Hdac2,Wbp2,Gata3,Rps6ka4,Smarcb1,Gata2,Kat5
GO:0010663	positive regulation of striated muscle cell apoptotic process	0.0134515	-4.30866	23	6	0.00324675	1848	20694	1.70053e+30	Ltk,Map3k5,Pten,Bnip3,Mff,Tigar
GO:0010506	regulation of autophagy	0.0134903	-4.30578	248	33	0.0178571	1848	20694	2.64172e+173	Mapk3,Lrsam1,C9orf72,Bnip3,Rmc1,Ubqln1,Dap,Sesn3,Poldip2,Pink1,Foxk1,Nprl3,Tpcn1,Tigar,Qsox1,Chmp4b,Xpa,Trim13,Lzts1,Wac,Mapk15,Eif4g2,Ehmt2,Nprl2,Kdr,Foxk2,Rragc,Cptp,Ercc4,Bag3,Prkn,Kat5,Rab3gap2
GO:0010823	negative regulation of mitochondrion organization	0.0135288	-4.30294	51	10	0.00541126	1848	20694	5.08733e+50	Prkn,Tigar,Vat1,Bag3,Fxn,Ppargc1a,Pink1,Bnip3,Slc35f6,Bcl2l1
GO:0010638	positive regulation of organelle organization	0.0137398	-4.28746	583	68	0.0367965	1848	20694	68943,14582,68549,70300,93765,12323,16337,118449,26992,12176,72754,26417,75991,18571,13191,219103,66616,16542,231464,14534,14158,20583,60510,22654,234776,20587,12306,11733,72162,51869,234857,26914,239555,56613,101706,22378,73178,76123,50884,52040,74192,19017,14462,14260,16885,245000,227738,26420,71920,231225,13424,71175,56431,54418,18205,21754,18125,22083,98732,319583,50873,75734,18596,22210,6928…	Pink1,Gfi1b,Sgo2a,Fuz,Ube2n,Camk2b,Insr,Synpo2,Brd7,Bnip3,Arhgef10l,Mapk3,Slain2,Pdcd6ip,Dctn1,Cenpj,Snx9,Kdr,Cnot6l,Kat2a,Fer,Snai2,Syt9,Zfp13,Atmin,Smarcb1,Anxa2,Ank1,Dhx36,Rif1,Spire2,H2afy,Mief1,Rps6ka4,Numa1,Wbp2,Wasl,Gpsm2,Nckap1,Ppp1r10,Arpc5l,Ppargc1a,Gata3,Fmn1,Limk1,Atr,Lrsam1,Mapk9,Epgn,Tapt1,Dync1h1,Nipbl,Dstn,Fmn2,Ntf3,Tesk1,Nos1,Ctr9,Rab3gap2,Lig4,Prkn,Mff,Pdgfrb,Ube2b,Rhobtb1,Mapk1…
GO:0098742	cell-cell adhesion via plasma-membrane adhesion molecules	0.013798	-4.28323	185	26	0.0140693	1848	20694	1.92741e+140	Ptprm,Cdh11,Nrxn1,Celsr2,Clstn3,Tenm4,Sdk2,Scarf2,Pik3cb,Cldn2,Cdh26,Cdh22,Cdh4,Plxnb2,Cdh3,Fgfrl1,Cldn3,Tenm3,Adgrl3,Ceacam2,Pcdhga12,Vstm2l,Lgals1,Igsf9b,Fat3,Dscam
GO:0098693	regulation of synaptic vesicle cycle	0.014076	-4.26328	150	22	0.0119048	1848	20694	7.57342e+115	Mff,Nrxn3,Rapgef4,P2ry2,Syt9,Magi2,Snapin,Rims3,Sh3gl1,Picalm,Snap91,Pten,Stxbp5,Git1,Bsn,Napa,Snap29,Nrxn1,Bcl2l1,Ncs1,Adcy1,Apba1
GO:0010970	transport along microtubule	0.014076	-4.26328	150	22	0.0119048	1848	20694	2.06152e+113	Snapin,Pcm1,Dync1i1,Kif13a,Kif5c,Ick,Arl8b,Bicdl2,Dlg2,Spg7,Dst,Bloc1s6,Rab21,Cep131,Dctn1,Rhot1,Nde1,Ift74,Wdr19,Dync1h1,Flot2,Bsn
GO:0051049	regulation of transport	0.0141411	-4.25867	1936	200	0.108225	1848	20694	15139,67841,17967,69727,58887,12560,224129,16453,110862,332110,16398,69981,110135,18205,83671,215445,212670,18125,53376,29810,18300,18191,22163,75734,56426,72565,67470,432530,74919,26420,108800,18189,16531,243725,56085,13866,107589,56808,20544,217378,116733,73178,69227,218699,14462,56508,239556,109305,245886,67041,18747,232227,67474,260298,241794,18779,69047,12217,68051,78808,193034,18575,101772,…	Hc,Atg3,Ncam1,Usp46,Repin1,Cdh3,Adcy5,Jak3,Kcnq3,Mapk15,Itga2,Tmem30a,Fgb,Ntf3,Sytl2,Rab11fip3,Catsper2,Nos1,Usp2,Bag3,Oit1,Nrxn3,Tnfrsf4,Mff,Pdcd10,Uaca,Abcg8,Adcy1,Slc35f6,Mapk9,Ston2,Nrxn1,Kcnma1,Ppp1r9a,Ubqln1,Erbb2,Mylk,Cacna2d2,Slc9a1,Dnajc27,Vps4a,Wasl,Selenot,Pxk,Gata3,Rapgef4,Cacna1i,Orai1,Ankrd27,Oxct1,Prkaca,Iqsec1,Snap29,Fev,Kcng1,Pla2r1,Atp2c2,Bsn,Nutf2,Stxbp5,Trpv1,Pde1c,Ano1,Pten,S…
GO:0031122	cytoplasmic microtubule organization	0.0142867	-4.24842	59	11	0.00595238	1848	20694	2.19103e+59	Cenpj,Axin1,Rab11a,Cep126,Dync1h1,Katnal1,Pcm1,Slain2,Dst,Kif19a,Numa1
GO:1903008	organelle disassembly	0.0142867	-4.24842	59	11	0.00595238	1848	20694	6.78413e+58	Atg3,Kif19a,Kif9,Pink1,Gbf1,Wipi1,Atg12,Prkn,Map1lc3a,Dyrk3,Atg2a
GO:0015748	organophosphate ester transport	0.0145181	-4.23236	116	18	0.00974026	1848	20694	2.07787e+96	Scarb1,Tmem30a,Ano1,Ano10,Atp10b,Abcg8,Atp9a,Slc25a36,Ano5,Slc37a1,Pctp,Atp11a,Slc25a54,Gja1,Pitpnm2,Tmem30c,Cptp,Prelid3a
GO:0010390	histone monoubiquitination	0.0145833	-4.22788	30	7	0.00378788	1848	20694	6.95872e+35	Pcgf3,Ube2e1,Uhrf1,Wac,Ctr9,Pcgf6,Skp1a
GO:0016242	negative regulation of macroautophagy	0.0145833	-4.22788	30	7	0.00378788	1848	20694	3.19802e+38	Tigar,Pink1,Poldip2,Ehmt2,Lzts1,Chmp4b,Qsox1
GO:0051569	regulation of histone H3-K4 methylation	0.0145833	-4.22788	30	7	0.00378788	1848	20694	2.69141e+35	H2afy,Gata3,Prmt6,Gfi1b,Ctr9,Ehmt2,Gfi1
GO:0000280	nuclear division	0.0146801	-4.22126	268	35	0.0189394	1848	20694	1.22357e+180	Bub1,Mau2,Chmp4b,Rab11a,Aurka,Vps4a,Sgo2a,Spdya,Ddx4,Cdca8,Fanca,Nipbl,Meikin,Nde1,Bub3,Ttk,Abraxas2,Ran,Nuf2,Smc4,Phf13,Meiob,Majin,Haspin,Fmn2,Ehmt2,Ercc4,Cntd1,Chmp2b,Spire2,Bod1,Bub1b,Ube2b,Dnmt3l,Sycp1
GO:0006470	protein dephosphorylation	0.0147201	-4.21854	186	26	0.0140693	1848	20694	6.80823e+136	Dusp19,Ppp2r5e,Ppp2r5c,Ptpn20,Ptpn9,Pten,Pptc7,Ptp4a2,Ptprm,Ptpn1,Plpp1,Rpap2,Mtmr2,Mtmr6,Ptpru,Ssh2,Ptpmt1,Acp2,Dusp15,Dupd1,Ptpn2,Ppp2r2d,Ppp2r3d,Ppp5c,Cpped1,Dusp18
GO:1901137	carbohydrate derivative biosynthetic process	0.0147343	-4.21758	458	55	0.0297619	1848	20694	11564,14918,432530,74241,67555,16430,233733,11821,271639,56228,13135,20014,99011,75533,14043,225651,103534,66114,242585,11595,16833,26384,54342,14626,235534,57170,23959,11949,56546,22169,22234,320752,18596,276846,66789,70377,26433,278279,217734,109232,67763,224129,66435,18160,11637,53618,58193,70025,56248,233115,67980,72077,17423,74450,215494	Adsl,Gucy2d,Adcy1,Chpf,Mgat4d,Stt3a,Galnt18,Aprt,Adcy10,Ube2j1,Dad1,Rpn2,Pomt1,Nme5,Ext2,Mppe1,Mgat4b,Dnajc30,Slc35d1,Acan,Ldhc,Gnpda1,Gnpnat1,Gk2,Pxylp1,Dolpp1,Nt5e,Atp5c1,Sec1,Cmpk2,Ugcg,Dpy19l2,Pdgfrb,Pigs,Alg14,Derl3,Plod3,Tmtc2,Pomt2,Sccpdh,Prpsap1,Adcy5,Uggt2,Npr1,Ak2,Fut8,Extl2,Acot7,Ak3,Dpy19l3,Gnpda2,Gcnt3,Ndst2,Pank2,Pomgnt2
GO:0010876	lipid localization	0.0147367	-4.21741	296	38	0.0205628	1848	20694	6.90602e+200	Pnlip,Ugcg,Aqp9,4932438A13Rik,Slc22a22,Stra6,Ceacam2,Vps4a,Stard6,Atp10b,Slco1a6,Scarb1,Nmb,Ano5,Pctp,Plin5,Abcg8,Stx12,Abca14,Soat1,Dysf,Prelid3a,Bdkrb2,Pitpnm2,Tmem30c,Slc10a2,Cptp,Gramd1b,Gm2a,Sigmar1,Abcb11,Ano1,Tmem30a,Ano10,Osbpl1a,Slco2a1,Atp11a,Atp9a
GO:0006914	autophagy	0.0147446	-4.21688	204	28	0.0151515	1848	20694	2.06151e+148	Snapin,Arsa,Atg4c,Pink1,Vps4a,Chmp4b,Atg2a,Atg4b,Lgals8,Tigar,Prkn,Synpo2,Atg12,Bag3,C9orf72,Snap29,Lrsam1,Trappc8,Snx14,Atg3,Stx12,Pik3cb,Map1lc3a,Dap,Ubqln1,Wipi1,Tollip,Rmc1
GO:0061919	process utilizing autophagic mechanism	0.0147446	-4.21688	204	28	0.0151515	1848	20694	2.27739e+148	Lrsam1,C9orf72,Snap29,Pik3cb,Stx12,Atg3,Snx14,Trappc8,Tollip,Rmc1,Dap,Ubqln1,Wipi1,Map1lc3a,Arsa,Atg4c,Snapin,Vps4a,Pink1,Lgals8,Atg4b,Chmp4b,Atg2a,Bag3,Atg12,Synpo2,Prkn,Tigar
GO:0000819	sister chromatid segregation	0.0151053	-4.19271	125	19	0.0102814	1848	20694	1.22357e+96	Bub1,Mau2,Chmp4b,Rab11a,Haspin,Vps4a,Sgo2a,Cdca8,Chmp2b,Nipbl,Meikin,Bub3,Bod1,Bub1b,Esco1,Ran,Nuf2,Phf13,Smc4
GO:0035304	regulation of protein dephosphorylation	0.0151053	-4.19271	125	19	0.0102814	1848	20694	5.07912e+97	Magi2,Elfn1,Ppp1r10,Phactr3,Sppl3,Ppp1r1c,Ppp2r2d,Ppp2r3d,Pink1,Mprip,Vrk3,Ensa,Hsp90b1,Gnai2,Ppp2r5e,Lmtk2,Ppp2r5c,Bod1,Pdgfrb
GO:0032388	positive regulation of intracellular transport	0.0156907	-4.15468	187	26	0.0140693	1848	20694	7.71162e+134	Mtmr2,Prkaca,Uaca,Pdcd10,Hdac3,Ran,Erbb2,Tmem30a,Nutf2,Sec16a,Tbc1d20,Dync1h1,Cep131,Rab21,Arf1,Rufy3,Numa1,Stom,Ice1,Efcab7,Commd1,Pcm1,Bag3,Gata2,Anxa2,Il13
GO:0070646	protein modification by small protein removal	0.0163455	-4.1138	126	19	0.0102814	1848	20694	7.41582e+101	Josd1,Senp1,Kat2a,Usp7,Usp2,Usp45,Usp14,Cops3,Usp40,Gps1,Abraxas2,Vcpip1,Usp46,Usp20,Usp1,Usp24,Usp21,Wdr48,Cops4
GO:0048259	regulation of receptor-mediated endocytosis	0.01641	-4.10986	109	17	0.00919913	1848	20694	1.23067e+89	Anxa2,Lrrtm1,Magi2,Picalm,Ntf3,Wasl,Snap91,Rab21,Arf1,Synj2bp,Lrpap1,Mkln1,Scyl2,Usp46,Iqsec1,Gsg1l,Mtmr2
GO:0030073	insulin secretion	0.0164798	-4.10562	45	9	0.00487013	1848	20694	1.10158e+48	Raf1,Rab11fip2,Selenot,Cyb5r4,Rab11fip5,Snx19,Ffar1,Cacna1c,Rapgef4
GO:0003713	transcription coactivator activity	0.0165444	-4.10171	215	29	0.0156926	1848	20694	6.72792e+152	Med31,Smarcb1,Gata3,Ppargc1a,Tada3,Kat5,Trim24,Ctbp2,Phf2,Kat2a,Med24,Npat,Wbp2,Ube2l3,Kmt2d,Hmga1,Med21,Taf5l,Cenpj,Sertad2,Mta1,Nup98,Usp21,Ube3a,Ascc1,Myt1l,Med27,Brd7,Tada1
GO:0031061	negative regulation of histone methylation	0.0166109	-4.0977	24	6	0.00324675	1848	20694	9.98902e+30	Prmt6,Smarcb1,H2afy,Kdm4c,Kdm4d,Gfi1b
GO:0007549	dosage compensation	0.0166109	-4.0977	24	6	0.00324675	1848	20694	6.95873e+30	Pcgf3,H2afy,Ctcf,Lrif1,Zfy2,Pcgf6
GO:0031344	regulation of cell projection organization	0.0172112	-4.06219	779	87	0.0470779	1848	20694	216344,56294,17005,240058,231225,71900,23965,18053,13836,243725,18189,14299,16885,243961,11785,245886,108699,18845,56508,14462,50884,14581,98845,73178,76484,76108,14086,269473,69981,16398,140570,332110,12561,211134,228550,56226,67841,54712,50873,270120,13508,18442,216560,21375,15182,76893,76089,52822,219103,59041,242274,100503311,269878,235442,243743,22415,12808,53869,71751,54198,18212,20370,1232…	Rab21,Ptpn9,Ltk,Cpne5,Tapt1,Tmem106b,Tenm3,Ngfr,Epha2,Ppp1r9a,Nrxn1,Ncs1,Limk1,Shank1,Apbb1,Ankrd27,Chn1,Plxna2,Rapgef4,Gata3,Nckap1,Gfi1,Eps8l2,Wasl,Kndc1,Rap2a,Fscn1,Lrig2,Tmem30a,Itga2,Plxnb2,Mapk15,Cdh4,Lzts1,Itpka,Espn,Atg3,Plxnc1,Prkn,Fat3,Dscam,P2ry2,Wdpcp,Tbr1,Hdac2,Cers2,Rapgef2,Rufy3,Cenpj,Stk25,Lrrc7,Pifo,Megf8,Rab8b,Plxna4,Wnt3,Cobl,Rab11a,Map3k13,Snx3,Ntrk2,Sez6,Camk2b,Fuz,Eif4g2,Sna…
GO:0048194	Golgi vesicle budding	0.0174217	-4.05004	31	7	0.00378788	1848	20694	3.38367e+38	Mia3,Tbc1d20,Sec16a,Sec24b,Sec24c,Gbf1,Arfgap3
GO:0070286	axonemal dynein complex assembly	0.0174217	-4.05004	31	7	0.00378788	1848	20694	1.05e+39	Dnal1,Dnah8,Wdr63,Ccdc39,Dnah1,Lrrc49,Dnaaf5
GO:0060294	cilium movement involved in cell motility	0.0174904	-4.04611	12	4	0.0021645	1848	20694	2.42254e+22	Wdr63,Rsph9,Dnah1,Ttll1
GO:1902287	semaphorin-plexin signaling pathway involved in axon guidance	0.0174904	-4.04611	12	4	0.0021645	1848	20694	2.43743e+21	Plxna4,Plxnb2,Plxna2,Plxnc1
GO:0061983	meiosis II cell cycle process	0.0174904	-4.04611	12	4	0.0021645	1848	20694	7.48471e+19	Meikin,Bub1,Bub1b,Sgo2a
GO:0090481	pyrimidine nucleotide-sugar transmembrane transport	0.0174904	-4.04611	12	4	0.0021645	1848	20694	5.82462e+21	Slc35b4,Slc35d1,Slc35a3,Slc35a5
GO:1904293	negative regulation of ERAD pathway	0.0174904	-4.04611	12	4	0.0021645	1848	20694	7.03777e+19	Derl3,Ubac2,Ube2j1,Usp14
GO:0009086	methionine biosynthetic process	0.0174904	-4.04611	12	4	0.0021645	1848	20694	5.63697e+21	Apip,Mthfd2l,Mtr,Bhmt2
GO:0014832	urinary bladder smooth muscle contraction	0.0174904	-4.04611	12	4	0.0021645	1848	20694	3.8129e+21	Atp2b4,Trpv1,Kcnma1,Cacna1c
GO:0007135	meiosis II	0.0174904	-4.04611	12	4	0.0021645	1848	20694	1.22357e+19	Bub1,Sgo2a,Bub1b,Meikin
GO:0098930	axonal transport	0.0175603	-4.04211	53	10	0.00541126	1848	20694	2.38592e+51	Dlg2,Snapin,Bloc1s6,Dst,Spg7,Kif5c,Rab21,Dync1h1,Bsn,Arl8b
GO:0030705	cytoskeleton-dependent intracellular transport	0.0176124	-4.03915	162	23	0.0124459	1848	20694	2.06152e+118	Snapin,Pcm1,Dync1i1,Wasl,Kif13a,Kif5c,Ick,Bicdl2,Arl8b,Dlg2,Spg7,Bloc1s6,Dst,Cep131,Dctn1,Rab21,Wdr19,Rhot1,Nde1,Ift74,Bsn,Flot2,Dync1h1
GO:0060044	negative regulation of cardiac muscle cell proliferation	0.018031	-4.01566	18	5	0.00270563	1848	20694	1.51821e+24	Hdac2,Gja1,Kcnk2,Pten,Meis1
GO:2000810	regulation of bicellular tight junction assembly	0.018031	-4.01566	18	5	0.00270563	1848	20694	1.38362e+24	Epha2,Snai2,Prkch,Gja1,Prkaca
GO:0000030	mannosyltransferase activity	0.018031	-4.01566	18	5	0.00270563	1848	20694	9.90113e+28	Pomt1,Dpy19l2,Dpy19l3,Tmtc2,Pomt2
GO:0004970	ionotropic glutamate receptor activity	0.018031	-4.01566	18	5	0.00270563	1848	20694	1.48061e+26	Grik2,Grin2d,Grik4,Grin3b,Grid1
GO:0051258	protein polymerization	0.018243	-4.00398	77	13	0.00703463	1848	20694	9.95717e+66	Fgg,Tppp3,Slain2,Washc3,Ckap5,Cobl,Nde1,Cenpj,Gas7,Fgb,Mx2,Prkn,Mx1
GO:0016236	macroautophagy	0.0185514	-3.98721	102	16	0.00865801	1848	20694	6.67345e+83	Map1lc3a,Wipi1,Ubqln1,Snap29,Trappc8,Atg3,Snx14,Stx12,Atg2a,Atg4b,Lgals8,Prkn,Synpo2,Atg12,Bag3,Snapin
GO:1902106	negative regulation of leukocyte differentiation	0.0185514	-3.98721	102	16	0.00865801	1848	20694	1.23992e+81	Runx3,Zfp35,Prdx2,Ptpn2,Socs5,Cdk6,Inpp5d,Pias3,Lrrc17,Gata2,Flt3,Sfrp1,Tcta,Erbb2,Jak3,Fbn1
GO:0104004	cellular response to environmental stimulus	0.0186471	-3.98207	282	36	0.0194805	1848	20694	2.28141e+186	Tnks1bp1,Dhx36,Mtch2,Xpa,Sfrp1,Kdm4d,Trpv1,Pten,Snai2,Nos1,Ercc4,Gna11,Bag3,Dysf,Ybx3,Lig4,Blm,Slc12a1,Akr1b3,Scn2a,Mapk9,Tlk2,Bcl2l1,Tank,Atr,Ddias,Mylk,Got1,Trpm1,Grm1,Nipbl,Slc9a1,Rdh11,Rab11fip5,Map3k20,Gja1
GO:0071214	cellular response to abiotic stimulus	0.0186471	-3.98207	282	36	0.0194805	1848	20694	1.92112e+186	Pten,Kdm4d,Trpv1,Sfrp1,Xpa,Mtch2,Tnks1bp1,Dhx36,Akr1b3,Slc12a1,Lig4,Blm,Dysf,Bag3,Ybx3,Gna11,Snai2,Ercc4,Nos1,Slc9a1,Nipbl,Grm1,Mylk,Trpm1,Got1,Ddias,Atr,Bcl2l1,Tlk2,Mapk9,Tank,Scn2a,Map3k20,Gja1,Rab11fip5,Rdh11
GO:1903897	regulation of PERK-mediated unfolded protein response	0.0189081	-3.96816	7	3	0.00162338	1848	20694	678781924619255	Tmem33,Ptpn1,Ptpn2
GO:0150093	amyloid-beta clearance by transcytosis	0.0189081	-3.96816	7	3	0.00162338	1848	20694	2334891697653860	Picalm,Lrpap1,Rab11a
GO:0035735	intraciliary transport involved in cilium assembly	0.0189081	-3.96816	7	3	0.00162338	1848	20694	120096769418536	Cep131,Ift74,Pcm1
GO:0009235	cobalamin metabolic process	0.0189081	-3.96816	7	3	0.00162338	1848	20694	2.38505e+16	Mtr,Mmadhc,Mmachc
GO:0061718	glucose catabolic process to pyruvate	0.0189081	-3.96816	7	3	0.00162338	1848	20694	688371742556421	Foxk2,Foxk1,Pfkp
GO:2000271	positive regulation of fibroblast apoptotic process	0.0189081	-3.96816	7	3	0.00162338	1848	20694	203771222698267	Sfrp1,Btg1,Stk17b
GO:0006607	NLS-bearing protein import into nucleus	0.0189081	-3.96816	7	3	0.00162338	1848	20694	166501664769482	Kpna6,Kpna2,Nup35
GO:0061621	canonical glycolysis	0.0189081	-3.96816	7	3	0.00162338	1848	20694	688371742556421	Foxk2,Foxk1,Pfkp
GO:0097384	cellular lipid biosynthetic process	0.0189081	-3.96816	7	3	0.00162338	1848	20694	141371410467420	Fdft1,Fasn,Far1
GO:1900113	negative regulation of histone H3-K9 trimethylation	0.0189081	-3.96816	7	3	0.00162338	1848	20694	7680424469420580	Kdm4c,Kdm4d,Smarcb1
GO:0006735	NADH regeneration	0.0189081	-3.96816	7	3	0.00162338	1848	20694	564216883717425	Pfkp,Foxk2,Foxk1
GO:0015931	nucleobase-containing compound transport	0.0189405	-3.96645	181	25	0.0135281	1848	20694	7.52667e+134	Tomm20l,Poldip3,Slc35d1,Slc35a5,Slc35b4,Igf2bp3,Thoc7,Slc29a1,Pnpt1,Pom121,Slc25a54,Gja1,Nup160,Kif5c,Pcid2,Igf2bp2,Slc35a3,Alyref2,Ran,Slc25a36,Nup133,Nup214,Nup98,Nxt1,Ranbp17
GO:0042177	negative regulation of protein catabolic process	0.0190632	-3.96	128	19	0.0102814	1848	20694	5.90251e+101	Usp14,Anxa2,Csnk2a2,Snx3,Dysf,Usp7,Dedd,Irak3,Senp1,Fmn2,Lrig2,Anks1,Ubac2,Wac,Laptm4b,Ube2j1,Tlk2,Psmf1,Derl3
GO:0007156	homophilic cell adhesion via plasma membrane adhesion molecules	0.0193781	-3.94361	111	17	0.00919913	1848	20694	5.38832e+92	Celsr2,Ptprm,Cdh11,Pik3cb,Clstn3,Sdk2,Cdh26,Cdh3,Tenm3,Plxnb2,Cdh22,Cdh4,Ceacam2,Vstm2l,Dscam,Igsf9b,Fat3
GO:0060079	excitatory postsynaptic potential	0.0200247	-3.91079	39	8	0.004329	1848	20694	1.72601e+42	Mef2c,Grik2,Trpv1,Grin2d,Begain,Sez6,Ppp1r9a,Slc29a1
GO:0031346	positive regulation of cell projection organization	0.0200783	-3.90811	466	55	0.0297619	1848	20694	243743,269878,235442,16885,242274,18053,243725,23965,59041,71900,240058,231225,219103,17005,52822,216344,70300,73178,12323,20370,98845,18212,50884,54198,71751,18845,53869,11785,12808,245886,243961,22415,244058,72162,56226,228550,12561,140570,16398,69981,14086,20616,11840,13690,15519,233489,76089,14534,50791,14297,13508,18442,50873,54712,234776	Plxna4,Megf8,Rab8b,Limk1,Lrrc7,Ngfr,Ppp1r9a,Tenm3,Stk25,Tmem106b,Cpne5,Tapt1,Cenpj,Ltk,Rufy3,Rab21,Fuz,Wasl,Camk2b,Sez6,Eps8l2,Ntrk2,Nckap1,Snx3,Map3k13,Plxna2,Rab11a,Apbb1,Cobl,Ankrd27,Shank1,Wnt3,Rgma,Dhx36,Espn,Itpka,Cdh4,Plxnb2,Itga2,Tmem30a,Fscn1,Snap91,Arf1,Eif4g2,Hsp90aa1,Picalm,Rapgef2,Kat2a,Magi2,Fxn,Dscam,P2ry2,Prkn,Plxnc1,Atmin
GO:0048666	neuron development	0.0201123	-3.90642	845	93	0.0503247	1848	20694	16542,67299,99683,233489,15519,19091,20615,14461,16574,14457,77945,244058,260298,23859,16470,17260,78808,15529,231876,20616,22631,19211,68955,20878,15165,14609,18212,223254,12808,53869,22415,77116,243743,269878,13518,12552,73205,18187,53883,235402,225004,15182,18205,12399,76089,216560,13508,54712,277432,12368,20664,244281,17967,76884,17933,236266,19274,140570,100503041,12561,56839,216963,69981,30…	Kdr,Dock7,Sec24b,Picalm,Hsp90aa1,Prkg1,Snapin,Gata2,Kif5c,Gas7,Rpgrip1,Rgma,Fev,Dlg2,Ush1g,Mef2c,Stxbp5,Sdc2,Lmtk2,Snap91,Ywhaz,Pten,Srrm4,Aurka,Hcn1,Gja1,Ntrk2,Farp1,Cobl,Rab11a,Wnt3,Mtmr2,Plxna4,Megf8,Dst,Cdh11,C9orf72,Nrp2,Celsr2,Lingo1,Pcare,Hdac2,Ntf3,Runx3,Rapgef2,Wdpcp,Dscam,Plxnc1,Vstm2l,Casp6,Sox1,Myo16,Ncam1,Cyfip2,Myt1l,Alms1,Ptprm,Plxnb2,Pdzd7,Cdh4,Lgi1,Git1,Tmem30a,Usp21,Anks1,Wasl,S…
GO:0009132	nucleoside diphosphate metabolic process	0.0201594	-3.90408	78	13	0.00703463	1848	20694	1.74257e+66	Foxk1,Foxk2,Ak5,Mpp5,Ak3,Ak8,Entpd1,Eno1b,Nme5,Ak2,Pfkp,Pgam2,Cmpk2
GO:0018200	peptidyl-glutamic acid modification	0.0202461	-3.89979	25	6	0.00324675	1848	20694	6.66481e+30	Tpgs2,Cfap20,Agbl4,Naa11,Ttll1,Ttll11
GO:0097106	postsynaptic density organization	0.0202461	-3.89979	25	6	0.00324675	1848	20694	5.07912e+31	Magi2,Git1,Pten,Nrxn1,Dlg2,Shank1
GO:0000045	autophagosome assembly	0.0203192	-3.89619	62	11	0.00595238	1848	20694	5.26396e+57	Wipi1,Ubqln1,Atg12,Bag3,Synpo2,Map1lc3a,Atg2a,Atg4b,Atg3,Stx12,Trappc8
GO:0002090	regulation of receptor internalization	0.0203769	-3.89335	70	12	0.00649351	1848	20694	5.07917e+62	Magi2,Lrrtm1,Lrpap1,Synj2bp,Mkln1,Scyl2,Arf1,Ntf3,Mtmr2,Gsg1l,Usp46,Iqsec1
GO:0040036	regulation of fibroblast growth factor receptor signaling pathway	0.0206278	-3.88112	32	7	0.00378788	1848	20694	1.81891e+35	Nrxn1,Gata3,Ngfr,Fam20c,Fuz,Fgfrl1,Smoc2
GO:0045047	protein targeting to ER	0.0206278	-3.88112	32	7	0.00378788	1848	20694	7.66871e+35	Spcs3,Macf1,Chmp4b,Srp9,Srp14,Tram2,Tram1
GO:0035556	intracellular signal transduction	0.0210118	-3.86267	1381	145	0.0784632	1848	20694	18125,56468,65255,208650,22590,225028,56532,69288,226970,17164,109910,224129,332110,16453,102371,76123,75276,73914,76484,227154,56508,14462,108699,223825,65964,98845,26420,227333,243725,18053,20662,72565,56426,12261,432530,18796,72149,14816,68082,20544,217378,18707,269209,13866,71920,19765,19091,12145,67299,16542,26403,19769,213498,19341,277360,18747,56371,56613,19211,18604,20815,18160,76338,7574…	Nos1,Socs5,Asb4,Cblb,Xpa,Map4k3,Ripk3,Rhobtb1,Arhgef4,Mapkapk2,Zfp91,Adcy5,Mapk15,Jak3,Myzap,Gpsm2,Ppp1r1c,Irak3,Kndc1,Stradb,Rapgef4,Gata3,Chn1,Mroh2b,Map3k20,Eps8l2,Mapk9,Dgkd,Ppp1r9a,Ngfr,Sos1,Uaca,Pdcd10,C1qbp,Adcy1,Plcb2,Strada,Grm1,Dusp19,Slc9a1,Dnajc27,Pik3cd,Stk36,Erbb2,Epgn,Ralbp1,Prkg1,Cxcr5,Dock7,Kdr,Map3k11,Rit1,Arhgef11,Rab4a,Prex1,Prkaca,Fzr1,Rps6ka4,Pten,Pdk2,Srpk1,Npr1,Rab2b,Sesn3…
GO:2001235	positive regulation of apoptotic signaling pathway	0.0214321	-3.84287	183	25	0.0135281	1848	20694	1.23997e+125	Runx3,Pink1,Pias4,Ralbp1,Ptpn2,Gsdme,Prkra,Stk3,Camk2b,Zfp13,Bub1,Pdia3,Dapk3,Mtch2,Mapk9,Ltbr,Sfrp1,Ripk3,Ngfr,Bnip3,Il20ra,Jak3,Itm2c,Pten,Mllt11
GO:1903018	regulation of glycoprotein metabolic process	0.0215946	-3.83531	47	9	0.00487013	1848	20694	6.75552e+46	Mgat4d,Pomt2,Insr,Itm2c,Pomt1,Pxylp1,Jak3,Aatf,Soat1
GO:0046488	phosphatidylinositol metabolic process	0.0216391	-3.83325	121	18	0.00974026	1848	20694	6.44362e+95	Inpp5e,Smg1,Ptpmt1,Inpp5d,Pi4kb,Socs5,Cds1,Mppe1,Fam126a,Pten,Pik3ca,Pip4p1,Pik3cd,Pigs,Pik3cb,Pdgfrb,Mtmr6,Mtmr2
GO:0007033	vacuole organization	0.0221175	-3.81139	130	19	0.0102814	1848	20694	7.19006e+99	Tmem106b,Ubqln1,Wipi1,Laptm4b,Map1lc3a,Arf1,Stx12,Atg3,Trappc8,Tmem175,Bag3,Atg12,Rab20,Synpo2,Acp2,Atg4b,Atg2a,Vps4a,Snapin
GO:0007051	spindle organization	0.0221175	-3.81139	130	19	0.0102814	1848	20694	7.18772e+102	Efhc1,Mapre2,Hdac3,Abraxas2,Nuf2,Wdr62,Cep126,Cenpj,Numa1,Dctn6,Aurka,Aurkc,Mapre3,Stil,Ralbp1,Gpsm2,Haus1,Rab11a,Ckap5
GO:0032465	regulation of cytokinesis	0.0222227	-3.80664	79	13	0.00703463	1848	20694	2.33406e+69	Prc1,Kif20a,Git1,Rab11a,Kif13a,Vps4a,Aurkc,Aurka,Bcl2l1,Rab11fip3,Zfyve19,Klhl21,Cxcr5
GO:0003712	transcription coregulator activity	0.0222227	-3.80664	79	13	0.00703463	1848	20694	1.08099e+67	Med21,Pias1,Med31,Gata3,Ppargc1a,Med15,Pias3,Uxt,Med8,Nmi,Med24,Pias4,Npat
GO:1902214	regulation of interleukin-4-mediated signaling pathway	0.0224901	-3.79468	3	2	0.00108225	1848	20694	54725319255	Parp14,Ptpn2
GO:0110009	formin-nucleated actin cable organization	0.0224901	-3.79468	3	2	0.00108225	1848	20694	23485754418	Spire2,Fmn2
GO:0071596	ubiquitin-dependent protein catabolic process via the N-end rule pathway	0.0224901	-3.79468	3	2	0.00108225	1848	20694	6879522222	Ubr3,Ubr1
GO:0006481	C-terminal protein methylation	0.0224901	-3.79468	3	2	0.00108225	1848	20694	3094957295	Lcmt1,Icmt
GO:0048320	axial mesoderm formation	0.0224901	-3.79468	3	2	0.00108225	1848	20694	1383612005	Epha2,Axin1
GO:0061055	myotome development	0.0224901	-3.79468	3	2	0.00108225	1848	20694	20471213081	Six1,Wdr19
GO:1904825	protein localization to microtubule plus-end	0.0224901	-3.79468	3	2	0.00108225	1848	20694	100732212307	Mapre3,Mapre2
GO:0016167	glial cell-derived neurotrophic factor receptor activity	0.0224901	-3.79468	3	2	0.00108225	1848	20694	1458614588	Gfra2,Gfra4
GO:0099074	mitochondrion to lysosome transport	0.0224901	-3.79468	3	2	0.00108225	1848	20694	5087368943	Prkn,Pink1
GO:1904100	positive regulation of protein O-linked glycosylation	0.0224901	-3.79468	3	2	0.00108225	1848	20694	99011217734	Pomt1,Pomt2
GO:1904048	regulation of spontaneous neurotransmitter secretion	0.0224901	-3.79468	3	2	0.00108225	1848	20694	24372550873	Ppp1r9a,Prkn
GO:0000973	posttranscriptional tethering of RNA polymerase II gene DNA at nuclear periphery	0.0224901	-3.79468	3	2	0.00108225	1848	20694	234069269966	Pcid2,Nup98
GO:0070649	formin-nucleated actin cable assembly	0.0224901	-3.79468	3	2	0.00108225	1848	20694	54418234857	Fmn2,Spire2
GO:0036258	multivesicular body assembly	0.0224901	-3.79468	3	2	0.00108225	1848	20694	11673353869	Vps4a,Rab11a
GO:0006295	nucleotide-excision repair, DNA incision, 3'-to lesion	0.0224901	-3.79468	3	2	0.00108225	1848	20694	5050522592	Ercc4,Ercc5
GO:0046940	nucleoside monophosphate phosphorylation	0.0224901	-3.79468	3	2	0.00108225	1848	20694	2216956248	Cmpk2,Ak3
GO:1905725	protein localization to microtubule end	0.0224901	-3.79468	3	2	0.00108225	1848	20694	100732212307	Mapre3,Mapre2
GO:0033128	negative regulation of histone phosphorylation	0.0224901	-3.79468	3	2	0.00108225	1848	20694	2691422210	H2afy,Ube2b
GO:0000048	peptidyltransferase activity	0.0224901	-3.79468	3	2	0.00108225	1848	20694	20718214598	Ggt7,Ggt1
GO:0006046	N-acetylglucosamine catabolic process	0.0224901	-3.79468	3	2	0.00108225	1848	20694	2638467980	Gnpda1,Gnpda2
GO:0006172	ADP biosynthetic process	0.0224901	-3.79468	3	2	0.00108225	1848	20694	1163756248	Ak2,Ak3
GO:0099075	mitochondrion-derived vesicle mediated transport	0.0224901	-3.79468	3	2	0.00108225	1848	20694	5087368943	Prkn,Pink1
GO:2000645	negative regulation of receptor catabolic process	0.0224901	-3.79468	3	2	0.00108225	1848	20694	1230677116	Anxa2,Mtmr2
GO:0032025	response to cobalt ion	0.0224901	-3.79468	3	2	0.00108225	1848	20694	31980112176	Tigar,Bnip3
GO:1904098	regulation of protein O-linked glycosylation	0.0224901	-3.79468	3	2	0.00108225	1848	20694	21773499011	Pomt2,Pomt1
GO:2000670	positive regulation of dendritic cell apoptotic process	0.0224901	-3.79468	3	2	0.00108225	1848	20694	1645376089	Jak3,Rapgef2
GO:0031048	chromatin silencing by small RNA	0.0224901	-3.79468	3	2	0.00108225	1848	20694	68675217827	Fam172a,Nrde2
GO:0044878	mitotic cytokinesis checkpoint	0.0224901	-3.79468	3	2	0.00108225	1848	20694	11673372008	Vps4a,Zfyve19
GO:1904158	axonemal central apparatus assembly	0.0224901	-3.79468	3	2	0.00108225	1848	20694	6938774362	Dnajb13,Spag17
GO:0005462	UDP-N-acetylglucosamine transmembrane transporter activity	0.0224901	-3.79468	3	2	0.00108225	1848	20694	24258558246	Slc35d1,Slc35b4
GO:0021564	vagus nerve development	0.0224901	-3.79468	3	2	0.00108225	1848	20694	78286243743	Nav2,Plxna4
GO:0006532	aspartate biosynthetic process	0.0224901	-3.79468	3	2	0.00108225	1848	20694	7661514718	Got1l1,Got1
GO:0050000	chromosome localization	0.0225942	-3.79006	71	12	0.00649351	1848	20694	6.95561e+62	Bod1,Vps4a,Fmn2,Nuf2,Ube2b,Cdca8,Majin,Chmp2b,Nup98,Chmp4b,Rab11a,Nde1
GO:0034502	protein localization to chromosome	0.0226955	-3.78559	63	11	0.00595238	1848	20694	1.22361e+56	Bub1b,Ctcf,Haspin,Ttk,Bod1,Lemd2,Atr,Mau2,Bub3,Nipbl,H2afy
GO:0140013	meiotic nuclear division	0.0226965	-3.78555	148	21	0.0113636	1848	20694	6.81071e+107	Cntd1,Fanca,Spire2,Meikin,Ttk,Bub1b,Nuf2,Dnmt3l,Sycp1,Ube2b,Smc4,Meiob,Majin,Bub1,Aurka,Fmn2,Spdya,Sgo2a,Ddx4,Ehmt2,Ercc4
GO:0032941	secretion by tissue	0.0227126	-3.78483	19	5	0.00270563	1848	20694	7.09891e+24	Jhy,Copa,Gja1,Kcnma1,Celsr2
GO:1900543	negative regulation of purine nucleotide metabolic process	0.0227126	-3.78483	19	5	0.00270563	1848	20694	1.24952e+25	Entpd1,Ppargc1a,Cbfa2t3,Tigar,Mtch2
GO:0032012	regulation of ARF protein signal transduction	0.0227126	-3.78483	19	5	0.00270563	1848	20694	2.12307e+28	Mapre2,Git1,Iqsec2,Cyth3,Iqsec1
GO:0008631	intrinsic apoptotic signaling pathway in response to oxidative stress	0.0227126	-3.78483	19	5	0.00270563	1848	20694	2.64086e+24	Map3k5,Stk25,Uaca,Pdcd10,Gskip
GO:0098974	postsynaptic actin cytoskeleton organization	0.0227126	-3.78483	19	5	0.00270563	1848	20694	1.23232e+26	Camk2b,Ppp1r9a,Arf1,Farp1,Wasl
GO:0008090	retrograde axonal transport	0.0227126	-3.78483	19	5	0.00270563	1848	20694	1.22171e+24	Bsn,Dst,Dync1h1,Snapin,Dlg2
GO:2000269	regulation of fibroblast apoptotic process	0.0227126	-3.78483	19	5	0.00270563	1848	20694	9.82677e+24	Stk17b,Ddias,Btg1,Sfrp1,Pik3ca
GO:2001169	regulation of ATP biosynthetic process	0.0227126	-3.78483	19	5	0.00270563	1848	20694	6.61145e+24	Dnajc30,Prkn,Entpd1,Bcl2l1,Ppargc1a
GO:0090150	establishment of protein localization to membrane	0.0228562	-3.77853	175	24	0.012987	1848	20694	2.42275e+128	Lrrc7,Wrb,Reep2,Tram1,Mtch2,Rab8b,Grin3b,Vps37a,Sec16a,Srp14,Arhgap44,Srp9,Zdhhc14,Tram2,Zdhhc12,Kif13a,Rtp3,Dusp18,Hsp90aa1,Rab11a,Chmp4b,Macf1,Slc12a1,Rab3gap2
GO:0098609	cell-cell adhesion	0.0229995	-3.77228	382	46	0.0248918	1848	20694	237979,23966,16776,74769,12552,242274,18189,53883,104010,12739,24071,116701,23965,319387,225341,93724,381924,26367,235086,319655,23959,19273,81877,12481,232370,57342,76884,224024,17967,99571,19274,23859,140579,110135,140570,12561,12560,12738,381409,14158,18772,22024,270120,13508,277432,16852	Sdk2,Tenm4,Lama5,Pik3cb,Cdh11,Lrrc7,Nrxn1,Celsr2,Cdh22,Cldn3,Synj2bp,Fgfrl1,Tenm3,Adgrl3,Lims2,Pcdhga12,Itgad,Ceacam2,Igsf9b,Podxl2,Nt5e,Ptpru,Tnxb,Cd2,Clstn3,Parva,Cyfip2,Scarf2,Ncam1,Fgg,Ptprm,Dlg2,Elmo2,Fgb,Plxnb2,Cdh4,Cdh3,Cldn2,Cdh26,Fer,Pkp1,Crisp2,Fat3,Dscam,Vstm2l,Lgals1
GO:0055085	transmembrane transport	0.0232417	-3.76181	942	102	0.0551948	1848	20694	27376,75266,212670,243755,215929,50527,237831,20495,67928,12288,217316,56517,240638,64176,72392,17714,56017,110862,69981,140723,224661,108837,56315,242585,20527,56384,11949,208169,66333,109305,67470,229782,18796,74919,16531,17364,20269,56808,237987,20544,74102,16539,210148,11972,170829,73834,19765,63959,71701,20928,58246,14814,114644,244562,229517,16526,225997,110279,72265,69048,11966,24059,21871…	Slc25a10,Tomm20l,Catsper2,Slc13a4,Mfsd4b1,Ero1l,Slc13a5,Slc12a1,Abca14,Cacna1c,Slc16a5,Slc22a21,Slc16a12,Sv2b,Tmem175,Grpel2,Slc2a8,Kcnq3,Tmem30a,Cacng5,Slc26a8,Ibtk,Rhcg,Slc35d1,Slc2a3,Letm1,Atp5c1,Slc9c1,Aqp11,Orai1,Abcg8,Slc35a3,Plcb2,Slc35f6,Kcnma1,Trpm1,Scn3a,Cacna2d2,Otop2,Slc9a1,Slc35a5,Kcns2,Slc30a6,Atp6v0d1,Tram2,Atp6v1d,Ralbp1,Slc29a1,Pnpt1,Abcc9,Slc35b4,Grin2d,Slc13a3,Abcc12,Slc25a44,K…
GO:0018410	C-terminal protein amino acid modification	0.0235107	-3.7503	13	4	0.0021645	1848	20694	3.09496e+19	Lcmt1,Icmt,Atg12,Agbl4
GO:0015780	nucleotide-sugar transmembrane transport	0.0235107	-3.7503	13	4	0.0021645	1848	20694	5.82467e+21	Slc35b4,Slc35a5,Slc35d1,Slc35a3
GO:0003157	endocardium development	0.0235107	-3.7503	13	4	0.0021645	1848	20694	1.07587e+20	Ovol2,Stk3,Anxa2,Kdr
GO:0006895	Golgi to endosome transport	0.0235107	-3.7503	13	4	0.0021645	1848	20694	1.07338e+21	Gbf1,Slc30a6,Wipi1,Kif16b
GO:0106072	negative regulation of adenylate cyclase-activating G protein-coupled receptor signaling pathway	0.0235107	-3.7503	13	4	0.0021645	1848	20694	1.05171e+21	Arrdc3,Atp2b4,Gnai2,Pde4b
GO:0060914	heart formation	0.0235107	-3.7503	13	4	0.0021645	1848	20694	1.41062e+20	Foxh1,Lemd2,Mef2c,Mesp1
GO:0090110	COPII-coated vesicle cargo loading	0.0235107	-3.7503	13	4	0.0021645	1848	20694	3.38367e+21	Mia3,Tbc1d20,Sec24b,Sec24c
GO:0006465	signal peptide processing	0.0235107	-3.7503	13	4	0.0021645	1848	20694	7.66877e+19	Spcs3,Sec11c,Immp2l,Sppl3
GO:0045820	negative regulation of glycolytic process	0.0235107	-3.7503	13	4	0.0021645	1848	20694	1.23982e+20	Cbfa2t3,Ppargc1a,Mtch2,Tigar
GO:1904861	excitatory synapse assembly	0.0235107	-3.7503	13	4	0.0021645	1848	20694	1.4057e+21	Plxnb2,Nrxn1,Pten,Shank1
GO:0014848	urinary tract smooth muscle contraction	0.0235107	-3.7503	13	4	0.0021645	1848	20694	1.93034e+21	Trpv1,Atp2b4,Kcnma1,Cacna1c
GO:0036503	ERAD pathway	0.0237161	-3.7416	88	14	0.00757576	1848	20694	7.58412e+72	Rnf139,Erlin2,Derl3,Erlin1,Pomt2,Amfr,Ube2j1,Rnf103,Psmc6,Hsp90b1,Ubqln1,Uggt2,Edem3,Trim13
GO:1903827	regulation of cellular protein localization	0.0240928	-3.72584	540	62	0.0335498	1848	20694	227648,24071,226744,68889,13866,52822,245666,56294,71175,217378,57295,12009,72565,16854,56426,380702,269994,18189,12048,107338,56228,19246,19384,13836,18053,15183,54198,56508,53869,116733,13830,101706,68943,52055,76123,12323,68051,69981,26914,234214,269473,18747,70377,69727,18220,12325,232227,70178,50791,29810,50873,64436,218333,15519,233489,93730,74998,18536,17846,51812,230500,216831	Sec16a,Synj2bp,Cnst,Ubac2,Erbb2,Rufy3,Iqsec2,Ptpn9,Nipbl,Dnajc27,Icmt,Cep131,Uaca,Lgals3,Pdcd10,Shisa6,Gsg1l,Nrxn1,Bcl2l1,Gbf1,Ube2j1,Ptpn1,Ran,Epha2,Ngfr,Hdac3,Snx3,Rapgef4,Rab11a,Vps4a,Stom,Numa1,Pink1,Rab11fip5,Gpsm2,Camk2b,Nutf2,Tmem30a,H2afy,Sorbs2,Lrig2,Prkaca,Derl3,Usp46,Nucb1,Camk2g,Iqsec1,Abhd17c,Magi2,Bag3,Prkn,Inpp5e,Ice1,Hsp90aa1,Picalm,Lztfl1,Rab11fip2,Pcm1,Commd1,Mcrs1,Efcab7,Arhgap…
GO:0031324	negative regulation of cellular metabolic process	0.0241907	-3.72179	2506	251	0.135823	1848	20694	56228,12048,66968,19246,59003,75284,20665,671535,218613,17119,24071,68889,15568,333654,240186,22661,14106,19017,11785,74342,16331,52040,231002,20472,16923,22210,54427,69169,226144,70377,69556,56469,108837,116870,94091,547253,207165,14235,12062,381022,76089,223870,59004,70779,381695,64436,226830,50873,22083,12144,18772,81601,24086,387609,15183,73205,12176,219103,13394,99890,67621,14678,12014,22674…	Ube2j1,Bcl2l1,Plin5,Ptpn1,Maea,Bcdin3d,Sox10,Parp10,Mier3,Mxd1,Synj2bp,Ubac2,Elavl1,Ppp1r13l,Zfp438,Zfp148,Foxh1,Ppargc1a,Apbb1,Lrrtm1,Inpp5d,Ppp1r10,Plekhn1,Six2,Sh2b3,Ube2b,Dnmt3l,Fcmr,Erlin1,Derl3,Bod1,Pias1,Ibtk,Mta1,Trim11,Parp14,Bptf,Foxm1,Bdkrb2,Kmt2d,Rapgef2,Senp1,Pias4,Prdm5,N4bp2l2,Inpp5e,Smyd2,Prkn,Ctr9,Blm,Pkp1,Kat5,Tlk2,Zhx2,Hdac3,C9orf72,Bnip3,Cenpj,Dlx4,Prmt6,Bend5,Gnai2,Bach2,Cnst…
GO:0009225	nucleotide-sugar metabolic process	0.0242221	-3.72049	33	7	0.00378788	1848	20694	5.36187e+35	Fut8,Gnpda2,Extl2,Gnpnat1,Gnpda1,Ugp2,Uggt2
GO:0046839	phospholipid dephosphorylation	0.0242221	-3.72049	33	7	0.00378788	1848	20694	2.19025e+36	Pip4p1,Inpp5e,Pten,Plpp1,Mtmr6,Mtmr2,Inpp5d
GO:0051345	positive regulation of hydrolase activity	0.0242906	-3.71766	680	76	0.0411255	1848	20694	68943,380608,12323,50780,26417,72754,21353,108124,223453,228359,19414,67299,74998,66616,381605,233489,216831,19765,19341,277360,50791,74030,57915,22324,103724,54610,244058,270163,110279,232227,240047,17260,78808,17896,17168,223666,103554,245886,69060,231821,108699,218397,19417,72565,66968,13836,18053,23805,26420,78618,13866,67231,26408,18205,76089,56032,223870,101568,329260,98732,76884,18596,2433…	Pink1,Tagap1,Camk2b,Rgs3,Mapk3,Arhgef10l,Tank,Napa,Dap,Arhgap1,Rasa3,Dock7,Rab11fip2,Snx9,Tbc1d2,Picalm,Arhgap44,Ralbp1,Rab4a,Prex1,Magi2,Rin2,Tbc1d1,Vav1,Tbc1d10a,Tbc1d8,Rgma,Myo9a,Bcr,Iqsec1,Mmp25,Mef2c,Stxbp5,Myl4,Nprl3,Arhgap39,Psme4,Ankrd27,Pnlip,Adap1,Chn1,Rasa1,Rasgrf1,Uaca,Plin5,Epha2,Ngfr,Apc2,Mapk9,Acap2,Erbb2,Tbc1d20,Map3k5,Ntf3,Rapgef2,Nprl2,Senp1,Vrk3,Dennd1b,Rab3gap2,Cyfip2,Pdgfrb,S…
GO:1904292	regulation of ERAD pathway	0.0243851	-3.71378	26	6	0.00324675	1848	20694	6.88892e+30	Ubac2,Tmem259,Derl3,Ubqln1,Usp14,Ube2j1
GO:0044331	cell-cell adhesion mediated by cadherin	0.0243851	-3.71378	26	6	0.00324675	1848	20694	1.25601e+31	Cdh3,Cdh4,Cdh22,Fer,Cdh11,Cdh26
GO:0051570	regulation of histone H3-K9 methylation	0.0243851	-3.71378	26	6	0.00324675	1848	20694	1.10148e+31	Ehmt2,Kdm4c,Kdm4d,Gfi1b,Smarcb1,Rif1
GO:0051438	regulation of ubiquitin-protein transferase activity	0.0245392	-3.70749	48	9	0.00487013	1848	20694	5.63712e+46	Fzr1,Limk1,Ube2l3,Ube2n,Arrdc3,Dcun1d4,Bsn,Axin1,Pten
GO:0002762	negative regulation of myeloid leukocyte differentiation	0.0245392	-3.70749	48	9	0.00487013	1848	20694	1.92552e+46	Ptpn2,Sfrp1,Tcta,Cdk6,Inpp5d,Pias3,Fbn1,Lrrc17,Gata2
GO:0031058	positive regulation of histone modification	0.0249038	-3.69274	97	15	0.00811688	1848	20694	7.11752e+74	Nipbl,Smarcb1,Rps6ka4,Gata3,Ctr9,Rif1,Kat2a,Snai2,Nos1,Mapk3,Pink1,Wbp2,Gfi1b,Ube2n,Brd7
GO:0051445	regulation of meiotic cell cycle	0.0251749	-3.68191	56	10	0.00541126	1848	20694	1.63372e+51	Insr,Ube2b,Camk2b,Ttk,Fzr1,Topaz1,Prkaca,Sgo2a,Mapk15,Zfy2
GO:0007029	endoplasmic reticulum organization	0.0251749	-3.68191	56	10	0.00541126	1848	20694	2.01682e+55	Rtn3,Sec16a,Mia3,Mapk15,Lman2,Tmcc1,Cacna1s,Wrb,Reep2,Tram2
GO:0051321	meiotic cell cycle	0.0257913	-3.65772	251	32	0.017316	1848	20694	5.44272e+165	Dnmt3l,Sycp1,Ube2b,Boll,Bub1b,Stk35,Spire2,Slc26a8,Cntd1,Ercc4,Aurkc,Fmn2,Ehmt2,Meig1,Rbbp8,Majin,Zfy2,Nuf2,3830403N18Rik,Meiob,Smc4,Ttk,Meikin,Bub3,Fanca,Zfp386,Aurka,Sgo2a,Spdya,Ddx4,Hmga2,Bub1
GO:0006869	lipid transport	0.0259974	-3.64976	270	34	0.0183983	1848	20694	2.33246e+179	Ano5,Pctp,Abcg8,Stx12,Atp10b,Slco1a6,Nmb,Scarb1,Ceacam2,Stard6,Vps4a,Ugcg,Pnlip,Aqp9,Slc22a22,Stra6,Osbpl1a,Atp11a,Slco2a1,Atp9a,Gramd1b,Sigmar1,Abcb11,Tmem30a,Ano1,Ano10,Prelid3a,Bdkrb2,Tmem30c,Pitpnm2,Slc10a2,Cptp,Abca14,Soat1
GO:0009896	positive regulation of catabolic process	0.026987	-3.6124	425	50	0.0270563	1848	20694	56085,56440,26420,227738,26417,73205,66968,19246,23805,12176,14609,67089,66615,75747,68943,333473,20878,252972,16337,66597,225131,332110,216963,19211,105835,12005,71816,56469,244058,72162,56371,216157,231002,56736,29810,208650,50873,81601,98732,15519,56032,75841,16542,231464,66616,71701,218215,12398,56468,242960	Ubqln1,Snx1,Mapk9,Lrsam1,Mapk3,C9orf72,Plin5,Ptpn1,Apc2,Bnip3,Gja1,Psmc6,Atg4b,Sesn3,Pink1,Zfp36l3,Aurka,Tpcn1,Insr,Trim13,Wac,Mapk15,Git1,Pten,Sgsm3,Axin1,Rnf180,Pias1,Rgma,Dhx36,Fzr1,Tmem259,Plekhn1,Rnf14,Bag3,Cblb,Prkn,Kat5,Rab3gap2,Hsp90aa1,Nprl2,Rnf139,Kdr,Cnot6l,Snx9,Pnpt1,Rnf144b,Cbfa2t3,Socs5,Fbxl5
GO:0007052	mitotic spindle organization	0.0275545	-3.59159	73	12	0.00649351	1848	20694	7.18772e+62	Efhc1,Dctn6,Aurkc,Aurka,Stil,Ralbp1,Wdr62,Gpsm2,Nuf2,Abraxas2,Cep126,Rab11a
GO:0031060	regulation of histone methylation	0.0275545	-3.59159	73	12	0.00649351	1848	20694	2.6915e+61	H2afy,Prmt6,Smarcb1,Gata3,Ctr9,Kdm4d,Gfi1,Rif1,Gfi1b,Kdm4c,Ctcf,Ehmt2
GO:0006487	protein N-linked glycosylation	0.0280467	-3.57388	65	11	0.00595238	1848	20694	5.36187e+55	Fut8,Uggt2,Rpn2,Dad1,Dolpp1,Ube2j1,Mgat4d,Derl3,Stt3a,Alg14,Mgat4b
GO:0099633	protein localization to postsynaptic specialization membrane	0.0281141	-3.57149	20	5	0.00270563	1848	20694	2.38591e+27	Dlg2,Cacng5,Git1,Lgi1,Shisa6
GO:0045980	negative regulation of nucleotide metabolic process	0.0281141	-3.57149	20	5	0.00270563	1848	20694	1.24951e+25	Entpd1,Cbfa2t3,Ppargc1a,Mtch2,Tigar
GO:0000266	mitochondrial fission	0.0281141	-3.57149	20	5	0.00270563	1848	20694	7.57342e+25	Mff,Mief1,Mtch2,Mx2,Mx1
GO:1900101	regulation of endoplasmic reticulum unfolded protein response	0.0281141	-3.57149	20	5	0.00270563	1848	20694	6.78782e+25	Tmem33,Ptpn1,Ptpn2,Pdia6,Ficd
GO:0007099	centriole replication	0.0281141	-3.57149	20	5	0.00270563	1848	20694	2.33064e+28	Wdr62,Cenpj,Cetn4,Rttn,Cetn1
GO:0099645	neurotransmitter receptor localization to postsynaptic specialization membrane	0.0281141	-3.57149	20	5	0.00270563	1848	20694	1.40723e+27	Cacng5,Dlg2,Shisa6,Git1,Lgi1
GO:0018279	protein N-linked glycosylation via asparagine	0.0281141	-3.57149	20	5	0.00270563	1848	20694	5.62285e+24	Ube2j1,Fut8,Derl3,Stt3a,Uggt2
GO:1901607	alpha-amino acid biosynthetic process	0.0281715	-3.56945	57	10	0.00541126	1848	20694	1.47188e+52	Got1,Got1l1,Mtr,Mthfd2l,Sephs2,Gls2,Bhmt2,Ggt1,Plod3,Apip
GO:1900371	regulation of purine nucleotide biosynthetic process	0.0282238	-3.56759	34	7	0.00378788	1848	20694	1.86041e+34	Pdk2,Entpd1,Bcl2l1,Nos1,Ppargc1a,Prkn,Dnajc30
GO:0030808	regulation of nucleotide biosynthetic process	0.0282238	-3.56759	34	7	0.00378788	1848	20694	6.61145e+34	Dnajc30,Prkn,Nos1,Ppargc1a,Bcl2l1,Entpd1,Pdk2
GO:0015914	phospholipid transport	0.0282519	-3.5666	90	14	0.00757576	1848	20694	7.95542e+74	Cptp,Pitpnm2,Tmem30c,Atp9a,Abcg8,Ano5,Pctp,Atp11a,Prelid3a,Ano1,Tmem30a,Ano10,Scarb1,Atp10b
GO:0097107	postsynaptic density assembly	0.028269	-3.56599	8	3	0.00162338	1848	20694	2439611921118180	Shank1,Pten,Nrxn1
GO:0009133	nucleoside diphosphate biosynthetic process	0.028269	-3.56599	8	3	0.00162338	1848	20694	221695624811637	Cmpk2,Ak3,Ak2
GO:0072531	pyrimidine-containing compound transmembrane transport	0.028269	-3.56599	8	3	0.00162338	1848	20694	6.40081e+16	Aqp9,Slc19a2,Slc25a36
GO:0010216	maintenance of DNA methylation	0.028269	-3.56599	8	3	0.00162338	1848	20694	2528701814013010	Usp7,Uhrf1,Ctcf
GO:0051683	establishment of Golgi localization	0.028269	-3.56599	8	3	0.00162338	1848	20694	226315642659041	Ywhaz,Pdcd10,Stk25
GO:1904153	negative regulation of retrograde protein transport, ER to cytosol	0.028269	-3.56599	8	3	0.00162338	1848	20694	562287037768889	Ube2j1,Derl3,Ubac2
GO:0009415	response to water	0.028269	-3.56599	8	3	0.00162338	1848	20694	3.8129e+16	Atp2b4,Akr1b3,Lrp11
GO:2000169	regulation of peptidyl-cysteine S-nitrosylation	0.028269	-3.56599	8	3	0.00162338	1848	20694	2064838129070720	Snta1,Atp2b4,Nos1ap
GO:1903564	regulation of protein localization to cilium	0.028269	-3.56599	8	3	0.00162338	1848	20694	6443623050093730	Inpp5e,Efcab7,Lztfl1
GO:0046349	amino sugar biosynthetic process	0.028269	-3.56599	8	3	0.00162338	1848	20694	263845434267980	Gnpda1,Gnpnat1,Gnpda2
GO:0006325	chromatin organization	0.0282882	-3.56531	665	74	0.0400433	1848	20694	22194,68675,71175,69587,110948,71041,78783,23989,20230,11785,14312,14462,103554,22210,67382,17955,217827,18601,207165,18150,225131,30941,116870,74026,15182,70779,75560,381022,110147,226830,83797,57376,226182,22083,81601,77044,15183,230936,24086,76804,13018,99890,102162,237730,93684,50927,20878,21402,29871,93765,223770,101685,101206,13144,17192,18676,18140,51869,20957,27878,26914,56613,244694,1453…	Ube2e1,Fam172a,Nipbl,Pcgf3,Hlcs,Pcgf6,Brpf1,Med24,Satb1,Apbb1,Brd2,Gata3,Psme4,Ube2b,Brd3,Nap1l4,Nrde2,Padi3,Bptf,Npm3,Wac,Usp21,Mta1,Msl1,Hdac2,Prdm5,Ep400,Kmt2d,Ehmt2,Smyd2,Smarcd1,Smarce1,Taf5,Ctr9,Kat5,Arid2,Hdac3,Phf13,Tlk2,Kdm4c,Ctcf,Prmt6,Taf5l,Fbll1,Selenof,Nasp,Aurka,Skp1a,Scmh1,Ube2n,Brd1,Spty2d1,Tada3,Dapk3,Mbd3,Phf2,Uhrf1,Rif1,Sycp1,Tada1,H2afy,Rps6ka4,Kdm4d,Kat2a,Mcrs1,Usp7,Kdm8,Aurk…
GO:0099084	postsynaptic specialization organization	0.0290528	-3.53864	27	6	0.00324675	1848	20694	5.07912e+31	Magi2,Git1,Pten,Nrxn1,Shank1,Dlg2
GO:0051446	positive regulation of meiotic cell cycle	0.0290528	-3.53864	27	6	0.00324675	1848	20694	6.85497e+31	Sgo2a,Topaz1,Mapk15,Camk2b,Ube2b,Insr
GO:0033014	tetrapyrrole biosynthetic process	0.0290528	-3.53864	27	6	0.00324675	1848	20694	1.16555e+29	Alas1,Snx3,Slc25a39,Ank1,Mmachc,Fxn
GO:0090630	activation of GTPase activity	0.0293545	-3.52831	82	13	0.00703463	1848	20694	1.38362e+70	Epha2,Apc2,Rasgrf1,Ntf3,Bcr,Tbc1d10a,Dock7,Tbc1d8,Tbc1d2,Rasa1,Tbc1d1,Sgsm3,Tbc1d22a
GO:1903363	negative regulation of cellular protein catabolic process	0.0293545	-3.52831	82	13	0.00703463	1848	20694	2.28769e+70	Psmf1,Senp1,Derl3,Usp7,Ube2j1,Tlk2,Ubac2,Laptm4b,Wac,Usp14,Anks1,Anxa2,Csnk2a2
GO:0030182	neuron differentiation	0.0294099	-3.52642	1044	111	0.0600649	1848	20694	20878,68955,53869,12808,223254,22415,14609,18212,15165,53883,12552,387609,73205,18187,243743,269878,13518,13797,77116,235402,108124,76510,19091,20615,233489,15519,16542,67299,99683,14457,14461,16574,16470,20377,260298,23859,244058,77945,22631,19211,231876,20471,20616,17260,15529,78808,64294,75420,73178,76484,69743,22234,14462,227154,18845,108699,245886,11785,243961,14581,50884,26420,18189,16531,2…	Aurka,Srrm4,Rab11a,Cobl,Farp1,Wnt3,Gja1,Ntrk2,Hcn1,Celsr2,Cdh11,Zhx2,C9orf72,Nrp2,Plxna4,Megf8,Dst,Emx2,Mtmr2,Lingo1,Napa,Trappc9,Prkg1,Snapin,Picalm,Hsp90aa1,Kdr,Dock7,Sec24b,Gas7,Gata2,Kif5c,Ush1g,Sfrp1,Fev,Dlg2,Rgma,Rpgrip1,Ywhaz,Pten,Lmtk2,Six1,Snap91,Mef2c,Sdc2,Stxbp5,Itm2c,Secisbp2,Wasl,Kndc1,Casz1,Ugcg,Gata3,Stradb,Plxna2,Chn1,Ankrd27,Apbb1,Shank1,Gfi1,Nckap1,Mapk9,Nrxn1,Kcnma1,Ppp1r9a,Eph…
GO:0010507	negative regulation of autophagy	0.0303111	-3.49624	74	12	0.00649351	1848	20694	1.10148e+64	Ehmt2,Foxk2,Poldip2,Pink1,Cptp,Foxk1,Lzts1,Dap,Tigar,Qsox1,Chmp4b,Eif4g2
GO:0034198	cellular response to amino acid starvation	0.0303269	-3.49572	42	8	0.004329	1848	20694	2.64177e+40	Mapk3,Kptn,Sesn3,Nprl2,Nprl3,Rragc,Map3k5,Dap
GO:0090224	regulation of spindle organization	0.0303269	-3.49572	42	8	0.004329	1848	20694	1.01707e+41	Numa1,Gpsm2,Mapk15,Bora,Chmp2b,Dync1h1,Dctn1,Chmp4b
GO:0036159	inner dynein arm assembly	0.0306393	-3.48547	14	4	0.0021645	1848	20694	2.42253e+22	Wdr63,Dnah1,Ccdc39,Dnaaf5
GO:0033127	regulation of histone phosphorylation	0.0306393	-3.48547	14	4	0.0021645	1848	20694	2.69142e+19	H2afy,Ube2b,Mapk3,Rps6ka4
GO:0046058	cAMP metabolic process	0.0306393	-3.48547	14	4	0.0021645	1848	20694	2.71639e+22	Adcy10,Epha2,Adcy1,Adcy5
GO:0045618	positive regulation of keratinocyte differentiation	0.0306393	-3.48547	14	4	0.0021645	1848	20694	1.01706e+21	Numa1,Prkch,Ovol2,H2afy
GO:0006555	methionine metabolic process	0.0306393	-3.48547	14	4	0.0021645	1848	20694	6.49186e+21	Bhmt2,Apip,Mthfd2l,Mtr
GO:0010561	negative regulation of glycoprotein biosynthetic process	0.0306393	-3.48547	14	4	0.0021645	1848	20694	6.42942e+19	Itm2c,Jak3,Mgat4d,Aatf
GO:1902931	negative regulation of alcohol biosynthetic process	0.0306393	-3.48547	14	4	0.0021645	1848	20694	1.90912e+21	Prkg1,Erlin1,Erlin2,Gfi1
GO:0043473	pigmentation	0.0307448	-3.48203	91	14	0.00757576	1848	20694	6.72992e+71	Dock7,Sox10,Kif13a,Bloc1s6,Gna11,Snai2,Lrmda,Ap1m1,Arcn1,Mef2c,Rab11a,Ankrd27,Dctn1,Edar
GO:0045132	meiotic chromosome segregation	0.0307448	-3.48203	91	14	0.00757576	1848	20694	2.22102e+71	Ube2b,Sycp1,Nuf2,Ercc4,Meiob,Smc4,Ttk,Ehmt2,Fmn2,Bub1b,Sgo2a,Meikin,Majin,Bub1
GO:0062014	negative regulation of small molecule metabolic process	0.0307448	-3.48203	91	14	0.00757576	1848	20694	3.19801e+73	Tigar,Gfi1,Atp2b4,Insig2,Ppargc1a,Mtch2,Erlin1,Maea,Erlin2,Prkg1,Plin5,Snai2,Entpd1,Cbfa2t3
GO:0061136	regulation of proteasomal protein catabolic process	0.0307993	-3.48026	180	24	0.012987	1848	20694	1.87477e+125	Prkaca,Derl3,Psmf1,Tmem259,Ube2j1,Mapk9,Tlk2,Rnf14,Wac,Ubqln1,Ubac2,Pias1,Axin1,Rnf180,Senp1,Aurka,Rnf144b,Cbfa2t3,Commd1,Socs5,Usp7,Psmc6,Prkn,Usp14
GO:1905037	autophagosome organization	0.0310375	-3.47256	66	11	0.00595238	1848	20694	1.1845e+57	Synpo2,Map1lc3a,Wipi1,Ubqln1,Bag3,Atg12,Atg2a,Atg4b,Trappc8,Atg3,Stx12
GO:1904377	positive regulation of protein localization to cell periphery	0.0310375	-3.47256	66	11	0.00595238	1848	20694	2.26745e+57	Cnst,Ptpn9,Rab11a,Lgals3,Numa1,Rab11fip2,Nrxn1,Gpsm2,Commd1,Epha2,Efcab7
GO:0006887	exocytosis	0.0312611	-3.46538	208	27	0.0146104	1848	20694	1.02607e+140	Snx19,Ctbp2,Syt9,Rapgef4,Scrn1,Cacna1c,Rab11a,Eqtn,Rab11fip2,Sytl2,Syt5,Rims3,Rab11fip5,Snapin,Napa,Stxbp6,Mia3,Stxbp5,Steap2,Ywhaz,Washc3,Bloc1s6,Rab8b,Ykt6,Nrxn1,Snap29,Exoc2
GO:0072657	protein localization to membrane	0.0320236	-3.44128	410	48	0.025974	1848	20694	75219,16553,224454,53869,75608,11426,380702,16776,235442,18189,242274,13836,20813,24071,227648,52348,170483,66220,15519,235636,76089,83671,170829,216831,27058,50791,98732,14806,12306,20495,56217,225362,71446,56428,11733,72265,23859,69047,14252,56839,56224,231134,216963,140723,213081,84652,76108,80334	Dusp18,Kif13a,Zdhhc14,Rab11a,Chmp4b,Macf1,Shisa6,Lama5,Rab8b,Nrxn1,Lrrc7,Epha2,Srp14,Synj2bp,Sec16a,Vps37a,Grin3b,Zdhhc12,Hsp90aa1,Rtp3,Rapgef2,Sytl2,Tram2,Arhgap44,Srp9,Magi2,Rab3gap2,Grik2,Anxa2,Slc12a1,Mpp5,Reep2,Wrb,Mtch2,Ank1,Tram1,Dlg2,Atp2c2,Flot2,Lgi1,Tspan5,Dok7,Git1,Cacng5,Wdr19,Fam126a,Rap2a,Kcnip4
GO:0097061	dendritic spine organization	0.0326499	-3.42191	35	7	0.00378788	1848	20694	7.71167e+36	Mtmr2,Wasl,Itpka,Insr,Arf1,Shank1,Pten
GO:0006024	glycosaminoglycan biosynthetic process	0.0326499	-3.42191	35	7	0.00378788	1848	20694	1.74237e+36	Ndst2,Chpf,Slc35d1,Pdgfrb,Pxylp1,Extl2,Ext2
GO:2000171	negative regulation of dendrite development	0.0326499	-3.42191	35	7	0.00378788	1848	20694	1.92112e+35	Pten,Ube3a,Ngfr,Sez6,Rapgef2,Hdac2,Fat3
GO:0007143	female meiotic nuclear division	0.0326499	-3.42191	35	7	0.00378788	1848	20694	5.44187e+35	Fmn2,Sgo2a,Aurka,Ttk,Meikin,Meiob,Spire2
GO:0006612	protein targeting to membrane	0.0332607	-3.40338	75	12	0.00649351	1848	20694	1.14268e+63	Macf1,Chmp4b,Srp14,Vps37a,Zdhhc14,Srp9,Rtp3,Dusp18,Zdhhc12,Rab8b,Tram2,Tram1
GO:0072522	purine-containing compound biosynthetic process	0.033391	-3.39947	127	18	0.00974026	1848	20694	6.65564e+93	Mthfd2l,Nme5,Ak2,Npr1,Adcy5,Adcy10,Prpsap1,Aprt,Adcy1,Gucy2d,Adsl,Pank2,Atp5c1,Nt5e,Ak3,Ldhc,Acot7,Dnajc30
GO:0046578	regulation of Ras protein signal transduction	0.0334088	-3.39894	228	29	0.0156926	1848	20694	2.16963e+156	Git1,Erbb2,Lztr1,Ralgps1,Iqsec2,Rasa3,Itpkb,Icmt,Bcr,Mapre2,Dock2,Sos1,Vav2,Rasgrf1,Pdgfrb,Rasgrf2,Arhgef10l,Cyth3,Ngfr,Arhgef4,Adgrg1,Iqsec1,Eps8l2,Prex1,Arhgef39,Vav1,Farp1,Foxm1,Arhgap44
GO:0055086	nucleobase-containing small molecule metabolic process	0.0336164	-3.39274	431	50	0.0270563	1848	20694	18160,64705,66435,11637,14104,224129,58193,665563,56421,53618,56217,67420,67763,71207,433182,216558,74450,71872,70025,229949,68837,67980,12495,56248,224794,75533,57295,14918,11564,432530,19384,13836,11821,271639,68870,23959,11949,71147,192185,56012,22169,66114,17425,26384,54342,16833,213043,74596,57319,15254	Npr1,Dpys,Uggt2,Ak2,Fasn,Adcy5,Extl2,Mthfd2l,Pfkp,Fut8,Mpp5,Far1,Prpsap1,Nudt4,Eno1b,Ugp2,Pank2,Aox4,Acot7,Ak5,Foxk2,Gnpda2,Entpd1,Ak3,Enpp4,Nme5,Icmt,Gucy2d,Adsl,Adcy1,Ran,Epha2,Aprt,Adcy10,Ak8,Nt5e,Atp5c1,Oxsm,Nadk,Pgam2,Cmpk2,Dnajc30,Foxk1,Gnpda1,Gnpnat1,Ldhc,Aox2,Cds1,Smpdl3a,Hint1
GO:0015740	C4-dicarboxylate transport	0.034264	-3.37366	21	5	0.00270563	1848	20694	1.14644e+27	Slc13a3,Slc13a5,Slc25a10,Slc13a4,Slc25a12
GO:0018196	peptidyl-asparagine modification	0.034264	-3.37366	21	5	0.00270563	1848	20694	5.36186e+24	Fut8,Ube2j1,Uggt2,Derl3,Stt3a
GO:0010560	positive regulation of glycoprotein biosynthetic process	0.034264	-3.37366	21	5	0.00270563	1848	20694	2.17734e+26	Pomt2,Soat1,Insr,Pxylp1,Pomt1
GO:0097352	autophagosome maturation	0.034264	-3.37366	21	5	0.00270563	1848	20694	5.60852e+25	Ubqln1,Snx14,Map1lc3a,Snap29,Snapin
GO:0099188	postsynaptic cytoskeleton organization	0.034264	-3.37366	21	5	0.00270563	1848	20694	1.23231e+26	Camk2b,Arf1,Ppp1r9a,Farp1,Wasl
GO:0045671	negative regulation of osteoclast differentiation	0.0342709	-3.37346	28	6	0.00324675	1848	20694	2.03771e+31	Sfrp1,Tcta,Lrrc17,Fbn1,Pias3,Inpp5d
GO:0090169	regulation of spindle assembly	0.0342709	-3.37346	28	6	0.00324675	1848	20694	7.56088e+31	Chmp4b,Gpsm2,Mapk15,Numa1,Chmp2b,Dync1h1
GO:0044458	motile cilium assembly	0.0342709	-3.37346	28	6	0.00324675	1848	20694	5.19387e+32	Ccdc39,Lrrc46,Rsph9,Cfap221,Cenpj,Atmin
GO:0036297	interstrand cross-link repair	0.0342709	-3.37346	28	6	0.00324675	1848	20694	6.70305e+29	Fancl,Ercc4,Xpa,Fancg,Fanca,Ercc6l2
GO:0010975	regulation of neuron projection development	0.0342812	-3.37316	601	67	0.0362554	1848	20694	242274,243743,269878,52822,59041,12323,20370,12808,53869,22415,71751,54198,18212,20377,22215,244058,270163,72162,13690,11840,20616,19211,17260,64294,15529,216831,20615,233489,16852,277360,50791,14297,243725,18053,14299,16885,216344,17005,56294,240058,23965,71900,76484,245886,11785,243961,14462,56508,108699,18845,14581,269473,76108,12561,140570,69981,211134,228550,21375,76893,15182,76089,54712,270…	Lrrc7,Plxna4,Megf8,Rufy3,Stk25,Camk2b,Sez6,Cobl,Rab11a,Wnt3,Map3k13,Snx3,Ntrk2,Sfrp1,Ube3a,Rgma,Myo9a,Dhx36,Eif4g2,Arf1,Snap91,Pten,Mef2c,Itm2c,Sdc2,Arhgap44,Snapin,Picalm,Lgals1,Prex1,Magi2,Fxn,Ppp1r9a,Ngfr,Ncs1,Limk1,Rab21,Ltk,Ptpn9,Cpne5,Tenm3,Tmem106b,Kndc1,Ankrd27,Apbb1,Shank1,Gata3,Rapgef4,Chn1,Plxna2,Gfi1,Lrig2,Rap2a,Cdh4,Plxnb2,Tmem30a,Lzts1,Itpka,Tbr1,Cers2,Hdac2,Rapgef2,Plxnc1,Fat3,Prkn…
GO:1902850	microtubule cytoskeleton organization involved in mitosis	0.0343707	-3.37055	101	15	0.00811688	1848	20694	1.31912e+78	Dctn1,Cep126,Rab11a,Nde1,Nuf2,Abraxas2,Ralbp1,Stil,Gpsm2,Wdr62,Efhc1,Numa1,Aurkc,Dctn6,Aurka
GO:0044380	protein localization to cytoskeleton	0.0344445	-3.36841	43	8	0.004329	1848	20694	1.00732e+42	Mapre3,Klhl21,Pcm1,Stil,Aurka,Ttk,Mapre2,Cep131
GO:0048524	positive regulation of viral process	0.0349519	-3.35378	84	13	0.00703463	1848	20694	1.16733e+65	Vps4a,Stom,Zfp639,Tbc1d20,Chmp2b,Kpna2,Srpk1,Trim11,Kpna6,Anxa2,Smarcb1,Chmp4b,Lgals1
GO:0007005	mitochondrion organization	0.0350302	-3.35154	383	45	0.0243506	1848	20694	66379,59040,66928,20544,24071,93757,74919,26420,12048,192287,12176,234847,19017,329015,17857,69577,56384,75219,68943,67811,60534,22631,12866,239555,52469,52639,17714,66734,17993,67841,56428,75734,74450,22654,67526,14297,50873,17858,71701,106025,71361,14534,15519,22428,75266	Cox14,Rhot1,Dmac1,Slc9a1,Synj2bp,Immp2l,Slc35f6,Mapk9,Bcl2l1,Slc25a36,Bnip3,Spg7,Ppargc1a,Atg2a,Mx1,Fastkd3,Letm1,Dusp18,Pink1,Poldip2,Fancg,Ywhaz,Cox7a2,Mief1,Coa3,Wipi1,Grpel2,Map1lc3a,Ndufs4,Atg3,Mtch2,Mff,Pank2,Zfp13,Atg12,Fxn,Prkn,Mx2,Pnpt1,Sharpin,Aifm2,Kat2a,Hsp90aa1,Dctn6,Tomm20l
GO:0061025	membrane fusion	0.0350546	-3.35085	110	16	0.00865801	1848	20694	2.35442e+83	Rab8b,Bloc1s6,Stx12,Ykt6,Tmem175,Snap29,Vcpip1,Eea1,Eqtn,Vps4a,Spesp1,Snapin,Dysf,Mx1,Mx2,Rab20
GO:0017157	regulation of exocytosis	0.0352559	-3.34512	248	31	0.0167749	1848	20694	7.88081e+165	Stxbp5,Fgb,Gnai2,Git1,Napa,Rab21,Pdcd6ip,Arf1,Adcy1,Ncam1,Apba1,Bcr,Rab8b,Fgg,Exoc2,Bcl2l1,Ncs1,Prkn,Syt9,P2ry2,Nrxn3,Gata2,Rapgef4,Cacna1i,Il13,Rab2b,Vps4a,Snapin,Fer,Rims3,Syt5
GO:0006839	mitochondrial transport	0.0352824	-3.34437	164	22	0.0119048	1848	20694	5.63847e+111	Letm1,Pnpt1,Dusp18,Hsp90aa1,Tomm20l,Slc25a10,Pink1,Mff,Slc25a12,Zfp13,Prkn,Slc25a36,Slc35f6,Bcl2l1,Bnip3,Mtch2,Spg7,Rhot1,Ywhaz,Slc9a1,Grpel2,Immp2l
GO:1903046	meiotic cell cycle process	0.0352824	-3.34437	164	22	0.0119048	1848	20694	5.05057e+112	Ercc4,Spdya,Fmn2,Sgo2a,Ddx4,Ehmt2,Aurka,Bub1,Zfy2,Majin,Meiob,Smc4,Nuf2,Dnmt3l,Sycp1,Ube2b,Bub1b,Ttk,Meikin,Spire2,Fanca,Cntd1
GO:0031323	regulation of cellular metabolic process	0.0357486	-3.33124	5484	523	0.283009	1848	20694	234069,50723,67555,13018,53883,223453,20648,56205,54201,18706,208908,27214,17425,52432,80752,13202,235047,17192,18676,12571,223254,103724,232227,63856,69922,20471,71816,56613,67299,16542,218333,233489,19091,218215,22768,20587,226856,67778,52712,385674,94112,13716,269209,71175,66911,217378,76484,65964,14312,227154,16876,236312,16398,140570,319713,211134,217827,22221,224650,268973,54170,68837,54418…	Pcid2,Icosl,Mgat4d,Ctcf,Celsr2,Dap,Snta1,Ensa,Zfp316,Pik3ca,Ccdc62,Dbf4,Foxk1,Ppp2r2d,Fam20c,Ddt,Zfp809,Mbd3,Phf2,Cdk6,Farp1,Tbc1d10a,Iqsec1,Taf8,Vrk2,Six1,Rnf180,Rps6ka4,Dock7,Kdr,Ice1,Picalm,Prkg1,Rnf144b,Zfy2,Smarcb1,Lpgat1,Zfp639,Zkscan6,Zfp174,Med15,Ell,Stk36,Nipbl,Nudt16l1,Dnajc27,Kndc1,Map3k20,Brd2,Stradb,Lhx9,Ifi209,Itga2,Plxnb2,Ablim3,Lzts1,Nrde2,Ubp1,Anks1,Nlrc4,Rragc,Foxk2,Fmn2,Vrk3,Ca…
GO:0051966	regulation of synaptic transmission, glutamatergic	0.0364095	-3.31292	76	12	0.00649351	1848	20694	2.65642e+62	Ror2,Ntrk2,Grik2,Mef2c,Prkn,Grm1,Iqsec2,Cacng5,Shank1,Prkaca,Nrxn1,Ngfr
GO:1900542	regulation of purine nucleotide metabolic process	0.0364095	-3.31292	76	12	0.00649351	1848	20694	6.61147e+60	Dnajc30,Jmjd8,Mtch2,Nos1,Cbfa2t3,Bcl2l1,Entpd1,Insr,Tigar,Prkn,Ppargc1a,Pdk2
GO:0031644	regulation of nervous system process	0.0369743	-3.29753	174	23	0.0124459	1848	20694	1.80532e+119	Ngfr,Scn11a,Calca,Nrxn1,Mtmr2,Ncam1,Tenm4,Sox10,Shisa6,Slc9a1,Cacng5,Pten,Grm1,Itga2,Nos1,Shisa9,Sh3gl1,Begain,Shank1,Rapgef4,Prkn,Igsf9b,Grin2d
GO:0022411	cellular component disassembly	0.0372466	-3.29019	202	26	0.0140693	1848	20694	1.07339e+137	Gbf1,Snap29,Kif19a,Atg3,Snx14,Dyrk3,Dctn1,Napa,Wipi1,Ubqln1,Map1lc3a,Snai2,Sharpin,Snapin,Sh3gl1,Vps4a,Dstn,Kif9,Pink1,Smarcb1,Smarce1,Smarcd1,Atg2a,Atg12,Arid2,Prkn
GO:0007399	nervous system development	0.0373995	-3.2861	2267	226	0.122294	1848	20694	20878,68955,20460,11883,15400,12571,15165,54198,223254,53869,243743,13518,76804,13797,71877,77116,53883,14588,12552,242274,18187,108124,235402,13684,93757,13191,233489,15979,67299,16542,99683,76510,19091,216831,20615,50791,14297,277360,20587,18488,16574,244058,56217,18747,21413,77945,78286,22215,260298,107586,26433,11671,12217,14836,78808,22631,19211,231876,20471,20616,73178,76484,69743,75420,145…	Aurka,Srrm4,Stil,Arsa,Hoxa3,Cdk6,Hcn1,Snx3,Farp1,Rab11a,Plxna4,Dst,Kdm4c,Emx2,Efhc1,Mtmr2,Celsr2,Gfra4,Cdh11,Lrrc7,Nrp2,Napa,Lingo1,Eif4e,Immp2l,Dctn1,Picalm,Ifngr1,Dock7,Kdr,Sec24b,Trappc9,Prkg1,Arhgap44,Snapin,Magi2,Fxn,Prex1,Smarcb1,Cntn3,Kif5c,Rgma,Mpp5,Prkaca,Tcf4,Rpgrip1,Nav2,Ube3a,Fev,Ovol2,Plod3,Aldh3a2,Bsn,Gsc,Stxbp5,Ywhaz,Pten,Lmtk2,Six1,Snap91,Wasl,Kndc1,Casz1,Secisbp2,Gfi1,Igsf9b,Rapg…
GO:0023061	signal release	0.0374087	-3.28585	165	22	0.0119048	1848	20694	1.10158e+115	Raf1,Snap29,Nrxn1,Ffar1,Napa,Snap91,Ywhaz,Rab11fip2,Snapin,Selenot,Cyb5r4,Syt5,Rims3,Rab11fip5,Syt9,Ctbp2,Snx19,Cacna1c,Nrxn3,Ube2q1,Rapgef4,Gata3
GO:0035249	synaptic transmission, glutamatergic	0.0375158	-3.28299	36	7	0.00378788	1848	20694	1.48031e+37	Grid1,Grin2d,Grik4,Napa,Clstn3,Grik2,Prkn
GO:0040020	regulation of meiotic nuclear division	0.0375158	-3.28299	36	7	0.00378788	1848	20694	1.23232e+35	Camk2b,Ube2b,Sgo2a,Zfy2,Mapk15,Fzr1,Ttk
GO:0061726	mitochondrion disassembly	0.0375158	-3.28299	36	7	0.00378788	1848	20694	3.29016e+35	Atg2a,Atg12,Atg3,Wipi1,Pink1,Map1lc3a,Prkn
GO:0004864	protein phosphatase inhibitor activity	0.0375158	-3.28299	36	7	0.00378788	1848	20694	5.62052e+36	Ensa,Elfn1,Ppp1r1c,Ppp1r10,Bod1,Phactr3,Lmtk2
GO:0000422	autophagy of mitochondrion	0.0375158	-3.28299	36	7	0.00378788	1848	20694	6.67345e+35	Map1lc3a,Prkn,Pink1,Wipi1,Atg3,Atg12,Atg2a
GO:0003006	developmental process involved in reproduction	0.0376644	-3.27904	736	80	0.04329	1848	20694	67753,93684,16337,21945,14609,15364,20897,276920,212517,320277,671232,22697,26417,75533,19725,26564,50525,93757,67204,12009,14566,16542,20871,11647,56274,22768,56449,70441,14461,18747,320752,22215,12310,75388,20377,20957,107586,271036,27356,19211,380993,69376,60534,103554,100048534,14462,15486,53604,12048,56228,73296,71904,74229,70691,239731,74041,67231,14087,210510,71175,110147,110084,54418,3810…	Eqtn,Selenof,Insr,Dedd,Gja1,Hmga2,Stra6,Ccdc42,Cfap44,Spef2,Topaz1,Zscan21,Mapk3,Nme5,Rfx2,Ror2,Spag6l,Immp2l,Eif2s2,Cep131,Gdf9,Kdr,Aurkc,Alpl,Stk3,Zfy2,Ybx3,Mir124-2hg,Gata2,Prkaca,Dpy19l2,Ube3a,Calca,Boll,Sfrp1,Sycp1,Ovol2,Catsperb,Insl6,Pten,Zfat,Zpbp2,Fancg,Psme4,Cfap43,Gata3,Hsd17b2,Zpbp,Bcl2l1,Ube2j1,Rhobtb3,Paqr7,Paqr8,3830403N18Rik,Rimbp3,Ddias,Tbc1d20,Fanca,Tdrd6,Nipbl,Ehmt2,Dnah1,Fmn2,…
GO:0015711	organic anion transport	0.0382027	-3.26485	405	47	0.0254329	1848	20694	64008,78830,18400,20897,18212,210463,14609,74686,26367,20527,242585,319767,28254,102857,20778,68039,233246,224674,18559,229782,67470,319924,217316,114644,237831,12062,58246,243755,225655,79554,27376,19679,74102,71027,20494,70866,74441,224661,101772,193034,69981,102566,27413,50770,24059,240638,11981	Aqp9,Slc25a12,Slc22a18,Stra6,Ntrk2,Slc22a22,Gja1,Slc25a54,Ceacam2,Slc2a3,Slc35d1,Atp10b,Slco1a6,Slc6a8,Scarb1,Nmb,Ano5,Slc37a1,Pctp,Slc35a3,Abcg8,Apba1,Slc16a5,Slc13a3,Slc13a5,Bdkrb2,Slc35b4,Slc13a4,Prelid3a,Cptp,Slc25a10,Pitpnm2,Slc35a5,Tmem30c,Slc10a2,Slco6d1,Slco6c1,Slc26a8,Ano1,Trpv1,Tmem30a,Ano10,Abcb11,Atp11a,Slco2a1,Slc16a12,Atp9a
GO:0070301	cellular response to hydrogen peroxide	0.038665	-3.25282	60	10	0.00541126	1848	20694	1.51822e+49	Hdac2,Pdgfrb,Pdcd10,Bnip3,Ripk3,Stk25,Fxn,Akr1b3,Sigmar1,Map3k5
GO:0008652	cellular amino acid biosynthetic process	0.038665	-3.25282	60	10	0.00541126	1848	20694	1.47182e+52	Got1,Mtr,Mthfd2l,Sephs2,Got1l1,Bhmt2,Gls2,Apip,Ggt1,Plod3
GO:0031498	chromatin disassembly	0.0389031	-3.24668	15	4	0.0021645	1848	20694	8.37972e+19	Smarcd1,Smarcb1,Smarce1,Arid2
GO:0098962	regulation of postsynaptic neurotransmitter receptor activity	0.0389031	-3.24668	15	4	0.0021645	1848	20694	3.80703e+22	Shisa6,Shisa9,Cacng5,Begain
GO:2000811	negative regulation of anoikis	0.0389031	-3.24668	15	4	0.0021645	1848	20694	1.20482e+19	Bcl2l1,Snai2,Pik3ca,Ntrk2
GO:0033235	positive regulation of protein sumoylation	0.0389031	-3.24668	15	4	0.0021645	1848	20694	5.90042e+20	Pias4,Pias3,Tollip,Pias1
GO:0048681	negative regulation of axon regeneration	0.0389031	-3.24668	15	4	0.0021645	1848	20694	2.44059e+21	Rgma,Cers2,Pten,Lrig2
GO:0061000	negative regulation of dendritic spine development	0.0389031	-3.24668	15	4	0.0021645	1848	20694	1.92112e+19	Pten,Ube3a,Ngfr,Hdac2
GO:0051645	Golgi localization	0.0389031	-3.24668	15	4	0.0021645	1848	20694	5.64266e+20	Pdcd10,Stk25,Arcn1,Ywhaz
GO:0051127	positive regulation of actin nucleation	0.0389031	-3.24668	15	4	0.0021645	1848	20694	5.44185e+19	Fmn2,Nckap1,Wasl,Fmn1
GO:0006337	nucleosome disassembly	0.0389031	-3.24668	15	4	0.0021645	1848	20694	8.37972e+19	Smarcd1,Smarcb1,Smarce1,Arid2
GO:0010310	regulation of hydrogen peroxide metabolic process	0.0389031	-3.24668	15	4	0.0021645	1848	20694	1.63372e+19	Insr,Prdx2,Pink1,Zfp13
GO:1903539	protein localization to postsynaptic membrane	0.0389246	-3.24613	44	8	0.004329	1848	20694	5.68392e+44	Lgi1,Git1,Rab11a,Cacng5,Shisa6,Arhgap44,Lrrc7,Dlg2
GO:0009566	fertilization	0.0391105	-3.24136	175	23	0.0124459	1848	20694	1.14957e+119	Adam2,Zpbp2,Insl6,Rimbp3,Wdr48,B230118H07Rik,Meiob,Ccdc87,Ube3a,Bcl2l1,Zpbp,Ube2q1,Spa17,Spag8,Glipr1l1,Ybx3,Camk2b,Gnpda1,Arsa,Catsper2,Spesp1,Eqtn,Ehmt2
GO:1901799	negative regulation of proteasomal protein catabolic process	0.0391675	-3.23991	52	9	0.00487013	1848	20694	5.90257e+48	Usp14,Ubac2,Wac,Usp7,Ube2j1,Tlk2,Psmf1,Derl3,Senp1
GO:2000270	negative regulation of fibroblast apoptotic process	0.039637	-3.22799	9	3	0.00162338	1848	20694	740412037718706	Ddias,Sfrp1,Pik3ca
GO:0048318	axial mesoderm development	0.039637	-3.22799	9	3	0.00162338	1848	20694	138361200514106	Epha2,Axin1,Foxh1
GO:0097062	dendritic spine maintenance	0.039637	-3.22799	9	3	0.00162338	1848	20694	7711622855016330	Mtmr2,Itpka,Insr
GO:0003139	secondary heart field specification	0.039637	-3.22799	9	3	0.00162338	1848	20694	141061726017292	Foxh1,Mef2c,Mesp1
GO:0001672	regulation of chromatin assembly or disassembly	0.039637	-3.22799	9	3	0.00162338	1848	20694	6.71535e+16	Parp10,Tlk2,Spty2d1
GO:0033683	nucleotide-excision repair, DNA incision	0.039637	-3.22799	9	3	0.00162338	1848	20694	225922259050505	Ercc5,Xpa,Ercc4
GO:1903376	regulation of oxidative stress-induced neuron intrinsic apoptotic signaling pathway	0.039637	-3.22799	9	3	0.00162338	1848	20694	689435087319765	Pink1,Prkn,Ralbp1
GO:0070862	negative regulation of protein exit from endoplasmic reticulum	0.039637	-3.22799	9	3	0.00162338	1848	20694	703776888956228	Derl3,Ubac2,Ube2j1
GO:0106049	regulation of cellular response to osmotic stress	0.039637	-3.22799	9	3	0.00162338	1848	20694	564491206256384	Ybx3,Bdkrb2,Letm1
GO:0003128	heart field specification	0.039637	-3.22799	9	3	0.00162338	1848	20694	172601729214106	Mef2c,Mesp1,Foxh1
GO:0015165	pyrimidine nucleotide-sugar transmembrane transporter activity	0.039637	-3.22799	9	3	0.00162338	1848	20694	2.42585e+16	Slc35d1,Slc35a3,Slc35a5
GO:0000338	protein deneddylation	0.039637	-3.22799	9	3	0.00162338	1848	20694	2657220931826890	Cops3,Gps1,Cops4
GO:0010635	regulation of mitochondrial fusion	0.039637	-3.22799	9	3	0.00162338	1848	20694	121762694950873	Bnip3,Vat1,Prkn
GO:0014047	glutamate secretion	0.039637	-3.22799	9	3	0.00162338	1848	20694	1.82123e+16	Ntrk2,Apba1,Trpv1
GO:0033034	positive regulation of myeloid cell apoptotic process	0.039637	-3.22799	9	3	0.00162338	1848	20694	747691870717260	Pik3cb,Pik3cd,Mef2c
GO:0004169	dolichyl-phosphate-mannose-protein mannosyltransferase activity	0.039637	-3.22799	9	3	0.00162338	1848	20694	9.90113e+16	Pomt1,Tmtc2,Pomt2
GO:1901993	regulation of meiotic cell cycle phase transition	0.039637	-3.22799	9	3	0.00162338	1848	20694	3.3211e+16	Mapk15,Ttk,Topaz1
GO:0098856	intestinal lipid absorption	0.039637	-3.22799	9	3	0.00162338	1848	20694	674702223469060	Abcg8,Ugcg,Pnlip
GO:2001214	positive regulation of vasculogenesis	0.039637	-3.22799	9	3	0.00162338	1848	20694	165427608965255	Kdr,Rapgef2,Asb4
GO:0006140	regulation of nucleotide metabolic process	0.0397633	-3.22481	77	12	0.00649351	1848	20694	5.08733e+60	Prkn,Tigar,Ppargc1a,Pdk2,Dnajc30,Mtch2,Jmjd8,Bcl2l1,Entpd1,Cbfa2t3,Nos1,Insr
GO:0031331	positive regulation of cellular catabolic process	0.0398006	-3.22387	357	42	0.0227273	1848	20694	75747,68943,333473,20878,252972,16337,67089,26420,26417,227738,66968,73205,19246,12176,56085,15519,75841,56032,231464,16542,66616,71701,218215,12398,56468,242960,29810,50873,81601,98732,244058,72162,216157,231002,56736,66597,225131,216963,19211,12005,71816,56469	Sesn3,Pink1,Zfp36l3,Aurka,Tpcn1,Insr,Psmc6,Mapk9,Mapk3,Lrsam1,Plin5,C9orf72,Ptpn1,Bnip3,Ubqln1,Hsp90aa1,Rnf139,Nprl2,Cnot6l,Kdr,Snx9,Pnpt1,Rnf144b,Cbfa2t3,Socs5,Fbxl5,Bag3,Prkn,Kat5,Rab3gap2,Rgma,Dhx36,Tmem259,Plekhn1,Rnf14,Trim13,Wac,Git1,Pten,Axin1,Rnf180,Pias1
GO:0019233	sensory perception of pain	0.0399781	-3.21942	103	15	0.00811688	1848	20694	5.63511e+77	Ptges3,Calca,Mapk3,Ngfr,Dlg2,P2ry2,Grin2d,Itga2,Nipsnap1,Ano1,Trpv1,Scn3a,Phf24,Grm1,Cacna1e
GO:0019751	polyol metabolic process	0.0399781	-3.21942	103	15	0.00811688	1848	20694	1.16773e+78	Akr1b3,Itpkb,Pten,Inpp5e,Got1,Gk2,Dysf,Itpka,Nudt4,Sgpp2,Cyp2r1,Plpp1,Plcb2,Mtmr2,Plcg1
GO:0043951	negative regulation of cAMP-mediated signaling	0.040057	-3.21745	29	6	0.00324675	1848	20694	1.85781e+31	Pde4b,Gnai2,Atp2b4,Arrdc3,Ube2b,Pde10a
GO:0051493	regulation of cytoskeleton organization	0.04033	-3.21066	536	60	0.0324675	1848	20694	20460,76123,69281,73178,101706,30839,382562,75608,243961,118449,50884,13144,229589,77744,74192,225288,73205,23805,243725,73296,75991,26417,72754,16885,14260,218397,13518,234686,12009,13191,18571,219103,70997,13424,216831,14534,100732,14158,15182,66616,18205,21754,56431,54418,50873,277360,26903,56226,236266,69288,56363,18596,212307,14086,234857,11840,66468,17260,332110,68942	Stil,Gpsm2,Spata4,Wasl,Numa1,Fbxw5,Pfn4,Chmp4b,Shank1,Synpo2,Nckap1,Dapk3,Prune1,Bora,Arpc5l,Fhod3,C9orf72,Apc2,Ppp1r9a,Rhobtb3,Slain2,Mapk3,Arhgef10l,Limk1,Fmn1,Rasa1,Dst,Fhod1,Cep131,Dctn1,Pdcd6ip,Cenpj,Spef1,Dync1h1,Arhgap44,Kat2a,Mapre3,Fer,Hdac2,Snx9,Ntf3,Tesk1,Dstn,Fmn2,Prkn,Prex1,Dysf,Espn,Alms1,Rhobtb1,Tmeff2,Pdgfrb,Mapre2,Fscn1,Spire2,Arf1,Ska1,Mef2c,Mapk15,Chmp2b
GO:0008233	peptidase activity	0.0403984	-3.20897	516	58	0.0313853	1848	20694	240047,235628,57256,30941,329908,74617,268958,11492,19167,227334,215615,73218,13929,69727,77593,14827,66887,21756,59025,12368,78933,75002,74158,16716,22019,223870,16993,11489,368202,252870,54381,53376,66286,77035,74270,93757,230484,237553,269966,73677,69453,234847,228961,232717,70675,381122,26441,53320,13437,280667,12874,66054,66615,76687,229445,74585,14598,242557	Mmp25,Prss42,Prss21,Usp21,Usp24,Scpep1,Capn11,Adam19,Psma3,Usp40,Rnpep,Sppl2b,Amz2,Usp46,Usp45,Pdia3,Lonp2,Prss40,Usp14,Casp6,Agbl4,Tmprss12,Josd1,Ky,Tpp2,Senp1,Lta4h,Adam12,Prss48,Usp7,Cpq,Usp2,Sec11c,Kdm8,Usp20,Immp2l,Usp1,Trhde,Nup98,Psma8,Prss56,Spg7,Npepl1,Prss58,Vcpip1,Capn13,Psma4,Folh1,Dnpep,Adam1b,Cpd,Cndp2,Atg4b,Spcs3,Ctso,Sppl3,Ggt1,Atg4c
GO:0045732	positive regulation of protein catabolic process	0.0404406	-3.20792	213	27	0.0146104	1848	20694	2.16158e+141	Tmem259,Fzr1,Rgma,Apc2,Rnf14,Mapk9,Snx1,Mapk15,Ubqln1,Pias1,Rnf180,Axin1,Sgsm3,Pten,Snx9,Aurka,Rnf139,Hsp90aa1,Fbxl5,Socs5,Cbfa2t3,Rnf144b,Psmc6,Prkn,Cblb,Gja1,Atg4b
GO:0120035	regulation of plasma membrane bounded cell projection organization	0.041116	-3.19136	770	83	0.0449134	1848	20694	16885,18053,13836,243725,14299,18189,240058,231225,23965,71900,216344,56294,17005,73178,76484,50884,98845,14581,11785,245886,243961,14462,56508,18845,108699,67841,56226,332110,12561,140570,69981,228550,211134,269473,14086,76108,76893,15182,76089,21375,216560,50873,270120,18442,13508,54712,243743,269878,242274,59041,219103,52822,70300,20370,12323,71751,54198,18212,12808,53869,22415,244058,270163,7…	Limk1,Ngfr,Epha2,Ppp1r9a,Ncs1,Nrxn1,Cpne5,Tapt1,Tenm3,Tmem106b,Rab21,Ptpn9,Ltk,Wasl,Kndc1,Nckap1,Eps8l2,Gfi1,Apbb1,Ankrd27,Shank1,Gata3,Rapgef4,Plxna2,Chn1,Atg3,Espn,Mapk15,Cdh4,Plxnb2,Tmem30a,Itpka,Lzts1,Lrig2,Fscn1,Rap2a,Cers2,Hdac2,Rapgef2,Tbr1,Wdpcp,Prkn,Fat3,P2ry2,Dscam,Plxnc1,Plxna4,Megf8,Lrrc7,Stk25,Cenpj,Rufy3,Fuz,Sez6,Camk2b,Map3k13,Snx3,Ntrk2,Cobl,Rab11a,Wnt3,Rgma,Myo9a,Dhx36,Sfrp1,Ube3…
GO:0090114	COPII-coated vesicle budding	0.0411836	-3.18971	22	5	0.00270563	1848	20694	9.96833e+27	Sec24b,Mia3,Sec16a,Tbc1d20,Sec24c
GO:0071870	cellular response to catecholamine stimulus	0.0411836	-3.18971	22	5	0.00270563	1848	20694	3.8129e+25	Atp2b4,Pde4b,Nos1,Mapk3,Slc9a1
GO:0009048	dosage compensation by inactivation of X chromosome	0.0411836	-3.18971	22	5	0.00270563	1848	20694	1.30183e+25	Ctcf,Lrif1,Zfy2,Pcgf6,Pcgf3
GO:0019058	viral life cycle	0.0412742	-3.18752	86	13	0.00703463	1848	20694	1.85211e+67	Pcbp2,Vps4a,Zfp639,Lrsam1,Cldn9,Chmp2b,Kpna2,Tbc1d20,Smarcb1,Kpna6,Eea1,Pdcd6ip,Chmp4b
GO:0000209	protein polyubiquitination	0.0413367	-3.18601	176	23	0.0124459	1848	20694	2.17343e+121	Ube2o,Ube2d3,Ube2n,Rnf187,Ube2l3,Sharpin,Amfr,Rnf144b,Ube2d2b,Dzip3,Prkn,Rnf146,Lrsam1,Ube2e1,Ube3a,Fbxl17,Rnf14,Ube2b,Zfp91,Rnf167,Axin1,Toporsl,Rnf180
GO:0032990	cell part morphogenesis	0.0417113	-3.17698	507	57	0.0308442	1848	20694	13508,54712,277432,74450,16574,75734,14457,244281,16542,67299,12399,18205,15519,233489,71701,12561,140570,56839,15529,78808,231876,20616,19211,17967,76884,19274,50884,14609,11785,245886,223254,12808,243961,22415,14462,227154,108699,18845,67811,73178,20878,12323,13866,56440,71900,432530,72149,14260,243743,13518,73205,12552,18053,18187,13836,53883,12048	Dscam,Plxnc1,Vstm2l,Pank2,Kif5c,Mff,Gas7,Myo16,Kdr,Dock7,Runx3,Ntf3,Hsp90aa1,Picalm,Pnpt1,Cdh4,Plxnb2,Lgi1,Sdc2,Stxbp5,Lmtk2,Snap91,Pten,Ncam1,Cyfip2,Ptprm,Nckap1,Gja1,Apbb1,Ankrd27,Farp1,Cobl,Shank1,Wnt3,Gata3,Stradb,Chn1,Plxna2,Poldip2,Wasl,Aurka,Camk2b,Erbb2,Snx1,Tmem106b,Adcy1,Strada,Fmn1,Plxna4,Dst,C9orf72,Cdh11,Ngfr,Nrp2,Epha2,Celsr2,Bcl2l1
GO:0009838	abscission	0.0423261	-3.16235	4	2	0.00108225	1848	20694	72008116733	Zfyve19,Vps4a
GO:0071374	cellular response to parathyroid hormone stimulus	0.0423261	-3.16235	4	2	0.00108225	1848	20694	1726018747	Mef2c,Prkaca
GO:0009180	purine ribonucleoside diphosphate biosynthetic process	0.0423261	-3.16235	4	2	0.00108225	1848	20694	1163756248	Ak2,Ak3
GO:0018406	protein C-linked glycosylation via 2'-alpha-mannosyl-L-tryptophan	0.0423261	-3.16235	4	2	0.00108225	1848	20694	320752233115	Dpy19l2,Dpy19l3
GO:0048200	Golgi transport vesicle coating	0.0423261	-3.16235	4	2	0.00108225	1848	20694	10733866251	Gbf1,Arfgap3
GO:1902219	negative regulation of intrinsic apoptotic signaling pathway in response to osmotic stress	0.0423261	-3.16235	4	2	0.00108225	1848	20694	5644912062	Ybx3,Bdkrb2
GO:0070164	negative regulation of adiponectin secretion	0.0423261	-3.16235	4	2	0.00108225	1848	20694	21544552055	Rab11fip3,Rab11fip5
GO:0048205	COPI coating of Golgi vesicle	0.0423261	-3.16235	4	2	0.00108225	1848	20694	66251107338	Arfgap3,Gbf1
GO:0034085	establishment of sister chromatid cohesion	0.0423261	-3.16235	4	2	0.00108225	1848	20694	7454971175	Mau2,Nipbl
GO:0003373	dynamin family protein polymerization involved in membrane fission	0.0423261	-3.16235	4	2	0.00108225	1848	20694	1785717858	Mx1,Mx2
GO:0002317	plasma cell differentiation	0.0423261	-3.16235	4	2	0.00108225	1848	20694	1685256048	Lgals1,Lgals8
GO:0018211	peptidyl-tryptophan modification	0.0423261	-3.16235	4	2	0.00108225	1848	20694	233115320752	Dpy19l3,Dpy19l2
GO:1903225	negative regulation of endodermal cell differentiation	0.0423261	-3.16235	4	2	0.00108225	1848	20694	1729212832	Mesp1,Col5a2
GO:1905278	positive regulation of epithelial tube formation	0.0423261	-3.16235	4	2	0.00108225	1848	20694	2047114462	Six1,Gata3
GO:0052651	monoacylglycerol catabolic process	0.0423261	-3.16235	4	2	0.00108225	1848	20694	76192193742	Abhd12,Abhd16a
GO:0009136	purine nucleoside diphosphate biosynthetic process	0.0423261	-3.16235	4	2	0.00108225	1848	20694	5624811637	Ak3,Ak2
GO:0006344	maintenance of chromatin silencing	0.0423261	-3.16235	4	2	0.00108225	1848	20694	1518222210	Hdac2,Ube2b
GO:0035983	response to trichostatin A	0.0423261	-3.16235	4	2	0.00108225	1848	20694	1518217260	Hdac2,Mef2c
GO:1901837	negative regulation of transcription of nucleolar large rRNA by RNA polymerase I	0.0423261	-3.16235	4	2	0.00108225	1848	20694	2194526914	Dedd,H2afy
GO:0018317	protein C-linked glycosylation via tryptophan	0.0423261	-3.16235	4	2	0.00108225	1848	20694	233115320752	Dpy19l3,Dpy19l2
GO:0010847	regulation of chromatin assembly	0.0423261	-3.16235	4	2	0.00108225	1848	20694	671535101685	Parp10,Spty2d1
GO:0018103	protein C-linked glycosylation	0.0423261	-3.16235	4	2	0.00108225	1848	20694	320752233115	Dpy19l2,Dpy19l3
GO:0036257	multivesicular body organization	0.0423261	-3.16235	4	2	0.00108225	1848	20694	53869116733	Rab11a,Vps4a
GO:0072106	regulation of ureteric bud formation	0.0423261	-3.16235	4	2	0.00108225	1848	20694	1446220471	Gata3,Six1
GO:0033326	cerebrospinal fluid secretion	0.0423261	-3.16235	4	2	0.00108225	1848	20694	7098953883	Jhy,Celsr2
GO:0006011	UDP-glucose metabolic process	0.0423261	-3.16235	4	2	0.00108225	1848	20694	21655866435	Ugp2,Uggt2
GO:1902202	regulation of hepatocyte growth factor receptor signaling pathway	0.0423261	-3.16235	4	2	0.00108225	1848	20694	1924619255	Ptpn1,Ptpn2
GO:0045578	negative regulation of B cell differentiation	0.0423261	-3.16235	4	2	0.00108225	1848	20694	1425520377	Flt3,Sfrp1
GO:0021615	glossopharyngeal nerve morphogenesis	0.0423261	-3.16235	4	2	0.00108225	1848	20694	24374315400	Plxna4,Hoxa3
GO:0070103	regulation of interleukin-6-mediated signaling pathway	0.0423261	-3.16235	4	2	0.00108225	1848	20694	1925514581	Ptpn2,Gfi1
GO:0035984	cellular response to trichostatin A	0.0423261	-3.16235	4	2	0.00108225	1848	20694	1726015182	Mef2c,Hdac2
GO:0060819	inactivation of X chromosome by genetic imprinting	0.0423261	-3.16235	4	2	0.00108225	1848	20694	7104169587	Pcgf6,Pcgf3
GO:0032053	ciliary basal body organization	0.0423261	-3.16235	4	2	0.00108225	1848	20694	70989246102	Jhy,Rttn
GO:0097212	lysosomal membrane organization	0.0423261	-3.16235	4	2	0.00108225	1848	20694	11840114128	Arf1,Laptm4b
GO:1902953	positive regulation of ER to Golgi vesicle-mediated transport	0.0423261	-3.16235	4	2	0.00108225	1848	20694	1184067231	Arf1,Tbc1d20
GO:1905749	regulation of endosome to plasma membrane protein transport	0.0423261	-3.16235	4	2	0.00108225	1848	20694	17846216831	Commd1,Arhgap44
GO:1905132	regulation of meiotic chromosome separation	0.0423261	-3.16235	4	2	0.00108225	1848	20694	22137332110	Ttk,Mapk15
GO:0072107	positive regulation of ureteric bud formation	0.0423261	-3.16235	4	2	0.00108225	1848	20694	1446220471	Gata3,Six1
GO:0009414	response to water deprivation	0.0423261	-3.16235	4	2	0.00108225	1848	20694	11677237253	Akr1b3,Lrp11
GO:0034088	maintenance of mitotic sister chromatid cohesion	0.0423261	-3.16235	4	2	0.00108225	1848	20694	7454971175	Mau2,Nipbl
GO:0038064	collagen receptor activity	0.0423261	-3.16235	4	2	0.00108225	1848	20694	16398232790	Itga2,Oscar
GO:1902774	late endosome to lysosome transport	0.0423261	-3.16235	4	2	0.00108225	1848	20694	7320520615	C9orf72,Snapin
GO:1902102	regulation of metaphase/anaphase transition of meiotic cell cycle	0.0423261	-3.16235	4	2	0.00108225	1848	20694	33211022137	Mapk15,Ttk
GO:1905323	telomerase holoenzyme complex assembly	0.0423261	-3.16235	4	2	0.00108225	1848	20694	1551956351	Hsp90aa1,Ptges3
GO:1903899	positive regulation of PERK-mediated unfolded protein response	0.0423261	-3.16235	4	2	0.00108225	1848	20694	6787819255	Tmem33,Ptpn2
GO:1903588	negative regulation of blood vessel endothelial cell proliferation involved in sprouting angiogenesis	0.0423261	-3.16235	4	2	0.00108225	1848	20694	1805356426	Ngfr,Pdcd10
GO:0003374	dynamin family protein polymerization involved in mitochondrial fission	0.0423261	-3.16235	4	2	0.00108225	1848	20694	1785717858	Mx1,Mx2
GO:0034086	maintenance of sister chromatid cohesion	0.0423261	-3.16235	4	2	0.00108225	1848	20694	7454971175	Mau2,Nipbl
GO:2000331	regulation of terminal button organization	0.0423261	-3.16235	4	2	0.00108225	1848	20694	23348920616	Picalm,Snap91
GO:0097118	neuroligin clustering involved in postsynaptic membrane assembly	0.0423261	-3.16235	4	2	0.00108225	1848	20694	5079118189	Magi2,Nrxn1
GO:0043085	positive regulation of catalytic activity	0.0425268	-3.15762	1269	131	0.0708874	1848	20694	14297,50791,277360,19341,57915,26403,233489,66616,67299,74998,19765,216831,78808,240047,19211,244058,56371,103724,232227,50780,380608,20460,223453,108124,27214,18706,19414,21353,72754,100503311,56032,18205,22195,21672,18125,100737,101568,109910,12560,223754,16398,332110,268973,21933,243362,56428,76884,225028,56532,66251,103554,65964,77744,108699,109305,227154,69060,231821,245886,71920,13866,14816…	Fxn,Magi2,Prex1,Rab4a,Tbc1d1,Map3k11,Picalm,Snx9,Dock7,Rab11fip2,Ralbp1,Arhgap44,Stxbp5,Mmp25,Pten,Rgma,Fzr1,Tbc1d10a,Iqsec1,Rgs3,Tagap1,Stil,Dap,Napa,Dbf4,Pik3ca,Rasa3,Tank,Arhgef10l,Pifo,Nprl2,Ntf3,Ube2l3,Prdx2,Nos1,Dcun1d4,Vrk3,Zfp91,Cdh3,Tbc1d22a,Itga2,Mapk15,Nlrc4,Tnfrsf10b,Stard13,Mtch2,Cyfip2,Map4k3,Ripk3,Arfgap3,Psme4,Map3k20,Bora,Chn1,Orai1,Stradb,Pnlip,Adap1,Ankrd27,Epgn,Erbb2,Grm1,Dusp…
GO:0016339	calcium-dependent cell-cell adhesion via plasma membrane cell adhesion molecules	0.0428344	-3.15041	37	7	0.00378788	1848	20694	1.0401e+36	Cdh22,Cdh4,Cdh3,Pcdhga12,Cdh11,Cdh26,Nrxn1
GO:0072698	protein localization to microtubule cytoskeleton	0.0428344	-3.15041	37	7	0.00378788	1848	20694	1.20091e+36	Cep131,Mapre3,Pcm1,Stil,Ttk,Aurka,Mapre2
GO:0099174	regulation of presynapse organization	0.0428344	-3.15041	37	7	0.00378788	1848	20694	2.3349e+38	Picalm,Lrrtm1,Mdga2,Clstn3,Nrxn1,Farp1,Snap91
GO:0099173	postsynapse organization	0.0430144	-3.14622	104	15	0.00811688	1848	20694	2.23254e+80	Farp1,Arf1,Shank1,Pten,Git1,Itpka,Magi2,Insr,Ppp1r9a,Camk2b,Dlg2,Nrxn1,Mtmr2,Wasl,Arhgap39
GO:0008584	male gonad development	0.0434012	-3.13727	113	16	0.00865801	1848	20694	1.65422e+79	Kdr,Insr,Gja1,Hmga2,Ybx3,Gata3,Lhx9,Rhobtb3,Bcl2l1,Sfrp1,Adgrg1,Wdr48,Fanca,Tbc1d20,Insl6,Eif2s2
GO:0006164	purine nucleotide biosynthetic process	0.0435453	-3.13395	122	17	0.00919913	1848	20694	1.68336e+88	Ldhc,Ak3,Acot7,Dnajc30,Pank2,Atp5c1,Adcy10,Prpsap1,Aprt,Gucy2d,Adsl,Adcy1,Mthfd2l,Adcy5,Npr1,Nme5,Ak2
GO:0032434	regulation of proteasomal ubiquitin-dependent protein catabolic process	0.0435453	-3.13395	122	17	0.00919913	1848	20694	5.67363e+88	Rnf14,Mapk9,Tlk2,Rnf180,Axin1,Pias1,Ubqln1,Wac,Usp7,Socs5,Commd1,Cbfa2t3,Rnf144b,Aurka,Senp1,Usp14,Prkn
GO:0032515	negative regulation of phosphoprotein phosphatase activity	0.0435872	-3.13299	53	9	0.00487013	1848	20694	6.95568e+46	Bod1,Ppp1r1c,Mprip,Gnai2,Ppp1r10,Ensa,Elfn1,Phactr3,Lmtk2
GO:0106027	neuron projection organization	0.0437775	-3.12864	45	8	0.004329	1848	20694	2.2855e+41	Itpka,Dctn1,Shank1,Arf1,Pten,Mtmr2,Wasl,Insr
GO:2001257	regulation of cation channel activity	0.0443561	-3.11551	168	22	0.0119048	1848	20694	2.43961e+114	Shank1,Ppargc1a,Nos1ap,Hcn1,Dysf,Prkg1,Shisa9,Pde4b,Pink1,Kcns2,Plcg1,Ifngr1,Stom,Cacng5,Mef2c,Ubqln1,Kcng1,Nrxn1,Rasgrf2,Gsg1l,Rasgrf1,Shisa6
GO:0032886	regulation of microtubule-based process	0.0446141	-3.10971	234	29	0.0156926	1848	20694	3.08391e+151	Fbxw5,Numa1,Stil,Cfap20,Gpsm2,Mapre3,Kat2a,Dysf,Bora,Prune1,Chmp4b,Macf1,Dst,Mapre2,Slain2,Alms1,Apc2,Dync1h1,Spef1,Ccdc39,Chmp2b,Erbb2,Mapk15,Ska1,Cenpj,Rhot1,Dctn1,Cep131,Pdcd6ip
GO:1905475	regulation of protein localization to membrane	0.0452173	-3.09628	187	24	0.012987	1848	20694	1.38361e+127	Epha2,Bcl2l1,Camk2g,Nrxn1,Shisa6,Lgals3,Sorbs2,Iqsec2,Ptpn9,Erbb2,Cnst,Efcab7,Arhgap44,Camk2b,Commd1,Rab11fip2,Lztfl1,Stom,Picalm,Vps4a,Rab11a,Rapgef4,Prkn,Magi2
GO:1903051	negative regulation of proteolysis involved in cellular protein catabolic process	0.0452705	-3.0951	70	11	0.00595238	1848	20694	2.28769e+59	Psmf1,Senp1,Derl3,Usp7,Tlk2,Ube2j1,Ubac2,Wac,Usp14,Anks1,Csnk2a2
GO:0051303	establishment of chromosome localization	0.0452705	-3.0951	70	11	0.00595238	1848	20694	6.89425e+56	Chmp2b,Cdca8,Majin,Nde1,Chmp4b,Rab11a,Vps4a,Fmn2,Bod1,Nuf2,Ube2b
GO:0030433	ubiquitin-dependent ERAD pathway	0.0452705	-3.0951	70	11	0.00595238	1848	20694	6.70892e+56	Psmc6,Rnf103,Hsp90b1,Ubqln1,Edem3,Trim13,Erlin2,Derl3,Erlin1,Amfr,Ube2j1
GO:0071478	cellular response to radiation	0.0455476	-3.089	150	20	0.0108225	1848	20694	5.64282e+103	Mtch2,Tnks1bp1,Dhx36,Sfrp1,Atr,Xpa,Bcl2l1,Tlk2,Mapk9,Tank,Kdm4d,Trpm1,Ddias,Nipbl,Rdh11,Snai2,Ercc4,Lig4,Blm,Map3k20
GO:0009790	embryo development	0.0456022	-3.0878	1147	119	0.0643939	1848	20694	12808,22415,20531,20897,17192,14609,68795,69270,15400,20460,66511,244879,50927,99650,18803,70300,57295,108098,67204,237730,208908,16558,13135,30838,26564,18187,26417,26572,319924,16776,76804,269878,17293,14461,218811,20587,56449,56321,15401,14297,23992,231470,14534,56274,12816,16542,13445,99683,20471,380993,12005,72999,17260,63856,14836,20377,107586,26433,16470,22762,244058,110279,18747,18107,114…	Cobl,Wnt3,Slc34a2,Stra6,Mbd3,Gja1,Ubr3,Gins1,Hoxa3,Stil,Chtop,Npat,Nasp,4933434E20Rik,Plcg1,Fuz,Icmt,Med21,Eif2s2,Fbll1,Ccdc62,Kif16b,Dad1,Fbxw4,Ror2,Nrp2,Mapk3,Cops3,Apba1,Lama5,Kdm4c,Megf8,Mesp2,Gata2,Sec24c,Smarcb1,Ybx3,Aatf,Hoxa4,Fxn,Prkra,Fras1,Kat2a,Stk3,Col12a1,Kdr,Cdk2ap1,Sec24b,Six1,Zfat,Axin1,Insig2,Mef2c,Taf8,Gsc,Sfrp1,Ovol2,Plod3,Ush1g,Zfpm2,Rgma,Bcr,Prkaca,Nmt1,Macf1,Gata3,Hsd17b2,Pl…
GO:0010769	regulation of cell morphogenesis involved in differentiation	0.0456236	-3.08733	341	40	0.021645	1848	20694	5.47121e+213	Plxnc1,Dscam,Fxn,Prex1,Tbr1,Arhgap44,Picalm,Rapgef2,Pten,Rap2a,Snap91,Eif4g2,Lzts1,Itpka,Plxnb2,Cdh4,Sdc2,Ube3a,Rgma,Dhx36,Plxna2,Chn1,Ankrd27,Rab11a,Wnt3,Ntrk2,Map3k13,Bcar1,Camk2b,Lims2,Kndc1,Rufy3,Rab21,Stk25,Mapk9,Ppp1r9a,Plxna4,Megf8,C1qbp,Limk1
GO:0001701	in utero embryonic development	0.0456438	-3.08689	530	59	0.0319264	1848	20694	12048,26572,20665,319924,76804,57295,108098,67204,237730,208908,231225,13135,13716,69270,20460,66511,244879,50927,99650,18803,18107,20531,14462,15486,50884,17192,14609,68795,22210,54427,50770,107586,26433,22762,18596,50868,15139,12005,380993,12896,78912,213081,207165,63856,14534,56274,75196,234740,13445,381022,14461,218811,20587,381695,225182,319583,22083,56449,233058	Bcl2l1,Cops3,Sox10,Apba1,Kdm4c,Icmt,Med21,Eif2s2,Fbll1,Ccdc62,Tapt1,Dad1,Ell,Gins1,Stil,Chtop,Npat,Nasp,4933434E20Rik,Plcg1,Nmt1,Slc34a2,Gata3,Hsd17b2,Nckap1,Mbd3,Gja1,Ubr3,Ube2b,Dnmt3l,Atp11a,Ovol2,Plod3,Zfpm2,Pdgfrb,Keap1,Hc,Axin1,Zfat,Cpt2,Sp2,Wdr19,Bptf,Taf8,Kat2a,Stk3,Ankrd7,Tmem231,Cdk2ap1,Kmt2d,Gata2,Sec24c,Smarcb1,N4bp2l2,Rbbp8,Lig4,Ctr9,Ybx3,Zfp420
GO:2001243	negative regulation of intrinsic apoptotic signaling pathway	0.0456499	-3.08675	96	14	0.00757576	1848	20694	5.08736e+69	Prkn,Ybx3,Txndc12,Nme5,Ddias,Hyou1,Hdac2,Pink1,Zfp385a,Grina,Ptpn1,Bdkrb2,Bcl2l1,Snai2
GO:0004721	phosphoprotein phosphatase activity	0.0460007	-3.0791	141	19	0.0102814	1848	20694	2.31571e+100	Rpap2,Ptprm,Ptpn1,Pten,Ptpn9,Ptpn20,Dusp19,Ptp4a2,Pptc7,Ptpn2,Dupd1,Dusp18,Cpped1,Ppp5c,Ssh2,Ptpmt1,Ptpru,Dusp15,Acp2
GO:0051452	intracellular pH reduction	0.0464255	-3.06991	30	6	0.00324675	1848	20694	1.19727e+29	Atp6v0d1,Aqp11,Rogdi,Rab20,Snapin,Atp6v0a2
GO:0097502	mannosylation	0.0464255	-3.06991	30	6	0.00324675	1848	20694	9.90113e+34	Pomt1,Dpy19l2,Dpy19l3,Tmtc2,Pomt2,Pomgnt2
GO:0042168	heme metabolic process	0.0464255	-3.06991	30	6	0.00324675	1848	20694	1.42977e+30	Fxn,Slc25a39,Snx3,Slco1a6,Cyb5r4,Alas1
GO:0010922	positive regulation of phosphatase activity	0.0464255	-3.06991	30	6	0.00324675	1848	20694	5.07912e+30	Magi2,Pdgfrb,Itga2,Mef2c,Vrk3,Ripk3
GO:0046546	development of primary male sexual characteristics	0.046474	-3.06886	114	16	0.00865801	1848	20694	6.75611e+79	Wdr48,Fanca,Tbc1d20,Insl6,Eif2s2,Lhx9,Rhobtb3,Bcl2l1,Sfrp1,Adgrg1,Gja1,Ybx3,Hmga2,Gata3,Kdr,Insr
GO:0051235	maintenance of location	0.046868	-3.06042	169	22	0.0119048	1848	20694	2.69368e+113	Mprip,Gpsm2,Skp1a,Pink1,Pfn4,4932438A13Rik,Lgals1,Soat1,Dysf,Hdac3,Plin5,Sun3,Lgals3,Keap1,Fbn1,Kdelr1,Gm2a,Polr2m,Tln2,Atp7b,Tapt1,Taf8
GO:1905268	negative regulation of chromatin organization	0.0469936	-3.05774	62	10	0.00541126	1848	20694	7.68041e+52	Kdm4c,Gfi1b,Atad2b,Ube2b,Phf2,Kdm4d,Smarcb1,H1fx,Prmt6,H2afy
GO:0032880	regulation of protein localization	0.0473857	-3.04944	1055	110	0.0595238	1848	20694	12009,57295,52822,219103,226744,56205,69582,19384,15183,26417,53883,107338,269994,380702,53869,13418,192185,54198,14609,12323,52055,68943,13830,20616,11840,26914,12290,20471,18575,68051,101772,20377,20957,232227,76967,12325,72162,18747,14255,57915,67623,60510,50791,51812,230500,216831,17846,18536,79554,93730,74998,15979,218333,15519,233489,217378,71175,245666,56294,68889,13866,24071,227648,13836,…	Cep131,Icmt,Rufy3,Cenpj,Cnst,Ensa,Plekhm2,Ran,Hdac3,Mapk3,Celsr2,Gbf1,Gsg1l,Shisa6,Rab11a,Dnajc1,Nadk,Snx3,Gja1,Camk2b,Rab11fip5,Pink1,Stom,Snap91,Arf1,H2afy,Cacna1e,Six1,Pde1c,Nutf2,Ano1,Sfrp1,Sycp1,Iqsec1,2700049A03Rik,Camk2g,Dhx36,Prkaca,Flt3,Tbc1d1,Tm7sf3,Syt9,Magi2,Mcrs1,Efcab7,Arhgap44,Commd1,Pcm1,Cptp,Lztfl1,Rab11fip2,Ifngr1,Ice1,Hsp90aa1,Picalm,Dnajc27,Nipbl,Iqsec2,Ptpn9,Ubac2,Erbb2,Synj2…
GO:0010976	positive regulation of neuron projection development	0.0479542	-3.03751	362	42	0.0227273	1848	20694	18212,54198,71751,18845,22415,243961,11785,12808,53869,245886,20370,12323,71900,59041,23965,240058,52822,17005,216344,269878,243743,16885,18053,243725,242274,13508,18442,14297,50791,50873,54712,76089,233489,228550,69981,140570,12561,20616,13690,11840,72162,244058	Ntrk2,Snx3,Map3k13,Plxna2,Wnt3,Shank1,Apbb1,Cobl,Rab11a,Ankrd27,Sez6,Camk2b,Tmem106b,Stk25,Tenm3,Cpne5,Rufy3,Ltk,Rab21,Megf8,Plxna4,Limk1,Ngfr,Ppp1r9a,Lrrc7,Dscam,P2ry2,Fxn,Magi2,Prkn,Plxnc1,Rapgef2,Picalm,Itpka,Tmem30a,Plxnb2,Cdh4,Snap91,Eif4g2,Arf1,Dhx36,Rgma
GO:0097237	cellular response to toxic substance	0.0482756	-3.03083	151	20	0.0108225	1848	20694	5.90417e+100	Stk25,Ubiad1,Sigmar1,Pten,Map3k5,Pdgfrb,Pdcd10,Bnip3,Ppp1r9a,Ripk3,Prkn,Fxn,Akr1b3,Hdac2,Prdx2,Pink1,Kdr,Rdh11,Gstm5,Selenot
GO:0070935	3'-UTR-mediated mRNA stabilization	0.0483117	-3.03008	16	4	0.0021645	1848	20694	5.24772e+19	Angel2,Mapkapk2,Boll,Elavl1
GO:0006044	N-acetylglucosamine metabolic process	0.0483117	-3.03008	16	4	0.0021645	1848	20694	2.63846e+19	Gnpda1,Extl2,Gnpda2,Gnpnat1
GO:0048199	vesicle targeting, to, from or within Golgi	0.0483117	-3.03008	16	4	0.0021645	1848	20694	6.62511e+21	Arfgap3,Gbf1,Sec16a,Wipi1
GO:0099068	postsynapse assembly	0.0483117	-3.03008	16	4	0.0021645	1848	20694	2.43961e+20	Shank1,Nrxn1,Pten,Magi2
GO:1900037	regulation of cellular response to hypoxia	0.0483117	-3.03008	16	4	0.0021645	1848	20694	1.78462e+19	Commd1,Kcnk2,Hyou1,Pink1
GO:0030234	enzyme regulator activity	0.0483117	-3.03008	16	4	0.0021645	1848	20694	9.87327e+19	Rab3gap2,Prpsap1,Dnmt3l,Psmd3
GO:0007064	mitotic sister chromatid cohesion	0.0483117	-3.03008	16	4	0.0021645	1848	20694	7.11757e+19	Nipbl,Bod1,Haspin,Mau2
GO:0006614	SRP-dependent cotranslational protein targeting to membrane	0.0483117	-3.03008	16	4	0.0021645	1848	20694	2.70587e+20	Srp9,Tram1,Tram2,Srp14
GO:0010092	specification of animal organ identity	0.0483117	-3.03008	16	4	0.0021645	1848	20694	1.72922e+19	Mesp1,Mef2c,Foxh1,Tbr1
GO:0060074	synapse maturation	0.0483117	-3.03008	16	4	0.0021645	1848	20694	1.92112e+20	Pten,Nrxn1,Sez6,Shank1
GO:0070936	protein K48-linked ubiquitination	0.0483288	-3.02973	54	9	0.00487013	1848	20694	6.80311e+45	Rnf146,Rnf187,Ube2d3,Ube2d2b,Ube2e1,Ube3a,Amfr,Ube2b,Prkn
GO:2000243	positive regulation of reproductive process	0.04836	-3.02908	88	13	0.00703463	1848	20694	2.07686e+68	Cfap69,P2ry2,Mapk15,Zfpm2,Ccdc87,Camk2b,Insr,Ube2b,Sgo2a,Hdac2,Aurka,Topaz1,C1qbp
GO:0060236	regulation of mitotic spindle organization	0.0486167	-3.02379	38	7	0.00378788	1848	20694	7.56081e+35	Chmp4b,Dctn1,Gpsm2,Numa1,Dync1h1,Chmp2b,Bora
GO:0009066	aspartate family amino acid metabolic process	0.0486167	-3.02379	38	7	0.00378788	1848	20694	7.66152e+36	Got1l1,Mtr,Plod3,Mthfd2l,Apip,Bhmt2,Got1
GO:0048645	animal organ formation	0.0486167	-3.02379	38	7	0.00378788	1848	20694	1.72922e+35	Mesp1,Mef2c,Lemd2,Mapk3,Foxh1,Tbr1,Hoxa3
GO:0006778	porphyrin-containing compound metabolic process	0.0486167	-3.02379	38	7	0.00378788	1848	20694	5.41981e+35	Snx3,Ank1,Slc25a39,Fxn,Slco1a6,Alas1,Cyb5r4
GO:0051968	positive regulation of synaptic transmission, glutamatergic	0.0486167	-3.02379	38	7	0.00378788	1848	20694	1.82123e+37	Ntrk2,Ror2,Cacng5,Iqsec2,Nrxn1,Shank1,Ngfr
GO:0000902	cell morphogenesis	0.048776	-3.02052	746	80	0.04329	1848	20694	170736,69288,19274,17967,76884,57342,213081,381409,12560,56839,100503041,140570,12561,216560,18205,12399,244281,54712,277432,12818,13508,270120,13836,18053,268780,230316,432530,72149,14260,12739,67231,71900,13866,104010,56440,73178,227154,14462,108699,18845,245886,11785,243961,50884,20377,26433,19211,231876,20616,17260,15529,78808,12816,14158,233489,15519,16542,67299,99683,14457,16574,67252,23775…	Parvb,Rhobtb1,Ptprm,Ncam1,Cyfip2,Parva,Wdr19,Cdh26,Cdh3,Lgi1,Pdzd7,Plxnb2,Cdh4,Wdpcp,Ntf3,Runx3,Myo16,Plxnc1,Vstm2l,Col14a1,Dscam,Fat3,Epha2,Ngfr,Egflam,Megf9,Adcy1,Strada,Fmn1,Cldn3,Tbc1d20,Tmem106b,Erbb2,Cdh22,Snx1,Wasl,Stradb,Gata3,Chn1,Plxna2,Ankrd27,Apbb1,Shank1,Nckap1,Sfrp1,Plod3,Pten,Lmtk2,Snap91,Mef2c,Sdc2,Stxbp5,Col12a1,Fer,Picalm,Hsp90aa1,Kdr,Dock7,Sec24b,Gas7,Kif5c,Cap2,Col23a1,Celsr2,…
GO:1900242	regulation of synaptic vesicle endocytosis	0.048887	-3.01824	23	5	0.00270563	1848	20694	2.04052e+25	Sh3gl1,Picalm,Mff,Snap91,Bcl2l1
GO:0009065	glutamine family amino acid catabolic process	0.048887	-3.01824	23	5	0.00270563	1848	20694	1.47182e+26	Got1,Oat,Gls2,Nos1,Aldh4a1
GO:0071869	response to catecholamine	0.048887	-3.01824	23	5	0.00270563	1848	20694	3.8129e+25	Atp2b4,Pde4b,Nos1,Mapk3,Slc9a1
GO:0004709	MAP kinase kinase kinase activity	0.048887	-3.01824	23	5	0.00270563	1848	20694	1.10158e+25	Raf1,Map3k13,Map3k20,Map3k5,Map3k11
GO:0098534	centriole assembly	0.048887	-3.01824	23	5	0.00270563	1848	20694	2.19103e+28	Cenpj,Cetn4,Wdr62,Cetn1,Rttn
GO:1903020	positive regulation of glycoprotein metabolic process	0.048887	-3.01824	23	5	0.00270563	1848	20694	1.63372e+26	Insr,Pomt2,Soat1,Pomt1,Pxylp1
GO:0050765	negative regulation of phagocytosis	0.048887	-3.01824	23	5	0.00270563	1848	20694	6.78413e+24	Atg3,Dysf,Snx3,Pten,Siglece
GO:0071868	cellular response to monoamine stimulus	0.048887	-3.01824	23	5	0.00270563	1848	20694	3.8129e+25	Atp2b4,Pde4b,Mapk3,Nos1,Slc9a1
GO:0010499	proteasomal ubiquitin-independent protein catabolic process	0.048887	-3.01824	23	5	0.00270563	1848	20694	1.91675e+25	Psma3,Keap1,Psme4,Psma8,Psma4
GO:0071467	cellular response to pH	0.048887	-3.01824	23	5	0.00270563	1848	20694	5.20552e+25	Rab11fip5,Slc9a1,Gna11,Gja1,Trpv1
GO:0010677	negative regulation of cellular carbohydrate metabolic process	0.0490122	-3.01569	46	8	0.004329	1848	20694	3.19802e+40	Tigar,Prkn,Ppargc1a,Cox11,Maea,Mtch2,Cbfa2t3,Prkg1
GO:1990928	response to amino acid starvation	0.0490122	-3.01569	46	8	0.004329	1848	20694	7.57476e+40	Sesn3,Nprl2,Nprl3,Rragc,Mapk3,Kptn,Dap,Map3k5
GO:0000070	mitotic sister chromatid segregation	0.0491493	-3.01289	97	14	0.00757576	1848	20694	1.48417e+71	Haspin,Bod1,Vps4a,Ran,Nuf2,Smc4,Phf13,Cdca8,Chmp2b,Mau2,Nipbl,Chmp4b,Rab11a,Bub3
GO:0008088	axo-dendritic transport	0.0494278	-3.00724	71	11	0.00595238	1848	20694	2.34847e+56	Spg7,Dst,Bloc1s6,Snapin,Dlg2,Arl8b,Bsn,Dync1h1,Flot2,Rab21,Kif5c
GO:0008643	carbohydrate transport	0.0494278	-3.00724	71	11	0.00595238	1848	20694	2.74136e+59	Abcb11,Slc2a8,Aqp9,Slc45a4,Slc35a5,Slc35d1,Slc35a3,Slc2a3,Mfsd4b1,Slc35b4,Slc37a1
GO:0071692	protein localization to extracellular region	0.0503352	-2.98905	161	21	0.0113636	1848	20694	1.10157e+113	Raf1,Rab8b,Bloc1s6,Fgg,Vtcn1,Mia3,Ffar1,Fbn1,Nlrc4,Mia2,Rab11fip2,Plcg1,Cyb5r4,Selenot,Rab11fip5,Snx19,Dysf,Cacna1c,Ube2q1,Gata3,Rapgef4
GO:0001227	DNA-binding transcription repressor activity, RNA polymerase II-specific	0.0511605	-2.97279	237	29	0.0156926	1848	20694	2.77353e+148	Tcfl5,Zfp148,Gata3,Ifi203,Gfi1,Ybx3,Zfp13,Eno1b,Prkn,Mlx,Snai2,Prdm5,Foxk1,Foxk2,Satb1,Dlx4,Sp2,Mxd1,Bach2,Gsc,Pcgf6,Nr2c1,Ifi209,Ovol2,Zfp239,Emx2,Ctcf,Myt1l,Max
GO:1901264	carbohydrate derivative transport	0.0515781	-2.96466	63	10	0.00541126	1848	20694	2.07787e+52	Scarb1,Slc25a54,Gja1,Slc35d1,Slc35a5,Slc35a3,Slc29a1,Ralbp1,Slc35b4,Slc37a1
GO:0006473	protein acetylation	0.0518114	-2.96015	143	19	0.0102814	1848	20694	1.01206e+98	Tada3,Taf5,Apbb1,Naa15,Naa11,Kat5,Mbd3,Med24,Msl1,Mcrs1,Kat2a,Ep400,Kansl1l,Brd1,Taf5l,Brpf1,Naa20,Esco1,Tada1
GO:0006468	protein phosphorylation	0.0518233	-2.95992	769	82	0.0443723	1848	20694	231876,18604,56613,213326,17260,18160,69922,20815,12325,110279,18747,12236,67333,14255,225997,69562,13000,26403,21848,279029,56274,19091,23992,14158,20871,14841,16542,226419,59041,26564,26417,24086,98267,71751,13144,56542,66880,12235,18212,12571,69577,12323,16337,80752,208659,71091,20878,68943,16453,332110,56532,225028,69008,18596,17164,233789,18755,101568,77485,56032,12399,21754,320404,68082,264…	Lmtk2,Pdk2,Rps6ka4,Scyl2,Mef2c,Npr1,Vrk2,Srpk1,Camk2g,Bcr,Prkaca,Bub1b,Stk35,Flt3,Trpm6,Cdk13,Csnk2a2,Map3k11,Trim24,Stkld1,Stk3,Prkg1,Prkra,Fer,Aurkc,Haspin,Kdr,Dyrk3,Stk25,Ror2,Mapk3,Tlk2,Stk17b,Map3k13,Dapk3,Ick,Rsrc1,Bub1,Ntrk2,Cdk6,Fastkd3,Camk2b,Insr,Fam20c,Fam20a,Cdkl1,Aurka,Pink1,Jak3,Mapk15,Ripk3,Map4k3,Cab39l,Pdgfrb,Mapkapk2,Smg1,Prkch,Vrk3,Stk31,Nprl2,Runx3,Tesk1,Itpkb,Dusp19,Map3k5,Lt…
GO:0010923	negative regulation of phosphatase activity	0.0528304	-2.94067	98	14	0.00757576	1848	20694	2.23254e+73	Farp1,Lmtk2,Phactr3,Ppp1r10,Cnst,Gnai2,Ensa,Ell,Elfn1,Dlg2,Mprip,Bod1,Sytl2,Ppp1r1c
GO:0051170	import into nucleus	0.0528304	-2.94067	98	14	0.00757576	1848	20694	4.32537e+75	Pom121l12,Nxt1,Kpna6,Nutf2,Bach2,Nup133,Pom121,Kpna2,Nup98,Nup214,Ran,Six2,Tnpo2,Nup35
GO:0035646	endosome to melanosome transport	0.0529493	-2.93842	10	3	0.00162338	1848	20694	1845724588611760	Bloc1s6,Ankrd27,Ap1m1
GO:1900038	negative regulation of cellular response to hypoxia	0.0529493	-2.93842	10	3	0.00162338	1848	20694	689431228217846	Pink1,Hyou1,Commd1
GO:0043485	endosome to pigment granule transport	0.0529493	-2.93842	10	3	0.00162338	1848	20694	1845711767245880	Bloc1s6,Ap1m1,Ankrd27
GO:0051639	actin filament network formation	0.0529493	-2.93842	10	3	0.00162338	1848	20694	1280822528856220	Cobl,Fhod3,Espn
GO:0016303	1-phosphatidylinositol-3-kinase activity	0.0529493	-2.93842	10	3	0.00162338	1848	20694	187067476918707	Pik3ca,Pik3cb,Pik3cd
GO:0033523	histone H2B ubiquitination	0.0529493	-2.93842	10	3	0.00162338	1848	20694	2219422513122080	Ube2e1,Wac,Ctr9
GO:0051791	medium-chain fatty acid metabolic process	0.0529493	-2.93842	10	3	0.00162338	1848	20694	7114710686170020	Oxsm,Abhd3,Acot7
GO:0071635	negative regulation of transforming growth factor beta production	0.0529493	-2.93842	10	3	0.00162338	1848	20694	1616311412812560	Il13,Laptm4b,Cdh3
GO:0033029	regulation of neutrophil apoptotic process	0.0529493	-2.93842	10	3	0.00162338	1848	20694	7476918707320400	Pik3cb,Pik3cd,Itpkb
GO:0098887	neurotransmitter receptor transport, endosome to postsynaptic membrane	0.0529493	-2.93842	10	3	0.00162338	1848	20694	5.38692e+16	Rab11a,Arhgap44,Lrrc7
GO:0036010	protein localization to endosome	0.0529493	-2.93842	10	3	0.00162338	1848	20694	2422745447369980	Lrrc7,Tollip,Tmem30a
GO:0015014	heparan sulfate proteoglycan biosynthetic process, polysaccharide chain biosynthetic process	0.0529493	-2.93842	10	3	0.00162338	1848	20694	174231404358193	Ndst2,Ext2,Extl2
GO:0009301	snRNA transcription	0.0529493	-2.93842	10	3	0.00162338	1848	20694	2.31571e+16	Rpap2,Ell,Ice1
GO:0035947	regulation of gluconeogenesis by regulation of transcription from RNA polymerase II promoter	0.0529493	-2.93842	10	3	0.00162338	1848	20694	145346883717425	Kat2a,Foxk2,Foxk1
GO:0009650	UV protection	0.0529493	-2.93842	10	3	0.00162338	1848	20694	225922259050505	Ercc5,Xpa,Ercc4
GO:0061620	glycolytic process through glucose-6-phosphate	0.0529493	-2.93842	10	3	0.00162338	1848	20694	688371742556421	Foxk2,Foxk1,Pfkp
GO:0070142	synaptic vesicle budding	0.0529493	-2.93842	10	3	0.00162338	1848	20694	2061611840233480	Snap91,Arf1,Picalm
GO:0045176	apical protein localization	0.0529493	-2.93842	10	3	0.00162338	1848	20694	1516550884108120	Hcn1,Nckap1,Napa
GO:0033572	transferrin transport	0.0529493	-2.93842	10	3	0.00162338	1848	20694	5.41982e+16	Snx3,Arhgap1,Lmtk2
GO:0048757	pigment granule maturation	0.0529493	-2.93842	10	3	0.00162338	1848	20694	2458861176718450	Ankrd27,Ap1m1,Bloc1s6
GO:0045807	positive regulation of endocytosis	0.0530744	-2.93606	116	16	0.00865801	1848	20694	2.06162e+82	Snap91,Rab21,Arf1,Synj2bp,Scyl2,Itga2,Bcl2l1,Cd151,Anxa2,Mff,Gata2,Magi2,Picalm,Sh3gl1,Ntf3,Wasl
GO:2000352	negative regulation of endothelial cell apoptotic process	0.0533864	-2.9302	31	6	0.00324675	1848	20694	1.65421e+30	Kdr,Fgb,Fgg,Gata2,Gata3,Il13
GO:2000781	positive regulation of double-strand break repair	0.0533864	-2.9302	31	6	0.00324675	1848	20694	5.44182e+31	Fmn2,Kdm4d,Blm,Foxm1,Rif1,Spire2
GO:0009167	purine ribonucleoside monophosphate metabolic process	0.0533864	-2.9302	31	6	0.00324675	1848	20694	2.39596e+29	Nt5e,Mpp5,Ak2,Adsl,Ak3,Aprt
GO:0035909	aorta morphogenesis	0.0533864	-2.9302	31	6	0.00324675	1848	20694	2.04711e+30	Six1,Foxh1,Mylk,Sec24b,Pdgfrb,Nprl3
GO:0048869	cellular developmental process	0.0534417	-2.92916	3848	370	0.200216	1848	20694	22025,260298,107586,18779,244058,18747,56371,22631,19211,231876,380993,20815,15384,78808,12816,106025,216831,266690,22694,20871,16574,50791,277360,70737,242274,12292,13518,13797,77116,19725,108124,14718,76646,276920,53869,19273,232345,54198,56532,69288,21744,76884,16453,69981,212670,76633,21375,216560,319845,18205,69310,319953,102607,270120,108800,18189,245000,243725,18457,14260,56294,67694,67203…	Nr2c1,Fev,Ovol2,Pla2r1,Rgma,Prkaca,Fzr1,Ywhaz,Pten,Lmtk2,Zfat,Srpk1,Hnrnpab,Stxbp5,Col12a1,Sharpin,Arhgap44,Cyb5r4,Zfp35,Aurkc,Kif5c,Magi2,Prex1,Cgn,Lrrc7,Cacna1s,Dst,Emx2,Mtmr2,Rfx2,Napa,Got1,Wdr38,Ccdc42,Rab11a,Ptpru,A2m,Snx3,Ripk3,Rhobtb1,Adad1,Cyfip2,Jak3,Tmem30a,Catsper2,Lrmda,Tbr1,Wdpcp,Bbs9,Ntf3,Pacrg,Ttll1,Snx19,Fat3,Ston2,Nrxn1,Atr,Ppp1r9a,Bloc1s6,Fmn1,Ptpn9,Ift74,Nde1,Csrp2,Cacna2d2,Mtr…
GO:0010556	regulation of macromolecule biosynthetic process	0.0535239	-2.92763	3370	326	0.176407	1848	20694	226830,20664,381695,226182,98732,12144,22083,71131,14235,30923,59004,217342,381022,56469,30941,116870,20472,18596,226144,11785,19017,14106,433700,235534,74238,333654,15568,240186,218613,14118,78783,20665,319765,110157,12916,15401,56449,51812,56274,252870,14158,17846,77035,20583,64074,15519,72999,17260,14252,381290,51869,80509,234358,75388,27878,68975,75660,15950,71751,13144,114604,252864,15364,14…	Smyd2,Sox1,N4bp2l2,Taf5,Rab3gap2,Blm,Ctr9,Zfp689,Foxm1,Foxe3,Pias4,Ube2o,Kmt2d,Pias1,Usp21,Mta1,Six2,Pdgfrb,Erlin1,Apbb1,Ppargc1a,Foxh1,Spag8,Pxylp1,Mterf2,Ppp1r13l,Elavl1,Zfp438,Mier3,Fbn1,Brpf1,Sox10,Igf2bp2,Raf1,Crem,Hoxa4,Ybx3,Mcrs1,Stk3,Usp7,Fer,Commd1,Kdm8,Snai2,Smoc2,Hsp90aa1,Insig2,Mef2c,Flot2,Atp2b4,Rif1,Med8,Zfp930,Boll,Tada1,Med27,Lin37,Ifi203,Map3k13,Dapk3,Prdm15,Dusp15,Hmga2,Gja1,Ins…
GO:0090174	organelle membrane fusion	0.0538357	-2.92182	72	11	0.00595238	1848	20694	1.00226e+58	Stx12,Bloc1s6,Rab8b,Vps4a,Tmem175,Snap29,Vcpip1,Snapin,Dysf,Rab20,Eea1
GO:0009306	protein secretion	0.0540784	-2.91732	153	20	0.0108225	1848	20694	2.68973e+108	Nlrc4,Vtcn1,Ffar1,Mia3,Fgg,Raf1,Bloc1s6,Rab8b,Cacna1c,Rapgef4,Gata3,Ube2q1,Snx19,Dysf,Cyb5r4,Selenot,Rab11fip5,Rab11fip2,Mia2,Plcg1
GO:0065008	regulation of biological quality	0.0546083	-2.90757	4046	388	0.209957	1848	20694	102566,73381,74051,70549,12005,13690,68137,69048,19418,11733,14255,72162,56351,20377,194974,16470,14827,21848,22654,14461,231464,69772,14534,242960,63959,14678,27418,20778,28015,319924,70561,269878,15183,12176,24046,13017,74838,98396,18212,67605,72114,229227,22415,104009,21402,17750,26367,208659,56839,66049,233081,228550,67561,56772,56315,57342,50868,232370,22210,320981,231002,50873,70178,77044,1…	Ano10,Cmtm2a,Steap2,Tln2,Axin1,Eif4g2,Kdelr1,Slc30a5,Rasgrf2,Ank1,Flt3,Dhx36,Ptges3,Sfrp1,Sun3,Ush1g,Pdia3,Trim24,Zfp13,Gata2,Cnot6l,Bdh2,Kat2a,Fbxl5,Slc29a1,Gnai2,Mkln1,Scarb1,Polr2m,Apba1,Txndc16,Megf8,Hdac3,Bnip3,Scn11a,Ctbp2,Naa15,Slc41a1,Ntrk2,Akt1s1,Zbed3,4932438A13Rik,Wnt3,Qsox1,Skp1a,Mt2,Ceacam2,Fam20a,Lgi1,Rogdi,Ffar1,Itpka,Wdr48,Mllt11,Rhcg,Parva,Keap1,Clstn3,Ube2b,Enpp6,Plekhn1,Prkn,Ab…
GO:0061512	protein localization to cilium	0.0546364	-2.90706	47	8	0.004329	1848	20694	2.13081e+44	Wdr19,Mapk15,Cplane1,Ccdc39,Rab11fip3,Atp6v1d,Pcare,Bbs9
GO:1902041	regulation of extrinsic apoptotic signaling pathway via death domain receptors	0.0546364	-2.90706	47	8	0.004329	1848	20694	1.92111e+41	Pten,Fgb,Sfrp1,Fgg,Stk3,Bcl2l1,Raf1,Lgals3
GO:0045806	negative regulation of endocytosis	0.0548713	-2.90277	39	7	0.00378788	1848	20694	1.69762e+36	Lrpap1,Picalm,Lrrtm1,Lgals3,Mtmr2,Siglece,Lrsam1
GO:0072523	purine-containing compound catabolic process	0.0548713	-2.90277	39	7	0.00378788	1848	20694	7.12077e+36	Nudt4,Acot7,Nt5e,Enpp4,Aox4,Hint1,Aox2
GO:2000112	regulation of cellular macromolecule biosynthetic process	0.0549144	-2.90198	3242	314	0.169913	1848	20694	15401,56449,12916,15519,64074,77035,20583,17846,14158,252870,56274,51812,381290,14252,17260,72999,68975,27878,75388,234358,80509,51869,14609,252864,15364,114604,13144,71751,15950,75660,101685,93765,29813,29871,68943,333473,17268,16337,26564,12014,16650,13394,14566,100503545,76491,22697,26417,71131,12144,22083,98732,381695,226182,20664,226830,381022,217342,30923,59004,14235,116870,30941,56469,2261…	Hoxa4,Ybx3,Crem,Hsp90aa1,Smoc2,Kdm8,Snai2,Commd1,Fer,Usp7,Stk3,Mcrs1,Atp2b4,Flot2,Mef2c,Insig2,Med27,Tada1,Boll,Zfp930,Med8,Rif1,Gja1,Dusp15,Hmga2,Prdm15,Dapk3,Map3k13,Ifi203,Lin37,Spty2d1,Ube2n,Zfp385a,Scmh1,Pink1,Zfp36l3,Meis1,Insr,Ror2,Bach2,Kpna6,Dlx4,Gdf9,Nuggc,Abhd14b,Zscan21,Mapk3,Zfp689,Blm,Ctr9,Rab3gap2,N4bp2l2,Taf5,Sox1,Smyd2,Kmt2d,Ube2o,Foxe3,Pias4,Foxm1,Mta1,Usp21,Pias1,Erlin1,Pdgfrb,…
GO:0031327	negative regulation of cellular biosynthetic process	0.0552066	-2.89667	1483	150	0.0811688	1848	20694	20472,231002,54427,22210,226144,56469,116870,94091,207165,14235,381022,76089,59004,70779,381695,64436,226830,50873,22083,81601,59003,20665,17119,218613,333654,240186,22661,14106,11785,16331,234358,20377,51869,72162,244373,72999,12005,26914,229055,381290,17260,64294,73381,77035,12495,20583,51812,27058,231464,277353,12916,18511,66707,14461,22654,76022,56449,21848,387609,15183,219103,99890,13394,676…	Six2,Plekhn1,Dnmt3l,Ube2b,Erlin1,Pias1,Mta1,Trim11,Bptf,Foxm1,Kmt2d,Rapgef2,Pias4,Prdm5,N4bp2l2,Inpp5e,Smyd2,Prkn,Ctr9,Kat5,Maea,Sox10,Mxd1,Mier3,Ppp1r13l,Zfp438,Zfp148,Foxh1,Apbb1,Inpp5d,Zfp930,Sfrp1,Rif1,Dhx36,Erlin2,Insig2,Axin1,H2afy,Zbtb10,Atp2b4,Mef2c,Itm2c,Cmtm2a,Kdm8,Entpd1,Snai2,Mcrs1,Srp9,Cnot6l,Tcfl5,Crem,Pax9,Nkapl,Gata2,Zfp13,Gon4l,Ybx3,Trim24,Zhx2,Hdac3,Cenpj,Prmt6,Dlx4,Bend5,Bach2,…
GO:0033157	regulation of intracellular protein transport	0.0553439	-2.89419	210	26	0.0140693	1848	20694	2.98105e+134	Bag3,Snx3,Commd1,Pcm1,Arhgap44,Efcab7,Stom,Ice1,Pink1,Rufy3,Cep131,Dnajc27,Sec16a,Erbb2,Tmem30a,Nutf2,Ubac2,Ube2j1,Nucb1,Hdac3,Ran,Ptpn1,Derl3,Prkaca,Uaca,Pdcd10
GO:0042471	ear morphogenesis	0.055621	-2.88919	135	18	0.00974026	1848	20694	2.64172e+97	Mapk3,Six2,Ush1g,Bcr,Nipbl,Six1,Insig2,Sobp,Wdr19,Gsc,Pdzd7,Ror2,Wdpcp,Prkra,Sec24b,Gata2,Gata3,Gfi1
GO:0030154	cell differentiation	0.0562757	-2.87749	3711	357	0.193182	1848	20694	320208,11767,54427,22210,14766,57342,228550,234865,66049,100503041,94091,56839,50527,225004,22283,12368,13608,18442,50873,18755,232790,56228,110957,14299,225288,230316,23966,53604,71827,216344,71900,23965,56440,242584,101706,18845,243961,50884,16470,20377,20957,72162,14255,320752,11733,208198,68137,13690,271036,15529,64294,18536,69772,11861,104362,14461,66707,76022,237759,399599,24086,12176,38760…	Tmem91,Ap1m1,Dnmt3l,Ube2b,Adgrg1,Parva,Itpka,Nup133,Rogdi,Pdzd7,Trim11,Lgi1,Ero1l,Pcare,Ush2a,Casp6,Edar,P2ry2,Prkn,Prkch,Oscar,Ube2j1,D1Pas1,Ncs1,Fhod3,Megf9,Tenm4,Zpbp,Lrrc34,Rab21,Tmem106b,Tenm3,Snx1,Wdr78,Numa1,Plxna2,Shank1,Nckap1,Ush1g,Sfrp1,Sycp1,Dhx36,Flt3,Dpy19l2,Ank1,Btbd2,Kdelr1,Eif4g2,Catsperb,Sdc2,Itm2c,Pcm1,Bdh2,Arl4a,Meig1,Gata2,Nkapl,Gon4l,Col23a1,Ccdc87,Tlk2,Bnip3,Zhx2,C9orf72,Lt…
GO:2001252	positive regulation of chromosome organization	0.0566814	-2.87031	182	23	0.0124459	1848	20694	7.11753e+118	Nipbl,H2afy,Rps6ka4,Mapk15,Atr,Rif1,Mapk3,Dhx36,Brd7,Gata3,Smarcb1,Ppp1r10,Lig4,Ctr9,Kat2a,Snai2,Nos1,Wbp2,Gfi1b,Pink1,Numa1,Ube2n,Sgo2a
GO:0006913	nucleocytoplasmic transport	0.0567589	-2.86894	201	25	0.0135281	1848	20694	6.62312e+132	Thoc7,Mlx,Tnpo2,Poldip3,Pom121l12,Nup160,Stradb,Pom121,Rsrc1,Kpna2,Ran,Six2,Strada,Nup35,Pcid2,Nup205,Nxt1,Axin1,Kpna6,Ranbp17,Nutf2,Bach2,Nup133,Nup98,Nup214
GO:0051169	nuclear transport	0.0567589	-2.86894	201	25	0.0135281	1848	20694	4.32537e+132	Pom121l12,Nup160,Stradb,Rsrc1,Pom121,Kpna2,Thoc7,Mlx,Tnpo2,Poldip3,Nxt1,Axin1,Kpna6,Ranbp17,Nutf2,Nup133,Bach2,Nup98,Nup214,Ran,Six2,Strada,Pcid2,Nup35,Nup205
GO:0016579	protein deubiquitination	0.0567924	-2.86835	108	15	0.00811688	1848	20694	2.27335e+79	Usp40,Josd1,Usp46,Kat2a,Abraxas2,Usp2,Usp7,Vcpip1,Usp21,Usp24,Wdr48,Usp20,Usp45,Usp1,Usp14
GO:0032984	protein-containing complex disassembly	0.0567924	-2.86835	108	15	0.00811688	1848	20694	2.86942e+79	Kif19a,Sh3gl1,Snx14,Dstn,Vps4a,Snap29,Snapin,Map1lc3a,Arid2,Napa,Ubqln1,Smarcd1,Dyrk3,Smarcb1,Smarce1
GO:0035592	establishment of protein localization to extracellular region	0.0571573	-2.86195	154	20	0.0108225	1848	20694	1.84572e+108	Bloc1s6,Rab8b,Raf1,Fgg,Ffar1,Mia3,Vtcn1,Nlrc4,Plcg1,Rab11fip2,Mia2,Rab11fip5,Selenot,Cyb5r4,Snx19,Dysf,Gata3,Rapgef4,Ube2q1,Cacna1c
GO:0045939	negative regulation of steroid metabolic process	0.0573807	-2.85805	24	5	0.00270563	1848	20694	2.05837e+26	Snai2,Insig2,Erlin1,Erlin2,Gfi1
GO:0070584	mitochondrion morphogenesis	0.0573807	-2.85805	24	5	0.00270563	1848	20694	7.17011e+24	Pnpt1,Bcl2l1,Pank2,Mff,Poldip2
GO:0071867	response to monoamine	0.0573807	-2.85805	24	5	0.00270563	1848	20694	1.85784e+25	Pde4b,Atp2b4,Slc9a1,Nos1,Mapk3
GO:0010894	negative regulation of steroid biosynthetic process	0.0573807	-2.85805	24	5	0.00270563	1848	20694	2.26144e+26	Erlin1,Erlin2,Gfi1,Snai2,Insig2
GO:0042474	middle ear morphogenesis	0.0573807	-2.85805	24	5	0.00270563	1848	20694	1.48362e+24	Gsc,Prkra,Six1,Insig2,Six2
GO:0070861	regulation of protein exit from endoplasmic reticulum	0.0573807	-2.85805	24	5	0.00270563	1848	20694	7.03772e+25	Derl3,Sec16a,Tmem30a,Ubac2,Ube2j1
GO:0030903	notochord development	0.0573807	-2.85805	24	5	0.00270563	1848	20694	1.28322e+24	Col5a2,Stil,Epha2,Cobl,Nckap1
GO:0040011	locomotion	0.0574219	-2.85733	1169	120	0.0649351	1848	20694	22324,56048,16574,14461,17293,215494,277360,14158,20583,18536,12145,19091,15519,18578,16542,19211,27356,12290,231876,20471,381290,15529,73381,17260,107586,22415,18212,14609,73616,71089,319387,330830,18803,18706,12009,26564,20211,338366,20778,50525,53883,107338,18187,13797,16776,269878,320277,243743,212517,71877,20664,277432,242253,54712,13508,270120,212670,216560,76089,110084,319953,12399,18205,2…	Vav1,Lgals8,Kif5c,Gata2,Mesp2,Pomgnt2,Prex1,Fer,Snai2,Pcm1,Cxcr5,Prkg1,Hsp90aa1,Pde4b,Kdr,Pten,Insl6,Cacna1e,Lmtk2,Six1,Atp2b4,Sdc2,Cmtm2a,Mef2c,Ovol2,Wnt3,Ntrk2,Gja1,Pldi,Sept12,Adgrl3,Drc7,Plcg1,Pik3ca,Cep131,Ror2,Saa4,Mia3,Scarb1,Spag6l,Celsr2,Gbf1,Nrp2,Emx2,Lama5,Megf8,Spef2,Plxna4,Cfap44,Efhc1,Sox1,Vstm2l,Wdr63,Plxnc1,Dscam,Fat3,Catsper2,Wdpcp,Rapgef2,Dnah1,Ttll1,Runx3,Ntf3,Anks1,Fscn1,Slc26…
GO:0051056	regulation of small GTPase mediated signal transduction	0.0574711	-2.85647	259	31	0.0167749	1848	20694	1.91597e+167	Cyth3,Arhgef10l,Iqsec1,Adgrg1,Arhgef4,Ngfr,Rasgrf1,Vav2,Sos1,Mapre2,Dock2,Bcr,Rasgrf2,Pdgfrb,Iqsec2,Ralgps1,Lztr1,Icmt,Itpkb,Rasa3,Erbb2,Git1,Foxm1,Arhgap44,Chn1,Arhgef39,Cgnl1,Vav1,Farp1,Eps8l2,Prex1
GO:0051246	regulation of protein metabolic process	0.057547	-2.85515	2759	269	0.145563	1848	20694	26408,671535,24071,56440,56228,16163,16331,52040,52846,23877,67561,22027,547253,17993,231002,22210,69169,69556,13608,64436,50873,81601,12062,223870,99890,26932,26931,59041,14678,24086,16010,73205,15183,17000,13418,72114,18212,67605,17837,224640,208659,70300,12005,239555,13690,26914,52469,231134,64294,20377,217734,14255,72162,216157,228769,14461,100732,14534,27058,242960,231464,14154,68082,56085,1…	Map3k5,Parp10,Synj2bp,Snx1,Ube2j1,Il13,Inpp5d,Ppp1r10,Cnot11,Fiz1,Wdr48,Hsp90b1,Parp14,Ndufs4,Plekhn1,Ube2b,Fcmr,Bod1,Edar,Inpp5e,Prkn,Kat5,Bdkrb2,Senp1,Prmt6,Ppp2r5e,Ppp2r5c,Stk25,Gnai2,Tlk2,Igfbp4,C9orf72,Hdac3,Ltbr,Dnajc1,Zbed3,Ntrk2,Akt1s1,Mug2,Lemd2,Fam20a,Fuz,Axin1,Mief1,Eif4g2,H2afy,Coa3,Dok7,Itm2c,Sfrp1,Pomt2,Flt3,Dhx36,Tmem259,Psmf1,Gata2,Mapre3,Kat2a,Srp9,Fbxl5,Cnot6l,Fem1a,Dusp19,Ubqln…
GO:0098662	inorganic cation transmembrane transport	0.0576149	-2.85397	417	47	0.0254329	1848	20694	110862,193034,74051,69047,240595,381290,12290,80334,108837,140723,69048,225997,21871,241794,11966,72392,14814,12288,16526,20495,11972,16539,210148,20928,50527,212670,16494,11979,237987,56808,19414,20544,20269,110876,18796,16531,24046,15165,11949,140493,98396,208169,109305,18803,252972,66733,56384	Kcnq3,Trpv1,Steap2,Atp2c2,Kcnv2,Atp2b4,Cacna1e,Kcnip4,Ibtk,Cacng5,Slc30a5,Trpm6,Atp6v0a2,Kcng1,Atp6v1b2,Tmem175,Grin2d,Cacna1c,Kcnk2,Slc12a1,Atp6v0d1,Kcns2,Slc30a6,Abcc9,Ero1l,Catsper2,Kcna6,Atp7b,Otop2,Cacna2d2,Rasa3,Slc9a1,Scn3a,Scn2a,Plcb2,Kcnma1,Scn11a,Hcn1,Atp5c1,Kcnn3,Slc41a1,Slc9c1,Orai1,Plcg1,Tpcn1,Kcng4,Letm1
GO:0009179	purine ribonucleoside diphosphate metabolic process	0.0588037	-2.83355	56	9	0.00487013	1848	20694	1.24956e+45	Entpd1,Ak3,Mpp5,Foxk2,Foxk1,Pfkp,Pgam2,Ak2,Eno1b
GO:0009135	purine nucleoside diphosphate metabolic process	0.0588037	-2.83355	56	9	0.00487013	1848	20694	1.74257e+45	Foxk1,Foxk2,Mpp5,Ak3,Entpd1,Eno1b,Ak2,Pgam2,Pfkp
GO:0045620	negative regulation of lymphocyte differentiation	0.0588037	-2.83355	56	9	0.00487013	1848	20694	1.64531e+44	Jak3,Erbb2,Ptpn2,Socs5,Sfrp1,Flt3,Runx3,Zfp35,Prdx2
GO:0045773	positive regulation of axon extension	0.0588037	-2.83355	56	9	0.00487013	1848	20694	1.42971e+45	Fxn,Dscam,Map3k13,Cdh4,Rufy3,Eif4g2,Rab11a,Megf8,Limk1
GO:0043252	sodium-independent organic anion transport	0.0588589	-2.83261	17	4	0.0021645	1848	20694	2.82547e+19	Slco1a6,Slco6c1,Slco2a1,Slco6d1
GO:0045836	positive regulation of meiotic nuclear division	0.0588589	-2.83261	17	4	0.0021645	1848	20694	3.32111e+20	Mapk15,Sgo2a,Camk2b,Ube2b
GO:0070571	negative regulation of neuron projection regeneration	0.0588589	-2.83261	17	4	0.0021645	1848	20694	7.68932e+21	Cers2,Rgma,Lrig2,Pten
GO:0004550	nucleoside diphosphate kinase activity	0.0588589	-2.83261	17	4	0.0021645	1848	20694	2.21697e+20	Cmpk2,Ak8,Nme5,Ak5
GO:1903019	negative regulation of glycoprotein metabolic process	0.0588589	-2.83261	17	4	0.0021645	1848	20694	6.75556e+19	Mgat4d,Aatf,Jak3,Itm2c
GO:0032986	protein-DNA complex disassembly	0.0588589	-2.83261	17	4	0.0021645	1848	20694	7.70448e+19	Arid2,Smarcd1,Smarcb1,Smarce1
GO:0035269	protein O-linked mannosylation	0.0588589	-2.83261	17	4	0.0021645	1848	20694	2.15494e+22	Pomgnt2,Tmtc2,Pomt2,Pomt1
GO:0045475	locomotor rhythm	0.0588589	-2.83261	17	4	0.0021645	1848	20694	1.16871e+20	Mta1,Usp2,Kcnma1,Pten
GO:0006613	cotranslational protein targeting to membrane	0.0588589	-2.83261	17	4	0.0021645	1848	20694	2.70582e+20	Srp9,Srp14,Tram1,Tram2
GO:0035794	positive regulation of mitochondrial membrane permeability	0.0588589	-2.83261	17	4	0.0021645	1848	20694	1.21762e+20	Bnip3,Slc9a1,Rhot1,Spg7
GO:0000302	response to reactive oxygen species	0.0591758	-2.82724	164	21	0.0113636	1848	20694	1.23681e+105	Casp6,Akr1b3,Fxn,Fer,Bcar1,Hdac2,Prdx2,Map3k5,Mtr,Sigmar1,Pdk2,Stk25,Nme5,Mapk3,Mapk9,Bnip3,Aldh3a2,Ripk3,Pdcd10,Ercc6l2,Pdgfrb
GO:0018209	peptidyl-serine modification	0.0595149	-2.82153	202	25	0.0135281	1848	20694	2.40863e+130	Tlk2,Mapk9,Mapk3,Atr,Egflam,Mapkapk2,Prkaca,Ttk,Dyrk3,Rps6ka4,Lmtk2,Pdk2,Vrk2,Mamdc2,Prkg1,Camk2b,Vrk3,Pink1,Aurka,Aurkc,Smg1,Csnk2a2,Naa11,Prkch,Map3k13
GO:0022857	transmembrane transporter activity	0.0597266	-2.81798	127	17	0.00919913	1848	20694	2.30612e+90	Slc5a9,Slc37a1,Slc35f6,Slc25a36,Sv2b,Slc22a21,Slc2a8,Slc35b4,Ralbp1,Slc2a3,Slc35d1,Slc25a12,Slc25a44,Oscp1,Slc22a18,Gja1,Slc41a1
GO:0048870	cell motility	0.0606002	-2.80346	952	99	0.0535714	1848	20694	67203,18707,70997,51938,23805,13836,230316,16854,56426,268780,74769,20665,12476,94184,18845,14462,100048534,11785,75564,208169,74192,319655,50884,21645,12927,16833,69297,13206,69281,224650,53618,14086,224661,17292,16398,20472,56363,140579,14766,22210,69288,22325,243362,56428,18596,57342,20664,242253,270120,212670,216560,76089,110084,319953,18706,12009,338366,20211,26564,20778,50525,53883,107338,1…	Nde1,Pik3cd,Spef1,Ccdc39,Apc2,Epha2,Megf9,Lgals3,Pdcd10,Egflam,Pik3cb,Sox10,Cd151,Pdxdc1,Plxna2,Gata3,Cfap43,Apbb1,Rsph9,Slc9c1,Arpc5l,Podxl2,Nckap1,Tcte1,Bcar1,Ldhc,Lrrc46,Ddx4,Spata4,Anks1,Fut8,Fscn1,Slc26a8,Mesp1,Itga2,Six2,Tmeff2,Elmo2,Adgrg1,Ube2b,Rhobtb1,Vav2,Stard13,Mtch2,Pdgfrb,Parva,Sox1,Wdr63,Fat3,Catsper2,Wdpcp,Rapgef2,Dnah1,Ttll1,Pik3ca,Cep131,Mia3,Saa4,Ror2,Scarb1,Spag6l,Celsr2,Gbf1,…
GO:0051674	localization of cell	0.0606002	-2.80346	952	99	0.0535714	1848	20694	15529,17260,381290,20471,12290,19211,27356,107586,277360,14461,17293,215494,22324,56048,18578,16542,15519,12145,19091,14158,18536,20583,50525,26564,20211,338366,20778,18706,12009,71877,13797,320277,269878,16776,212517,18187,53883,107338,18212,14609,73616,330830,18803,319387,71089,16398,17292,224661,14086,53618,224650,56428,18596,243362,57342,22325,140579,22210,69288,14766,56363,20472,270120,24225…	Sdc2,Mef2c,Atp2b4,Six1,Cacna1e,Pten,Insl6,Ovol2,Prex1,Gata2,Mesp2,Pomgnt2,Vav1,Lgals8,Pde4b,Kdr,Hsp90aa1,Cxcr5,Prkg1,Fer,Pcm1,Snai2,Spag6l,Ror2,Saa4,Mia3,Scarb1,Pik3ca,Cep131,Efhc1,Emx2,Spef2,Megf8,Lama5,Cfap44,Nrp2,Celsr2,Gbf1,Ntrk2,Gja1,Pldi,Drc7,Plcg1,Adgrl3,Sept12,Itga2,Mesp1,Slc26a8,Fscn1,Fut8,Anks1,Mtch2,Pdgfrb,Stard13,Parva,Vav2,Elmo2,Ube2b,Rhobtb1,Adgrg1,Tmeff2,Six2,Fat3,Wdr63,Sox1,Rapgef…
GO:0097479	synaptic vesicle localization	0.0606558	-2.80254	48	8	0.004329	1848	20694	7.06122e+40	Tmem230,Snap91,Arf1,Kif5c,Nrxn1,Snapin,Bloc1s6,Picalm
GO:0048483	autonomic nervous system development	0.0606558	-2.80254	48	8	0.004329	1848	20694	2.06658e+40	Sox10,Nav2,Ntf3,Plxna4,Nrp2,Erbb2,Six1,Gata3
GO:0030199	collagen fibril organization	0.0606558	-2.80254	48	8	0.004329	1848	20694	2.64331e+40	Plod3,Acan,Tnxb,Anxa2,Col5a2,Mia3,Col14a1,P3h4
GO:0099565	chemical synaptic transmission, postsynaptic	0.0606558	-2.80254	48	8	0.004329	1848	20694	3.80785e+42	Begain,Mef2c,Trpv1,Grik2,Grin2d,Sez6,Ppp1r9a,Slc29a1
GO:0051653	spindle localization	0.0606558	-2.80254	48	8	0.004329	1848	20694	1.34247e+41	Dync1h1,Nde1,Dctn1,Spire2,Fmn2,Numa1,Wasl,Gpsm2
GO:0009408	response to heat	0.0607508	-2.80098	100	14	0.00757576	1848	20694	1.85787e+73	Pde4b,Dhx36,Prkaca,Hsp90aa1,Calca,Nos1,Ano1,Trpv1,Cetn1,Bag3,Rasa3,Lrp11,Hspb7,Hsf5
GO:0051642	centrosome localization	0.0609461	-2.79777	32	6	0.00324675	1848	20694	2.08787e+30	Aurka,Nde1,Gpsm2,Plxna2,Fhod1,Pard3b
GO:0071709	membrane assembly	0.0609461	-2.79777	32	6	0.00324675	1848	20694	1.23062e+29	Anxa2,Ugcg,Nrxn1,Pten,Magi2,Flot2
GO:0009126	purine nucleoside monophosphate metabolic process	0.0609461	-2.79777	32	6	0.00324675	1848	20694	1.15641e+29	Adsl,Ak2,Mpp5,Nt5e,Aprt,Ak3
GO:0097435	supramolecular fiber organization	0.0611787	-2.79396	449	50	0.0270563	1848	20694	75786,81877,53869,12808,74192,12927,11595,73178,101706,52822,67203,219103,12832,13008,338366,13424,73296,75991,67971,243725,70394,225288,13518,286942,14260,68178,12306,14457,12818,18772,67252,231912,18536,56431,54418,234857,11840,14086,12005,234214,234915,66180,15463,22027,26433,69288,56226,56532,67282,18596	Ckap5,Tnxb,Rab11a,Cobl,Arpc5l,Bcar1,Acan,Wasl,Numa1,Rufy3,Nde1,Cenpj,Col5a2,Csrp2,Mia3,Dync1h1,Rhobtb3,Slain2,Tppp3,Ppp1r9a,Kptn,Fhod3,Dst,Kif19a,Fmn1,Cgnl1,Anxa2,Gas7,Col14a1,Pkp1,Cap2,Katnal1,Pcm1,Dstn,Fmn2,Spire2,Arf1,Fscn1,Axin1,Sorbs2,Cep126,P3h4,Agfg1,Hsp90b1,Plod3,Rhobtb1,Espn,Ripk3,Washc3,Pdgfrb
GO:0010564	regulation of cell cycle process	0.0615607	-2.78773	581	63	0.0340909	1848	20694	71920,13424,233406,18571,71175,12009,13191,12237,219103,226419,27214,671232,22137,234069,26992,100503545,12048,52040,12235,15364,77744,75608,53869,30949,60364,20878,101706,19054,68549,116733,16553,30839,12323,16337,76123,20460,216963,332110,68942,381290,26914,19211,18596,56371,12236,18747,20377,22210,236266,72008,242785,12144,234664,19348,22768,13000,20871,30923,14841,12145,14534,14235,215445	Epgn,Dync1h1,Prc1,Pdcd6ip,Nipbl,Cep131,Dctn1,Bub3,Cenpj,Dyrk3,Dbf4,Topaz1,Ttk,Pcid2,Brd7,Nuggc,Bcl2l1,Ppp1r10,Bub1,Hmga2,Bora,Chmp4b,Rab11a,Lcmt1,Donson,Aurka,Numa1,Ppp2r3d,Sgo2a,Vps4a,Kif13a,Fbxw5,Camk2b,Insr,Gpsm2,Stil,Git1,Mapk15,Chmp2b,Atp2b4,H2afy,Pten,Pdgfrb,Fzr1,Bub1b,Prkaca,Sfrp1,Ube2b,Alms1,Zfyve19,Klhl21,Blm,Nae1,Kif20a,Zfy2,Csnk2a2,Aurkc,Foxe3,Haspin,Cxcr5,Kat2a,Foxm1,Rab11fip3
GO:0035188	hatching	0.0616041	-2.78703	40	7	0.00378788	1848	20694	2.20838e+38	Ctr9,Ankrd7,Zfp420,Ccdc62,Rbbp8,Smarcb1,Fbll1
GO:0001835	blastocyst hatching	0.0616041	-2.78703	40	7	0.00378788	1848	20694	7.51962e+38	Ankrd7,Ctr9,Zfp420,Fbll1,Smarcb1,Rbbp8,Ccdc62
GO:0071684	organism emergence from protective structure	0.0616041	-2.78703	40	7	0.00378788	1848	20694	2.25182e+38	Rbbp8,Ccdc62,Smarcb1,Fbll1,Zfp420,Ctr9,Ankrd7
GO:0009268	response to pH	0.0616041	-2.78703	40	7	0.00378788	1848	20694	1.46092e+35	Gja1,Trpv1,Rab11fip5,Arsa,Slc9a1,Kcnma1,Gna11
GO:0030072	peptide hormone secretion	0.0616145	-2.78686	65	10	0.00541126	1848	20694	5.65087e+53	Rapgef4,Ube2q1,Cacna1c,Snx19,Ffar1,Rab11fip5,Selenot,Cyb5r4,Rab11fip2,Raf1
GO:0090559	regulation of membrane permeability	0.0616145	-2.78686	65	10	0.00541126	1848	20694	2.34848e+51	Spg7,Mtch2,Bnip3,Slc35f6,Bcl2l1,Zfp13,Laptm4b,Slc9a1,Pdcd6ip,Rhot1
GO:0019827	stem cell population maintenance	0.0624951	-2.77267	137	18	0.00974026	1848	20694	1.08099e+94	Med21,Nipbl,Med15,Eif4e,Zhx2,Sfrp1,Rif1,Wdr62,Six2,Raf1,Med27,Kdm4c,Gata2,Lig4,Ctr9,Hmga2,Pcm1,Med24
GO:0030001	metal ion transport	0.0639416	-2.74979	562	61	0.0330087	1848	20694	241794,72392,12325,69048,225997,80334,108837,12290,231876,140723,193034,74051,110862,240595,381290,69047,50527,215929,20928,212670,210148,16539,20494,16526,12288,20495,76501,14814,114644,237831,230612,16531,24046,18796,110876,12292,19414,20544,228359,56808,20269,17364,102857,11979,16494,333669,12323,56384,252972,66733,12238,18803,109305,239556,20531,54198,15165,208169,98396,140493,269717	Kcng1,Tmem175,Camk2g,Slc30a5,Trpm6,Kcnip4,Ibtk,Cacna1e,Lmtk2,Cacng5,Trpv1,Steap2,Kcnq3,Kcnv2,Atp2b4,Atp2c2,Ero1l,Mfsd4b1,Abcc9,Catsper2,Slc30a6,Kcns2,Slc10a2,Kcnk2,Cacna1c,Slc12a1,Commd9,Grin2d,Slc13a3,Slc13a5,Slc5a9,Kcnma1,Scn11a,Plcb2,Scn2a,Cacna1s,Rasa3,Slc9a1,Arhgap1,Cacna2d2,Scn3a,Trpm1,Slc6a8,Atp7b,Kcna6,Gm5134,Camk2b,Letm1,Tpcn1,Kcng4,Commd3,Plcg1,Orai1,Cacna1i,Slc34a2,Snx3,Hcn1,Slc9c1,Slc…
GO:1901888	regulation of cell junction assembly	0.0644718	-2.74153	83	12	0.00649351	1848	20694	1.87478e+60	Prkaca,Rapgef2,Kdr,Fmn1,Snai2,Wdpcp,Epha2,Gja1,Prkch,Dapk3,Pten,Macf1
GO:0019637	organophosphate metabolic process	0.0646464	-2.73882	706	75	0.0405844	1848	20694	225651,26384,15254,16833,107650,11949,23959,16331,14626,66461,22169,81877,74769,432530,226856,14918,18796,219135,11821,68870,329502,13836,18707,219024,320404,229949,14137,68837,56248,56468,71207,433182,233789,64436,76722,74450,276846,18596,19012,67420,228550,224129,56421,76192,66114,18803,66569,17425,57319,74596,71147,319801,192185,56012,14792,77116,11564,271639,19384,75533,193742,18706,70025,124…	Mppe1,Gnpda1,Hint1,Ldhc,Pi4kb,Atp5c1,Nt5e,Inpp5d,Gk2,Ptpmt1,Cmpk2,Tnxb,Pik3cb,Adcy1,Lpgat1,Gucy2d,Plcb2,Mtmr6,Aprt,Ak8,Pla2g4e,Epha2,Pik3cd,Pip4p1,Itpkb,Ak5,Fdft1,Foxk2,Ak3,Socs5,Nudt4,Eno1b,Smg1,Inpp5e,Ckmt2,Pank2,Pigs,Pdgfrb,Plpp1,Far1,Itpka,Adcy5,Pfkp,Abhd12,Dnajc30,Plcg1,Gdpd1,Foxk1,Smpdl3a,Cds1,Oxsm,Tigar,Nadk,Pgam2,Lpcat3,Mtmr2,Adsl,Adcy10,Ran,Nme5,Abhd16a,Pik3ca,Acot7,Entpd1,Abhd3,Ugp2,Mpp…
GO:0044093	positive regulation of molecular function	0.064672	-2.73843	1641	164	0.0887446	1848	20694	21353,72754,100503311,19384,67557,223453,108124,27214,19414,18706,380608,23802,20460,15400,74549,50780,15165,244058,103724,56371,232227,78808,244694,240047,66521,19211,15979,233489,66616,67299,74998,19765,76510,216831,19091,14297,50791,277360,19341,57915,26403,20587,12306,56426,72565,72149,432530,18189,78618,26420,18053,243725,23805,269209,71920,13866,14816,20544,71175,68082,73914,103554,77744,65…	Tank,Arhgef10l,Pifo,Ran,Larp6,Dap,Napa,Dbf4,Rasa3,Pik3ca,Tagap1,Amfr,Stil,Hoxa3,Mau2,Rgs3,Hcn1,Rgma,Tbc1d10a,Fzr1,Iqsec1,Stxbp5,Kdm4d,Mmp25,Rwdd1,Pten,Ifngr1,Picalm,Snx9,Dock7,Rab11fip2,Ralbp1,Trappc9,Arhgap44,Prkg1,Fxn,Magi2,Prex1,Rab4a,Tbc1d1,Map3k11,Smarcb1,Anxa2,Pdcd10,Uaca,Strada,Adcy1,Nrxn1,Acap2,Mapk9,Ngfr,Ppp1r9a,Apc2,Stk36,Epgn,Erbb2,Grm1,Slc9a1,Nipbl,Dusp19,Irak3,Psme4,Bora,Map3k20,Chn1…
GO:0060998	regulation of dendritic spine development	0.0649522	-2.7341	92	13	0.00703463	1848	20694	2.16831e+68	Arhgap44,Ngfr,Ppp1r9a,Camk2b,Ube3a,Hdac2,Dhx36,Eif4g2,Shank1,Arf1,Pten,Mef2c,Itpka
GO:2001022	positive regulation of response to DNA damage stimulus	0.0649959	-2.73343	101	14	0.00757576	1848	20694	2.44694e+73	Kdm4d,Blm,Tigar,Apbb1,Spire2,Pias4,Mtch2,Ube2n,Zfp385a,Fmn2,Atr,Rif1,Pla2r1,Foxm1
GO:0000904	cell morphogenesis involved in differentiation	0.0653324	-2.72827	573	62	0.0335498	1848	20694	223254,11785,12808,22415,243961,14462,108699,18845,73178,29813,13866,67231,12739,71900,16840,432530,14260,243743,268780,230316,16776,13518,73205,12552,18187,18053,13836,53883,70737,270120,237759,13508,12818,54712,277432,16574,67299,99683,233489,15519,12399,18205,216560,12816,14158,12561,17260,100503041,56839,140570,78808,15529,231876,20616,19211,17967,76884,57342,20377,26433,19274,170736	Farp1,Apbb1,Cobl,Wnt3,Shank1,Gata3,Chn1,Plxna2,Wasl,Zfp385a,Erbb2,Tbc1d20,Cldn3,Tmem106b,Cnmd,Adcy1,Fmn1,Plxna4,Egflam,Megf9,Lama5,Dst,C9orf72,Cdh11,Nrp2,Ngfr,Epha2,Celsr2,Cgn,Fat3,Col23a1,Dscam,Col14a1,Plxnc1,Vstm2l,Kif5c,Dock7,Sec24b,Picalm,Hsp90aa1,Runx3,Ntf3,Wdpcp,Col12a1,Fer,Cdh4,Mef2c,Pdzd7,Lgi1,Plxnb2,Stxbp5,Sdc2,Lmtk2,Snap91,Pten,Ncam1,Cyfip2,Parva,Sfrp1,Plod3,Ptprm,Parvb
GO:0043543	protein acylation	0.0657051	-2.72258	185	23	0.0124459	1848	20694	9.72437e+119	Naa11,Abhd17c,Naa15,Mbd3,Kat5,Taf5,Tada3,Apbb1,Nmt1,Zdhhc12,Brd1,Ep400,Kansl1l,Med24,Msl1,Zdhhc14,Kat2a,Mcrs1,Brpf1,Naa20,Taf5l,Esco1,Tada1
GO:1902031	regulation of NADP metabolic process	0.0664144	-2.71184	5	2	0.00108225	1848	20694	31980117436	Tigar,Me1
GO:2000324	positive regulation of glucocorticoid receptor signaling pathway	0.0664144	-2.71184	5	2	0.00108225	1848	20694	1906018212	Ppp5c,Ntrk2
GO:0035174	histone serine kinase activity	0.0664144	-2.71184	5	2	0.00108225	1848	20694	2087120878	Aurkc,Aurka
GO:1901995	positive regulation of meiotic cell cycle phase transition	0.0664144	-2.71184	5	2	0.00108225	1848	20694	671232332110	Topaz1,Mapk15
GO:1902218	regulation of intrinsic apoptotic signaling pathway in response to osmotic stress	0.0664144	-2.71184	5	2	0.00108225	1848	20694	5644912062	Ybx3,Bdkrb2
GO:0009188	ribonucleoside diphosphate biosynthetic process	0.0664144	-2.71184	5	2	0.00108225	1848	20694	5624811637	Ak3,Ak2
GO:0006702	androgen biosynthetic process	0.0664144	-2.71184	5	2	0.00108225	1848	20694	2077815486	Scarb1,Hsd17b2
GO:0033132	negative regulation of glucokinase activity	0.0664144	-2.71184	5	2	0.00108225	1848	20694	5087369802	Prkn,Cox11
GO:0061551	trigeminal ganglion development	0.0664144	-2.71184	5	2	0.00108225	1848	20694	1818720471	Nrp2,Six1
GO:0048319	axial mesoderm morphogenesis	0.0664144	-2.71184	5	2	0.00108225	1848	20694	1383612005	Epha2,Axin1
GO:0010957	negative regulation of vitamin D biosynthetic process	0.0664144	-2.71184	5	2	0.00108225	1848	20694	1458120583	Gfi1,Snai2
GO:0098735	positive regulation of the force of heart contraction	0.0664144	-2.71184	5	2	0.00108225	1848	20694	1812520544	Nos1,Slc9a1
GO:1903371	regulation of endoplasmic reticulum tubular network organization	0.0664144	-2.71184	5	2	0.00108225	1848	20694	6787898732	Tmem33,Rab3gap2
GO:1901503	ether biosynthetic process	0.0664144	-2.71184	5	2	0.00108225	1848	20694	6742014104	Far1,Fasn
GO:0000995	RNA polymerase III general transcription initiation factor activity	0.0664144	-2.71184	5	2	0.00108225	1848	20694	2137498488	Tbp,Gtf3c3
GO:0008611	ether lipid biosynthetic process	0.0664144	-2.71184	5	2	0.00108225	1848	20694	6742014104	Far1,Fasn
GO:1903224	regulation of endodermal cell differentiation	0.0664144	-2.71184	5	2	0.00108225	1848	20694	1283217292	Col5a2,Mesp1
GO:0051902	negative regulation of mitochondrial depolarization	0.0664144	-2.71184	5	2	0.00108225	1848	20694	1471818053	Got1,Ngfr
GO:0035964	COPI-coated vesicle budding	0.0664144	-2.71184	5	2	0.00108225	1848	20694	66251107338	Arfgap3,Gbf1
GO:0045541	negative regulation of cholesterol biosynthetic process	0.0664144	-2.71184	5	2	0.00108225	1848	20694	244373226144	Erlin2,Erlin1
GO:0009115	xanthine catabolic process	0.0664144	-2.71184	5	2	0.00108225	1848	20694	21304371872	Aox2,Aox4
GO:0007100	mitotic centrosome separation	0.0664144	-2.71184	5	2	0.00108225	1848	20694	6720320878	Nde1,Aurka
GO:0150003	regulation of spontaneous synaptic transmission	0.0664144	-2.71184	5	2	0.00108225	1848	20694	24372550873	Ppp1r9a,Prkn
GO:1903297	regulation of hypoxia-induced intrinsic apoptotic signaling pathway	0.0664144	-2.71184	5	2	0.00108225	1848	20694	1228268943	Hyou1,Pink1
GO:2000481	positive regulation of cAMP-dependent protein kinase activity	0.0664144	-2.71184	5	2	0.00108225	1848	20694	38129076089	Atp2b4,Rapgef2
GO:0006751	glutathione catabolic process	0.0664144	-2.71184	5	2	0.00108225	1848	20694	14598207182	Ggt1,Ggt7
GO:0000965	mitochondrial RNA 3'-end processing	0.0664144	-2.71184	5	2	0.00108225	1848	20694	7004771701	Trnt1,Pnpt1
GO:0044108	cellular alcohol biosynthetic process	0.0664144	-2.71184	5	2	0.00108225	1848	20694	14137244209	Fdft1,Cyp2r1
GO:0016185	synaptic vesicle budding from presynaptic endocytic zone membrane	0.0664144	-2.71184	5	2	0.00108225	1848	20694	20616233489	Snap91,Picalm
GO:1903298	negative regulation of hypoxia-induced intrinsic apoptotic signaling pathway	0.0664144	-2.71184	5	2	0.00108225	1848	20694	1228268943	Hyou1,Pink1
GO:0035927	RNA import into mitochondrion	0.0664144	-2.71184	5	2	0.00108225	1848	20694	7170175266	Pnpt1,Tomm20l
GO:1903377	negative regulation of oxidative stress-induced neuron intrinsic apoptotic signaling pathway	0.0664144	-2.71184	5	2	0.00108225	1848	20694	6894350873	Pink1,Prkn
GO:0046504	glycerol ether biosynthetic process	0.0664144	-2.71184	5	2	0.00108225	1848	20694	6742014104	Far1,Fasn
GO:0033031	positive regulation of neutrophil apoptotic process	0.0664144	-2.71184	5	2	0.00108225	1848	20694	1870774769	Pik3cd,Pik3cb
GO:2000224	regulation of testosterone biosynthetic process	0.0664144	-2.71184	5	2	0.00108225	1848	20694	1909173381	Prkg1,Cmtm2a
GO:0046462	monoacylglycerol metabolic process	0.0664144	-2.71184	5	2	0.00108225	1848	20694	76192193742	Abhd12,Abhd16a
GO:0010637	negative regulation of mitochondrial fusion	0.0664144	-2.71184	5	2	0.00108225	1848	20694	1217626949	Bnip3,Vat1
GO:0106119	negative regulation of sterol biosynthetic process	0.0664144	-2.71184	5	2	0.00108225	1848	20694	244373226144	Erlin2,Erlin1
GO:0002328	pro-B cell differentiation	0.0664144	-2.71184	5	2	0.00108225	1848	20694	14255319583	Flt3,Lig4
GO:1903300	negative regulation of hexokinase activity	0.0664144	-2.71184	5	2	0.00108225	1848	20694	5087369802	Prkn,Cox11
GO:2000370	positive regulation of clathrin-dependent endocytosis	0.0664144	-2.71184	5	2	0.00108225	1848	20694	21332673178	Scyl2,Wasl
GO:0010694	positive regulation of alkaline phosphatase activity	0.0664144	-2.71184	5	2	0.00108225	1848	20694	1639817260	Itga2,Mef2c
GO:0048386	positive regulation of retinoic acid receptor signaling pathway	0.0664144	-2.71184	5	2	0.00108225	1848	20694	2202513017	Nr2c1,Ctbp2
GO:0071442	positive regulation of histone H3-K14 acetylation	0.0664144	-2.71184	5	2	0.00108225	1848	20694	1446222378	Gata3,Wbp2
GO:0044107	cellular alcohol metabolic process	0.0664144	-2.71184	5	2	0.00108225	1848	20694	24420914137	Cyp2r1,Fdft1
GO:0031547	brain-derived neurotrophic factor receptor signaling pathway	0.0664144	-2.71184	5	2	0.00108225	1848	20694	7608918212	Rapgef2,Ntrk2
GO:0090206	negative regulation of cholesterol metabolic process	0.0664144	-2.71184	5	2	0.00108225	1848	20694	244373226144	Erlin2,Erlin1
GO:0051295	establishment of meiotic spindle localization	0.0664144	-2.71184	5	2	0.00108225	1848	20694	54418234857	Fmn2,Spire2
GO:0090504	epiboly	0.0666643	-2.70809	25	5	0.00270563	1848	20694	5.63632e+25	Tmeff2,Snai2,Cd151,Pdcd10,Megf8
GO:0060004	reflex	0.0666643	-2.70809	25	5	0.00270563	1848	20694	2.02301e+25	Satb1,Gja1,Shank1,Kcnma1,Usp46
GO:0043171	peptide catabolic process	0.0666643	-2.70809	25	5	0.00270563	1848	20694	2.37553e+26	Trhde,Lta4h,Ggt1,Cpq,Ggt7
GO:0015721	bile acid and bile salt transport	0.0666643	-2.70809	25	5	0.00270563	1848	20694	2.74132e+24	Abcb11,Slc10a2,Ceacam2,Aqp9,Slco1a6
GO:0090344	negative regulation of cell aging	0.0666643	-2.70809	25	5	0.00270563	1848	20694	5.63712e+24	Fzr1,Hmga2,Cdk6,Pten,Foxm1
GO:0086010	membrane depolarization during action potential	0.0666643	-2.70809	25	5	0.00270563	1848	20694	1.10876e+26	Scn2a,Scn3a,Cacna1i,Scn11a,Cacna1c
GO:0006536	glutamate metabolic process	0.0666643	-2.70809	25	5	0.00270563	1848	20694	2.12647e+26	Aldh4a1,Ggt1,Gls2,Oat,Got1
GO:0048332	mesoderm morphogenesis	0.0670747	-2.70195	66	10	0.00541126	1848	20694	1.40432e+49	Ext2,Wnt3,Macf1,Mesp2,Axin1,Mesp1,Nckap1,Six2,Epha2,Prkaca
GO:0006906	vesicle fusion	0.0670747	-2.70195	66	10	0.00541126	1848	20694	1.84571e+53	Bloc1s6,Stx12,Vps4a,Rab8b,Snap29,Snapin,Tmem175,Rab20,Dysf,Eea1
GO:0035088	establishment or maintenance of apical/basal cell polarity	0.0670749	-2.70195	49	8	0.004329	1848	20694	2.42274e+42	Lrrc7,Dlg2,Myo9a,Pard3b,Fscn1,Pdcd6ip,Syne4,Synj2bp
GO:0007215	glutamate receptor signaling pathway	0.0670749	-2.70195	49	8	0.004329	1848	20694	1.48161e+41	Grm1,Grid1,Grin3b,Grik4,Grin2d,Grik2,Trpm1,Gna11
GO:0061245	establishment or maintenance of bipolar cell polarity	0.0670749	-2.70195	49	8	0.004329	1848	20694	2.40712e+42	Synj2bp,Pdcd6ip,Pard3b,Fscn1,Syne4,Myo9a,Dlg2,Lrrc7
GO:0045332	phospholipid translocation	0.0670749	-2.70195	49	8	0.004329	1848	20694	2.33247e+43	Ano5,Atp11a,Atp9a,Tmem30c,Atp10b,Tmem30a,Ano1,Ano10
GO:0007032	endosome organization	0.0670749	-2.70195	49	8	0.004329	1848	20694	3.30401e+42	Tmcc1,Vps4a,Rab11a,Tmem127,Laptm4b,Chmp2b,Snx3,Aqp11
GO:0099518	vesicle cytoskeletal trafficking	0.0670749	-2.70195	49	8	0.004329	1848	20694	7.31782e+40	Wasl,Bloc1s6,Kif13a,Snapin,Dync1i1,Dync1h1,Bicdl2,Nde1
GO:0010941	regulation of cell death	0.0671861	-2.70029	1686	168	0.0909091	1848	20694	18205,12399,69310,54418,21672,15182,18125,54722,19255,66168,29810,14806,234664,22163,277432,75734,21933,17967,56428,18584,56532,66597,67205,16453,110135,268973,18391,73914,65964,30949,227154,14462,12931,56426,72565,12261,14768,74919,26420,16531,18053,109359,74041,56085,18707,13866,20544,233489,16542,19765,218215,71361,14297,56321,67623,26403,16526,21841,22762,193034,22631,19211,20471,16579,18803,…	Ntf3,Runx3,Pacrg,Fmn2,Prdx2,Hdac2,Nos1,Gsdme,Ptpn2,Grina,Bag3,Grik2,Nae1,Tnfrsf4,Vstm2l,Mff,Tnfrsf10b,Ncam1,Mtch2,Pde8a,Ripk3,Trim13,Utp11,Jak3,Fgb,Nlrc4,Sigmar1,Irak3,Map3k20,Lcmt1,Stradb,Gata3,Crlf1,Pdcd10,Uaca,C1qbp,Lancl1,Slc35f6,Mapk9,Kcnma1,Ngfr,Abraxas2,Ddias,Ubqln1,Pik3cd,Erbb2,Slc9a1,Picalm,Kdr,Ralbp1,Rnf144b,Aifm2,Fxn,Aatf,Tm7sf3,Map3k11,Kcnk2,Tia1,Zfpm2,Trpv1,Ywhaz,Pten,Six1,Kifap3,Plc…
GO:0043482	cellular pigment accumulation	0.0681054	-2.6867	11	3	0.00162338	1848	20694	2458861176718450	Ankrd27,Ap1m1,Bloc1s6
GO:0006901	vesicle coating	0.0681054	-2.6867	11	3	0.00162338	1848	20694	2.27649e+16	Sec16a,Arfgap3,Gbf1
GO:1903299	regulation of hexokinase activity	0.0681054	-2.6867	11	3	0.00162338	1848	20694	6980250873319800	Cox11,Prkn,Tigar
GO:0006171	cAMP biosynthetic process	0.0681054	-2.6867	11	3	0.00162338	1848	20694	4.3253e+17	Adcy1,Adcy5,Adcy10
GO:0043653	mitochondrial fragmentation involved in apoptotic process	0.0681054	-2.6867	11	3	0.00162338	1848	20694	121766784150873	Bnip3,Atg3,Prkn
GO:0030953	astral microtubule organization	0.0681054	-2.6867	11	3	0.00162338	1848	20694	2.19104e+16	Cenpj,Rab11a,Numa1
GO:1901569	fatty acid derivative catabolic process	0.0681054	-2.6867	11	3	0.00162338	1848	20694	7002519374267040	Acot7,Abhd16a,Oxct1
GO:0045876	positive regulation of sister chromatid cohesion	0.0681054	-2.6867	11	3	0.00162338	1848	20694	269147117568549	H2afy,Nipbl,Sgo2a
GO:1904152	regulation of retrograde protein transport, ER to cytosol	0.0681054	-2.6867	11	3	0.00162338	1848	20694	562287037768889	Ube2j1,Derl3,Ubac2
GO:0006007	glucose catabolic process	0.0681054	-2.6867	11	3	0.00162338	1848	20694	174256883756421	Foxk1,Foxk2,Pfkp
GO:0098698	postsynaptic specialization assembly	0.0681054	-2.6867	11	3	0.00162338	1848	20694	1921118189243960	Pten,Nrxn1,Shank1
GO:0060073	micturition	0.0681054	-2.6867	11	3	0.00162338	1848	20694	1930341228816530	Trpv1,Cacna1c,Kcnma1
GO:0035726	common myeloid progenitor cell proliferation	0.0681054	-2.6867	11	3	0.00162338	1848	20694	7878314255320400	Brpf1,Flt3,Itpkb
GO:0099639	neurotransmitter receptor transport, endosome to plasma membrane	0.0681054	-2.6867	11	3	0.00162338	1848	20694	2.42274e+16	Lrrc7,Arhgap44,Rab11a
GO:0090394	negative regulation of excitatory postsynaptic potential	0.0681054	-2.6867	11	3	0.00162338	1848	20694	192117711650873	Pten,Mtmr2,Prkn
GO:0019184	nonribosomal peptide biosynthetic process	0.0681054	-2.6867	11	3	0.00162338	1848	20694	6977220718214590	Bdh2,Ggt7,Ggt1
GO:0030010	establishment of cell polarity	0.0681686	-2.68577	120	16	0.00865801	1848	20694	6.72031e+83	Nde1,Fscn1,Dctn1,Cyth3,Gbf1,Myo9a,Dock2,Mpp5,Syne4,Pard3b,Gja1,Gpsm2,Hsp90aa1,Rab11fip2,Numa1,Dock7
GO:0070085	glycosylation	0.0683477	-2.68315	205	25	0.0135281	1848	20694	1.03535e+131	Mgat4b,Cog6,Dpy19l3,Gcnt3,Dolpp1,Pomgnt2,Sec1,Alg14,Derl3,Stt3a,Mgat4d,Dpy19l2,Ube2j1,Galnt18,Pomt2,Tmtc2,Plod3,Uggt2,Rpn2,Pomt1,Dad1,Extl2,Fut8,4930568D16Rik,Ext2
GO:0007080	mitotic metaphase plate congression	0.0688191	-2.67627	41	7	0.00378788	1848	20694	6.69778e+35	Nuf2,Chmp4b,Rab11a,Vps4a,Chmp2b,Cdca8,Bod1
GO:0001937	negative regulation of endothelial cell proliferation	0.0688191	-2.67627	41	7	0.00378788	1848	20694	1.46096e+34	Gja1,Pdcd10,Synj2bp,Cnmd,Mef2c,Ngfr,Ptprm
GO:0045197	establishment or maintenance of epithelial cell apical/basal polarity	0.0688191	-2.67627	41	7	0.00378788	1848	20694	2.70163e+37	Myo9a,Synj2bp,Syne4,Pard3b,Lrrc7,Dlg2,Pdcd6ip
GO:0043413	macromolecule glycosylation	0.0689227	-2.67477	186	23	0.0124459	1848	20694	6.6436e+121	Uggt2,Pomt1,Dad1,Rpn2,Extl2,Ext2,Fut8,Mgat4d,Derl3,Alg14,Stt3a,Dpy19l2,Ube2j1,Plod3,Pomt2,Tmtc2,Galnt18,Gcnt3,Dolpp1,Sec1,Pomgnt2,Mgat4b,Dpy19l3
GO:0006486	protein glycosylation	0.0689227	-2.67477	186	23	0.0124459	1848	20694	6.64352e+121	Uggt2,Rpn2,Pomt1,Dad1,Extl2,Fut8,Ext2,Derl3,Alg14,Stt3a,Mgat4d,Dpy19l2,Ube2j1,Galnt18,Pomt2,Tmtc2,Plod3,Gcnt3,Dolpp1,Pomgnt2,Sec1,Mgat4b,Dpy19l3
GO:0051205	protein insertion into membrane	0.0691069	-2.6721	33	6	0.00324675	1848	20694	2.04952e+32	Slc12a1,Grin3b,Hsp90aa1,Rtp3,Tram2,Wrb
GO:0098586	cellular response to virus	0.0691069	-2.6721	33	6	0.00324675	1848	20694	5.47221e+30	Gsdme,Bcl2l1,Gbf1,Lgals8,Arf1,Flt3
GO:0061842	microtubule organizing center localization	0.0691069	-2.6721	33	6	0.00324675	1848	20694	2.08782e+30	Aurka,Fhod1,Pard3b,Plxna2,Nde1,Gpsm2
GO:0050931	pigment cell differentiation	0.0691069	-2.6721	33	6	0.00324675	1848	20694	2.45886e+30	Ankrd27,Ap1m1,Lrmda,Mef2c,Sox10,Bloc1s6
GO:2000060	positive regulation of ubiquitin-dependent protein catabolic process	0.0696236	-2.66465	93	13	0.00703463	1848	20694	1.92111e+65	Pten,Axin1,Rnf180,Pias1,Ubqln1,Prkn,Mapk9,Rnf144b,Cbfa2t3,Socs5,Rnf14,Rnf139,Aurka
GO:0021783	preganglionic parasympathetic fiber development	0.070524	-2.6518	18	4	0.0021645	1848	20694	2.43744e+20	Plxna4,Nav2,Six1,Nrp2
GO:2000641	regulation of early endosome to late endosome transport	0.070524	-2.6518	18	4	0.0021645	1848	20694	2.64172e+20	Mapk3,Rab21,Snx3,Mtmr2
GO:0070131	positive regulation of mitochondrial translation	0.070524	-2.6518	18	4	0.0021645	1848	20694	5.24697e+20	Coa3,Fastkd3,C1qbp,Mief1
GO:0042415	norepinephrine metabolic process	0.070524	-2.6518	18	4	0.0021645	1848	20694	5.08731e+19	Prkn,Gata3,Rnf180,Akr1b3
GO:0036158	outer dynein arm assembly	0.070524	-2.6518	18	4	0.0021645	1848	20694	1.34171e+22	Dnah8,Dnal1,Lrrc49,Dnaaf5
GO:0061608	nuclear import signal receptor activity	0.070524	-2.6518	18	4	0.0021645	1848	20694	1.66507e+20	Kpna6,Nutf2,Tnpo2,Kpna2
GO:0031175	neuron projection development	0.0705636	-2.65124	689	73	0.0395022	1848	20694	73178,108699,18845,14462,227154,243961,11785,245886,50884,18189,26420,18053,13836,243725,18457,19417,14260,72149,432530,238505,71900,56440,13866,76089,18205,12399,15182,244281,12368,277432,54712,13508,19274,236266,76884,17967,30941,69981,216963,100503041,56839,12561,140570,20878,22415,12808,223254,53869,14609,53883,18187,73205,12552,269878,13518,243743,235402,20615,19091,233489,15519,99683,67299,…	Wasl,Chn1,Plxna2,Gata3,Stradb,Shank1,Apbb1,Ankrd27,Nckap1,Nrxn1,Mapk9,Ngfr,Epha2,Ppp1r9a,Bloc1s6,Rasgrf1,Fmn1,Strada,Adcy1,Mtr,Tmem106b,Snx1,Erbb2,Rapgef2,Ntf3,Runx3,Hdac2,Myo16,Casp6,Vstm2l,Plxnc1,Dscam,Ptprm,Alms1,Cyfip2,Ncam1,Usp21,Tmem30a,Git1,Pdzd7,Lgi1,Cdh4,Plxnb2,Aurka,Wnt3,Cobl,Farp1,Rab11a,Gja1,Celsr2,Nrp2,C9orf72,Cdh11,Megf8,Dst,Plxna4,Lingo1,Snapin,Prkg1,Picalm,Hsp90aa1,Sec24b,Dock7,Kd…
GO:0046605	regulation of centrosome cycle	0.0706332	-2.65026	58	9	0.00487013	1848	20694	2.04602e+46	Stil,Alms1,Kat2a,Fbxw5,Cenpj,Cep131,Pdcd6ip,Chmp4b,Chmp2b
GO:1903707	negative regulation of hemopoiesis	0.0706968	-2.64936	158	20	0.0108225	1848	20694	1.25712e+103	Cdk6,Inpp5d,Pias3,Ctr9,Lrrc17,N4bp2l2,Gata2,Runx3,Zfp35,Prdx2,Meis1,Ptpn2,Socs5,Erbb2,Jak3,Fbn1,Itpkb,Flt3,Sfrp1,Tcta
GO:0018105	peptidyl-serine phosphorylation	0.0707491	-2.64862	177	22	0.0119048	1848	20694	6.89432e+114	Pink1,Aurka,Aurkc,Prkg1,Vrk3,Camk2b,Prkch,Map3k13,Smg1,Csnk2a2,Ttk,Mapkapk2,Prkaca,Atr,Tlk2,Mapk9,Mapk3,Vrk2,Pdk2,Lmtk2,Dyrk3,Rps6ka4
GO:0021700	developmental maturation	0.071982	-2.63134	245	29	0.0156926	1848	20694	2.38592e+154	Dlg2,Kcnma1,Fev,Arcn1,Ap1m1,Nrxn1,Calca,Sox10,Prkaca,Maea,Bloc1s6,Slc26a8,Pten,Anks1,Catsperb,Snapin,Sez6,Fam20c,Catsper2,Srrm4,Kdr,Picalm,Runx3,Gata2,Shank1,Ankrd27,Gata3,Gja1,Snx19
GO:0016482	cytosolic transport	0.0723498	-2.62624	121	16	0.00865801	1848	20694	2.45886e+88	Ankrd27,Heatr5a,Snx32,Ube2o,Slc30a6,Dctn1,Lmtk2,Vps54,Kif16b,Snx1,Wipi1,Gbf1,Rhobtb3,Tbc1d10a,Ykt6,Vps50
GO:0009890	negative regulation of biosynthetic process	0.0731978	-2.61459	1521	152	0.0822511	1848	20694	56220,13684,223453,14718,19687,13018,26992,13797,67555,71835,12571,17192,66410,104394,27274,15437,434156,244879,14582,17425,21945,15384,14836,193034,20471,17187,21413,21841,22025,22762,107586,18140,56321,268448,56323,16526,75841,12398,19091,71041,71175,385674,68675,17132,12261,67778,245000,14581,229615,14462,60364,20230,17292,332110,16453,78912,217827,212276,22685,17933,56363,236312,29810,433182,…	Zfp386,Eif4e,Dap,Got1,Rfc1,Ctcf,Brd7,Emx2,Mgat4d,Lancl2,Cdk6,Mbd3,Mterf3,E2f4,Zfp354b,Hoxd8,Eid2b,Npat,Gfi1b,Foxk1,Dedd,Hnrnpab,Gsc,Trpv1,Six1,Max,Tcf4,Tia1,Nr2c1,Zfpm2,Ovol2,Uhrf1,Aatf,Phf12,Dnajb5,Kcnk2,Rnf139,Cbfa2t3,Prkg1,Pcgf6,Nipbl,Zfp174,Fam172a,Maf,C1qbp,Zfp639,Atr,Gfi1,Pias3,Gata3,Donson,Satb1,Mesp1,Mapk15,Jak3,Sp2,Nrde2,Zfp748,Zfp239,Myt1l,Tmeff2,Ifi209,Bag3,Eno1b,Rbbp8,Smarce1,Tnfrsf4,…
GO:1905269	positive regulation of chromatin organization	0.073323	-2.61288	112	15	0.00811688	1848	20694	2.20832e+74	Ctr9,Smarcb1,Rps6ka4,Gata3,Nipbl,Brd7,Ube2n,Pink1,Gfi1b,Wbp2,Mapk3,Nos1,Snai2,Kat2a,Rif1
GO:0035265	organ growth	0.073323	-2.61288	112	15	0.00811688	1848	20694	2.34214e+77	Sorbs2,Anxa2,Pten,Bnc2,Col9a1,Mesp1,Arid2,Col14a1,Prkg1,Ube3a,Col12a1,Kdr,Tenm4,Pdgfrb,Ehmt2
GO:0006812	cation transport	0.0733354	-2.61271	732	77	0.0416667	1848	20694	11949,208169,109305,239556,56384,333669,17364,20269,56808,237987,20544,18796,16531,237831,50873,76501,20495,12288,20494,212670,215929,50527,110862,332110,140723,108837,56315,56517,72392,269717,140493,98396,15165,54198,20531,18803,12238,252972,66733,12323,16494,71699,11979,102857,228359,19414,12292,110876,24046,230612,14814,114644,16526,210148,16539,224079,11972,19765,20928,69047,240595,381290,102…	Atp5c1,Slc9c1,Orai1,Cacna1i,Letm1,Gm5134,Trpm1,Scn3a,Cacna2d2,Otop2,Slc9a1,Plcb2,Kcnma1,Slc13a5,Prkn,Commd9,Slc12a1,Cacna1c,Slc10a2,Catsper2,Mfsd4b1,Ero1l,Kcnq3,Mapk15,Cacng5,Ibtk,Rhcg,Slc22a21,Tmem175,Orai2,Kcnn3,Slc41a1,Hcn1,Snx3,Slc34a2,Plcg1,Commd3,Tpcn1,Kcng4,Camk2b,Kcna6,Slc41a3,Atp7b,Slc6a8,Arhgap1,Rasa3,Cacna1s,Scn2a,Scn11a,Slc5a9,Grin2d,Slc13a3,Kcnk2,Slc30a6,Kcns2,Atp13a4,Atp6v0d1,Ralbp1…
GO:0048522	positive regulation of cellular process	0.0736305	-2.6087	5346	504	0.272727	1848	20694	140723,76108,56469,114584,14086,30941,116870,216963,242122,20472,16923,99571,56226,105171,94176,68031,226144,18596,20664,381695,13508,12144,22083,98732,319583,14235,54219,381022,56431,76089,217342,59004,30923,17005,21985,320404,13424,68039,54473,78783,23994,12048,19246,13836,66968,16854,19417,12476,110157,20665,218397,14106,19017,11785,433700,235534,14894,15568,333654,70891,208836,72999,11840,234…	Cacng5,Rap2a,Pias1,Clic1,Fscn1,Usp21,Mta1,Git1,Vtcn1,Six2,Sh2b3,Fgg,Espn,Arrdc3,Dock2,Rnf146,Erlin1,Pdgfrb,Sox1,N4bp2l2,Dscam,Blm,Ctr9,Rab3gap2,Lig4,Foxm1,Cd320,Kmt2d,Dstn,Rapgef2,Ube2o,Pias4,Foxe3,Ltk,Tpd52,Itpkb,Dync1h1,Nmb,Tollip,Brpf1,Dazap2,Bcl2l1,Ptpn1,Epha2,Plin5,Lgals3,Rasgrf1,Cd151,Raf1,Sox10,Rasa1,Foxh1,Ppargc1a,Apbb1,Spag8,Pxylp1,Cfap20,Elavl1,Ppp1r13l,Spdya,Fanci,Insig2,Arf1,Spire2,At…
GO:0060043	regulation of cardiac muscle cell proliferation	0.0738964	-2.60509	50	8	0.004329	1848	20694	1.72601e+39	Mef2c,Gja1,Kcnk2,Pten,Hdac2,Ncam1,Zfpm2,Meis1
GO:0042147	retrograde transport, endosome to Golgi	0.0740519	-2.60299	76	11	0.00595238	1848	20694	5.64403e+60	Snx1,Heatr5a,Dctn1,Vps54,Tbc1d10a,Ykt6,Snx32,Ube2o,Vps50,Gbf1,Rhobtb3
GO:0006606	protein import into nucleus	0.0745093	-2.59683	94	13	0.00703463	1848	20694	6.80512e+70	Nutf2,Nup133,Pom121,Kpna2,Nup214,Nup98,Nxt1,Pom121l12,Kpna6,Tnpo2,Nup35,Ran,Six2
GO:0045934	negative regulation of nucleobase-containing compound metabolic process	0.0750543	-2.58954	1395	140	0.0757576	1848	20694	100041352,252864,15364,14609,13017,319801,15950,75660,29871,12014,13394,99890,219103,67621,387609,15183,76022,56449,22654,21848,277353,243529,14461,66707,18511,12916,20583,77035,12495,51812,73381,17260,26914,229055,12005,72162,234358,75388,20377,51869,14106,19017,22661,11785,240186,333654,15568,17119,218613,75284,20665,18772,12144,22083,81601,50873,381695,226830,381022,70779,59004,14235,116870,20…	Tcp10c,Dusp15,Hmga2,Gja1,Ctbp2,Tigar,Ifi203,Lin37,Scmh1,Bach2,Dlx4,Prmt6,Cenpj,Bend5,Zhx2,Hdac3,Gon4l,Ybx3,Zfp13,Trim24,Tcfl5,H1fx,Gata2,Nkapl,Pax9,Crem,Snai2,Kdm8,Entpd1,Mcrs1,Cmtm2a,Mef2c,H2afy,Zbtb10,Axin1,Dhx36,Zfp930,Boll,Sfrp1,Rif1,Foxh1,Ppargc1a,Zfp148,Apbb1,Zfp438,Ppp1r13l,Elavl1,Mxd1,Mier3,Bcdin3d,Sox10,Pkp1,Blm,Ctr9,Kat5,Prkn,N4bp2l2,Smyd2,Kmt2d,Prdm5,Pias4,Foxm1,Mta1,Bptf,Trim11,Pias1,…
GO:0046903	secretion	0.0753331	-2.58584	517	56	0.030303	1848	20694	242662,12062,266690,20615,74998,83671,338320,12306,69938,18191,12288,26903,102607,60510,67474,99571,67282,268973,22631,20616,217517,233081,27413,70989,242122,193034,78808,74051,52055,53420,69227,12847,18803,67753,14462,56508,70093,53869,64008,13017,14609,18212,53883,18189,16531,11821,66482,319924,18457,235442,56418,110157,68039,108124,338366,11979	Rims3,Bdkrb2,Cyb5r4,Snapin,Rab11fip2,Sytl2,Mia2,Anxa2,Scrn1,Nrxn3,Cacna1c,Dysf,Snx19,Syt9,Snap29,Fgg,Washc3,Nlrc4,Ywhaz,Snap91,Stxbp6,Ffar1,Abcb11,Jhy,Vtcn1,Trpv1,Stxbp5,Steap2,Rab11fip5,Syt5,Selenot,Copa,Plcg1,Eqtn,Gata3,Rapgef4,Ube2q1,Rab11a,Aqp9,Ctbp2,Gja1,Ntrk2,Celsr2,Nrxn1,Kcnma1,Aprt,Exoc2,Apba1,Bloc1s6,Rab8b,Ykt6,Raf1,Nmb,Napa,Mia3,Atp7b
GO:0090316	positive regulation of intracellular protein transport	0.0753371	-2.58578	131	17	0.00919913	1848	20694	6.80517e+87	Nutf2,Tmem30a,Erbb2,Sec16a,Cep131,Rufy3,Prkaca,Uaca,Pdcd10,Ran,Hdac3,Bag3,Ice1,Stom,Efcab7,Pcm1,Commd1
GO:0010469	regulation of signaling receptor activity	0.0753371	-2.58578	131	17	0.00919913	1848	20694	1.81892e+90	Nrxn1,Rasgrf2,Gsg1l,Shisa6,Rasgrf1,Cacng5,Pten,Mef2c,Epgn,Socs5,Pink1,Shisa9,Ifngr1,Begain,Shank1,Ppargc1a,Cblb
GO:0010035	response to inorganic substance	0.0754669	-2.58406	456	50	0.0270563	1848	20694	16542,21672,19060,15182,14297,60510,110606,50873,12144,12368,11677,72162,17967,18596,69048,56532,23859,99571,381290,17260,110135,18575,18391,17750,68943,12927,53420,12323,12497,98396,15165,319801,64008,78830,56012,56426,26420,26417,18189,271639,16531,12176,59041,11979,107589,240058,26408,238505,320404,237253	Kdr,Prdx2,Ppp5c,Hdac2,Fxn,Syt9,Fntb,Prkn,Blm,Casp6,Akr1b3,Dhx36,Ncam1,Pdgfrb,Slc30a5,Ripk3,Dlg2,Fgg,Atp2b4,Mef2c,Fgb,Pde1c,Sigmar1,Mt2,Pink1,Bcar1,Syt5,Camk2b,Entpd6,Slc41a1,Hcn1,Tigar,Aqp9,Slc25a12,Pgam2,Pdcd10,Mapk9,Mapk3,Nrxn1,Adcy10,Kcnma1,Bnip3,Stk25,Atp7b,Mylk,Cpne5,Map3k5,Mtr,Itpkb,Lrp11
GO:0031399	regulation of protein modification process	0.0756821	-2.58121	1822	180	0.0974026	1848	20694	66787,118449,70729,101206,14582,52432,19054,13202,20460,76400,56205,20648,27214,244666,18706,26992,67555,76804,13018,21353,50791,26903,20587,26403,12306,66616,67299,16542,12217,69922,244694,19211,56613,231876,71816,244058,56371,22215,14581,243312,77744,65964,229615,12931,227154,14462,81877,75276,22378,76484,73914,56085,71920,99011,13866,14816,14154,71175,217378,68082,56426,72149,16885,18189,26420…	Gskip,Synpo2,Nos1ap,Tada3,Gfi1b,Ppp2r2d,Ppp2r3d,Ddt,Stil,Pbp2,Ensa,Snta1,Dbf4,Sprtn,Pik3ca,Brd7,Mgat4d,Kdm4c,Ctcf,Tank,Magi2,Dysf,Smarcb1,Map3k11,Anxa2,Snx9,Dock7,Kdr,Bsn,Vrk2,Kdm4d,Pten,Rps6ka4,Lmtk2,Rnf180,Rgma,Fzr1,Ube3a,Gfi1,Elfn1,Bora,Map3k20,Pias3,Crlf1,Stradb,Gata3,Tnxb,Ppp1r1c,Wbp2,Kndc1,Irak3,Ubqln1,Epgn,Pomt1,Erbb2,Grm1,Fem1a,Nipbl,Dnajc27,Dusp19,Pdcd10,Strada,Limk1,Nrxn1,Mapk9,Ngfr,Ppp…
GO:0048489	synaptic vesicle transport	0.0765176	-2.57023	42	7	0.00378788	1848	20694	1.84572e+35	Bloc1s6,Picalm,Arf1,Snapin,Snap91,Kif5c,Tmem230
GO:0046621	negative regulation of organ growth	0.0765176	-2.57023	42	7	0.00378788	1848	20694	1.92112e+34	Pten,Meis1,Stk3,Kcnk2,Fxn,Gja1,Hdac2
GO:0006997	nucleus organization	0.0766976	-2.56788	122	16	0.00865801	1848	20694	1.94974e+87	Sun3,Sycp1,Nup35,Nup205,Dctn1,Dyrk3,Nup133,Chmp2b,Agfg1,Nup98,Selenof,Lemd2,Vps4a,Chmp4b,Pom121,Psme4
GO:1901532	regulation of hematopoietic progenitor cell differentiation	0.0767308	-2.56745	26	5	0.00270563	1848	20694	7.21621e+25	Dhx36,Cdk6,Sos1,Kdr,N4bp2l2
GO:0071312	cellular response to alkaloid	0.0767308	-2.56745	26	5	0.00270563	1848	20694	1.10147e+26	Ehmt2,Trpv1,Blm,Casp6,Bcl2l1
GO:0006779	porphyrin-containing compound biosynthetic process	0.0767308	-2.56745	26	5	0.00270563	1848	20694	1.16551e+24	Alas1,Fxn,Snx3,Ank1,Slc25a39
GO:1903579	negative regulation of ATP metabolic process	0.0767308	-2.56745	26	5	0.00270563	1848	20694	5.64283e+25	Mtch2,Tigar,Ppargc1a,Cbfa2t3,Entpd1
GO:0052652	cyclic purine nucleotide metabolic process	0.0767308	-2.56745	26	5	0.00270563	1848	20694	2.71639e+27	Adcy10,Npr1,Gucy2d,Adcy1,Adcy5
GO:0051193	regulation of cofactor metabolic process	0.0767308	-2.56745	26	5	0.00270563	1848	20694	1.63372e+24	Insr,Pdk2,Prdx2,Pink1,Zfp13
GO:0006891	intra-Golgi vesicle-mediated transport	0.0767308	-2.56745	26	5	0.00270563	1848	20694	6.75426e+24	Cog6,Copz1,Golga5,Cope,Copa
GO:0071353	cellular response to interleukin-4	0.0767308	-2.56745	26	5	0.00270563	1848	20694	1.44621e+24	Gata3,Rplp0,Jak3,Fasn,Keap1
GO:0009190	cyclic nucleotide biosynthetic process	0.0767308	-2.56745	26	5	0.00270563	1848	20694	2.71639e+27	Adcy10,Npr1,Adcy5,Adcy1,Gucy2d
GO:1902175	regulation of oxidative stress-induced intrinsic apoptotic signaling pathway	0.0767308	-2.56745	26	5	0.00270563	1848	20694	7.55336e+24	Nme5,Ubqln1,Prkn,Pink1,Ralbp1
GO:0051125	regulation of actin nucleation	0.0767308	-2.56745	26	5	0.00270563	1848	20694	1.42605e+24	Fmn1,Nckap1,Wasl,Fmn2,Arf1
GO:0070507	regulation of microtubule cytoskeleton organization	0.0769472	-2.56464	198	24	0.012987	1848	20694	6.64683e+126	Ska1,Mapk15,Spef1,Dync1h1,Chmp2b,Pdcd6ip,Cep131,Dctn1,Cenpj,Dst,Mapre2,Apc2,Alms1,Slain2,Prune1,Dysf,Bora,Chmp4b,Numa1,Fbxw5,Kat2a,Mapre3,Gpsm2,Stil
GO:0035904	aorta development	0.0770637	-2.56312	59	9	0.00487013	1848	20694	1.41062e+45	Foxh1,Six1,Mylk,Ngfr,Fuz,Sec24b,Nprl3,Dctn5,Pdgfrb
GO:2001238	positive regulation of extrinsic apoptotic signaling pathway	0.0770637	-2.56312	59	9	0.00487013	1848	20694	1.70002e+44	Ltbr,Sfrp1,Stk3,Runx3,Pten,Pdia3,Jak3,Itm2c,Dapk3
GO:0006165	nucleoside diphosphate phosphorylation	0.0770637	-2.56312	59	9	0.00487013	1848	20694	7.55334e+46	Nme5,Eno1b,Pgam2,Pfkp,Cmpk2,Ak5,Foxk1,Foxk2,Ak8
GO:0033032	regulation of myeloid cell apoptotic process	0.0778676	-2.55275	34	6	0.00324675	1848	20694	1.72602e+30	Mef2c,Pik3cd,Pik3cb,Maea,Itpkb,Pten
GO:0009152	purine ribonucleotide biosynthetic process	0.0779029	-2.55229	113	15	0.00811688	1848	20694	6.61147e+77	Dnajc30,Acot7,Adcy1,Gucy2d,Adsl,Adcy10,Ak3,Aprt,Ldhc,Ak2,Atp5c1,Nme5,Npr1,Adcy5,Pank2
GO:0098727	maintenance of cell number	0.0779405	-2.55181	141	18	0.00974026	1848	20694	9.41121e+94	Med15,Eif4e,Nipbl,Med21,Raf1,Kdm4c,Med27,Rif1,Zhx2,Sfrp1,Six2,Wdr62,Ctr9,Lig4,Hmga2,Gata2,Med24,Pcm1
GO:2001020	regulation of response to DNA damage stimulus	0.0780507	-2.5504	208	25	0.0135281	1848	20694	2.26419e+132	Dyrk3,Spire2,Nudt16l1,Ddias,Armt1,Usp1,Kdm4d,Bcl2l1,Pla2r1,Atr,Rif1,Mtch2,Smg1,Smyd2,Apbb1,Tigar,Blm,Ppp1r10,Ercc4,Snai2,Foxm1,Fmn2,Ube2n,Zfp385a,Pias4
GO:0048518	positive regulation of biological process	0.0782194	-2.54824	6047	567	0.306818	1848	20694	252870,23992,56274,11489,77035,20583,14158,19060,18578,16852,11677,16647,15401,14814,51869,12310,234358,68975,110279,72999,213326,14252,381290,20370,17268,64685,68943,74585,12808,237860,114604,14609,15364,12235,75991,26417,98267,76491,20256,671232,226744,69582,26564,59004,381022,12288,381695,329260,12144,13508,226144,68031,105171,14086,56469,140723,242122,216963,30941,11785,14106,19017,13836,1924…	Usp7,Prkra,Stk3,Adam12,Kdm8,Snai2,Fer,Ppp5c,Pde4b,Lgals1,Akr1b3,Kpna2,Hoxa4,Grin2d,Rif1,Calca,Zfp930,Med27,Bcr,Insig2,Scyl2,Flot2,Atp2b4,Sez6,Meis1,Nmi,Pink1,Sppl3,Cobl,Ssh2,Prdm15,Gja1,Hmga2,Bub1,Slain2,Mapk3,Stk17b,Abhd14b,Clec11a,Topaz1,Cnst,Plekhm2,Ror2,Pias4,Kmt2d,Cacna1c,N4bp2l2,Dennd1b,Blm,Dscam,Erlin1,Rnf146,Arrdc3,Fscn1,Pias1,Cacng5,Vtcn1,Git1,Usp21,Apbb1,Foxh1,Ppargc1a,Epha2,Ptpn1,Sox10…
GO:0006403	RNA localization	0.0782216	-2.54821	160	20	0.0108225	1848	20694	5.64887e+108	Nxt1,Ranbp17,Nup133,Nup214,Nup98,Atr,Alyref2,Ran,Pcid2,Igf2bp2,Znhit3,Nup160,Kif5c,Pom121,Igf2bp3,Thoc7,Pnpt1,Poldip3,Tomm20l,Zfp385a
GO:0006855	drug transmembrane transport	0.0788934	-2.53966	68	10	0.00541126	1848	20694	7.88301e+55	Slc25a12,Slc13a3,Slc13a5,Slc6a8,Tmem30a,Stra6,Slc13a4,Slc19a2,Slc16a12,Slc25a10
GO:0070192	chromosome organization involved in meiotic cell cycle	0.0788934	-2.53966	68	10	0.00541126	1848	20694	7.48471e+51	Meikin,Bub1,Majin,Smc4,Meiob,Sycp1,Ube2b,Bub1b,Sgo2a,Ehmt2
GO:0045921	positive regulation of exocytosis	0.0788982	-2.5396	104	14	0.00757576	1848	20694	7.63381e+72	Rab2b,Vps4a,Bcl2l1,Ncs1,Fgg,Exoc2,Syt9,Fgb,Stxbp5,Cacna1i,Il13,Gata2,Arf1,Pdcd6ip
GO:0044087	regulation of cellular component biogenesis	0.0789773	-2.5386	923	95	0.0514069	1848	20694	73205,75991,72754,13191,18571,219103,108124,319387,20460,99633,68943,101685,70300,223254,12808,75608,320772,118449,229589,13144,14609,18212,18747,20471,20616,11840,234857,19211,17260,78808,217517,14534,20583,14158,231464,16542,79554,66616,15519,218333,234776,277360,245000,225288,13836,243725,67971,26420,227738,18189,16885,218397,14260,110157,234686,671535,231225,13424,76123,73178,16578,101706,171…	C9orf72,Slain2,Arhgef10l,Dctn1,Pdcd6ip,Cenpj,Napa,Adgrl3,Stil,Adgrl2,Pink1,Spty2d1,Fuz,Farp1,Cobl,Chmp4b,Mdga2,Synpo2,Prune1,Dapk3,Gja1,Ntrk2,Prkaca,Six1,Snap91,Arf1,Spire2,Pten,Mef2c,Stxbp5,Stxbp6,Kat2a,Snai2,Fer,Cnot6l,Kdr,Cptp,Snx9,Hsp90aa1,Ice1,Atmin,Prex1,Atr,Fhod3,Epha2,Ppp1r9a,Tppp3,Mapk9,Lrsam1,Nrxn1,Limk1,Rasa1,Fmn1,Raf1,Fhod1,Parp10,Tapt1,Dync1h1,Gpsm2,Wasl,Kif9,Numa1,Nprl3,Vps4a,Pfn4,A…
GO:0065003	protein-containing complex assembly	0.0795317	-2.5316	1356	136	0.0735931	1848	20694	12005,12866,11840,26914,216705,52469,240595,12325,20957,56369,225997,56351,72831,14457,237759,12495,15519,319190,19060,219103,66928,269966,16494,72155,75991,26417,17436,73205,330401,319924,448850,11564,12808,14609,66448,66733,16337,101685,18242,50927,213081,56469,56839,17993,99571,17955,57342,50868,242253,246738,21356,50873,12144,14672,110084,105440,66379,219024,13424,12739,227648,17364,110157,22…	Axin1,Cox7a2,Arf1,H2afy,Clint1,Coa3,Kcnv2,Camk2g,Sycp1,Apip,Trpm6,Ptges3,Dhx30,Gas7,Col23a1,Entpd1,Hsp90aa1,Hist2h2be,Ppp5c,Cenpj,Dmac1,Nup98,Kcna6,Cenpn,Slain2,Mapk3,Me1,C9orf72,Tmcc1,Apba1,Znhit3,Adsl,Cobl,Gja1,Mrpl20,Kcng4,Insr,Spty2d1,Oat,Nasp,Wdr19,Pias1,Lgi1,Ndufs4,Fgg,Nap1l4,Parva,Keap1,Wdr63,Dnajc28,Tapbp,Prkn,Blm,Gna11,Dnah1,Kctd9,Cox14,Pip4p1,Dync1h1,Cldn3,Sec16a,Trpm1,Raf1,Zfp148,Shank…
GO:0046879	hormone secretion	0.0799447	-2.52642	86	12	0.00649351	1848	20694	5.20553e+63	Rab11fip5,Cyb5r4,Selenot,Raf1,Rab11fip2,Ube2q1,Rapgef4,Ywhaz,Gata3,Cacna1c,Ffar1,Snx19
GO:0045912	negative regulation of carbohydrate metabolic process	0.0811214	-2.51181	51	8	0.004329	1848	20694	5.08733e+40	Prkn,Tigar,Ppargc1a,Cox11,Maea,Mtch2,Cbfa2t3,Prkg1
GO:0006289	nucleotide-excision repair	0.0811214	-2.51181	51	8	0.004329	1848	20694	2.52871e+43	Usp7,Ercc4,Xpa,Neil3,Rbbp8,Lig4,Cetn1,Ercc5
GO:1905515	non-motile cilium assembly	0.0811214	-2.51181	51	8	0.004329	1848	20694	2.19104e+41	Cenpj,Ift74,Dctn1,Cep131,Cep126,Pcm1,Stil,Fuz
GO:0034204	lipid translocation	0.0811214	-2.51181	51	8	0.004329	1848	20694	6.99811e+43	Tmem30a,Ano1,Ano10,Atp10b,Tmem30c,Atp9a,Ano5,Atp11a
GO:0043647	inositol phosphate metabolic process	0.0811214	-2.51181	51	8	0.004329	1848	20694	1.87968e+41	Plcb2,Mtmr2,Plcg1,Itpkb,Inpp5e,Pten,Itpka,Nudt4
GO:1901293	nucleoside phosphate biosynthetic process	0.081536	-2.50671	180	22	0.0119048	1848	20694	2.2995e+115	Ak5,Acot7,Dnajc30,Ak3,Cds1,Ldhc,Atp5c1,Nadk,Cmpk2,Pank2,Adcy1,Gucy2d,Adsl,Ak8,Adcy10,Aprt,Prpsap1,Ak2,Nme5,Npr1,Adcy5,Mthfd2l
GO:0098660	inorganic ion transmembrane transport	0.0818376	-2.50302	469	51	0.0275974	1848	20694	14814,20495,12288,16526,16539,210148,11972,27376,212670,20928,50527,69047,240595,381290,110862,74051,101772,193034,140723,224661,12290,80334,108837,225997,69048,11966,72392,241794,21871,11949,140493,98396,208169,15165,109305,18803,66733,252972,56384,16494,11979,20269,237987,56808,19414,20544,110876,18796,24046,16531,224674	Grin2d,Slc12a1,Cacna1c,Kcnk2,Kcns2,Slc30a6,Atp6v0d1,Slc25a10,Catsper2,Abcc9,Ero1l,Atp2c2,Kcnv2,Atp2b4,Kcnq3,Steap2,Ano1,Trpv1,Cacng5,Slc26a8,Cacna1e,Kcnip4,Ibtk,Trpm6,Slc30a5,Atp6v1b2,Tmem175,Kcng1,Atp6v0a2,Atp5c1,Kcnn3,Slc41a1,Slc9c1,Hcn1,Orai1,Plcg1,Kcng4,Tpcn1,Letm1,Kcna6,Atp7b,Scn3a,Otop2,Cacna2d2,Rasa3,Slc9a1,Scn2a,Plcb2,Scn11a,Kcnma1,Slc37a1
GO:0006163	purine nucleotide metabolic process	0.0820258	-2.50072	268	31	0.0167749	1848	20694	4.3253e+159	Adcy1,Gucy2d,Adsl,Mpp5,Prpsap1,Adcy10,Aprt,Far1,Ran,Epha2,Adcy5,Fasn,Ak2,Nme5,Npr1,Pfkp,Mthfd2l,Foxk2,Foxk1,Dnajc30,Acot7,Hint1,Ak3,Ldhc,Oxsm,Eno1b,Nudt4,Atp5c1,Nt5e,Pgam2,Pank2
GO:0051236	establishment of RNA localization	0.082164	-2.49904	142	18	0.00974026	1848	20694	5.64887e+97	Nxt1,Ranbp17,Nup133,Nup214,Nup98,Atr,Alyref2,Ran,Pcid2,Igf2bp2,Nup160,Kif5c,Pom121,Igf2bp3,Thoc7,Pnpt1,Poldip3,Tomm20l
GO:0042981	regulation of apoptotic process	0.0826879	-2.49268	1518	151	0.08171	1848	20694	67890,242122,22027,22592,56469,56772,18596,216456,99571,69169,78514,22210,236266,231002,12144,18755,319583,50873,66073,12368,30923,59004,74268,76089,223870,12226,12062,320404,26408,17005,20665,110157,218397,16854,74769,59003,19246,12048,52040,16331,11785,16163,19017,66461,225341,64294,17260,27356,56369,20377,21848,14827,56449,109006,22654,11677,14461,66839,56274,23992,252870,20583,14678,75533,145…	Ufm1,Vtcn1,Hsp90b1,Ercc5,Pias1,Mllt11,Pdgfrb,Gls2,Fgg,Fcmr,Arhgap10,Ube2b,Alms1,Plekhn1,Blm,Prkch,Lig4,Prkn,Txndc12,Casp6,Foxe3,Pias4,Aven,Rapgef2,Senp1,Btg1,Bdkrb2,Itpkb,Map3k5,Ltk,Sox10,Raf1,Rasa1,Lgals3,Pik3cb,Maea,Ptpn1,Bcl2l1,Ppp1r10,Inpp5d,Apbb1,Il13,Ppargc1a,Ptpmt1,Lims2,Itm2c,Mef2c,Insl6,Apip,Sfrp1,Trim24,Pdia3,Ybx3,Ciapin1,Zfp13,Akr1b3,Gata2,Dele1,Stk3,Prkra,Usp7,Snai2,Gnai2,Nme5,Gdf9,St…
GO:0006897	endocytosis	0.0828567	-2.49064	348	39	0.0211039	1848	20694	1.63375e+209	Insr,Syt5,Wasl,Eqtn,4932438A13Rik,Rab20,Heatr5a,C9orf72,Ston2,Lrsam1,Mapk3,Mtmr6,Ap2s1,Pik3cb,Lrp11,Snx1,Usp20,Scarb1,Mia3,Ralbp1,Snx9,Sh3gl1,Picalm,Rin2,March2,Dennd1b,Rhobtb1,Pla2r1,Ube3a,Dock2,Mapkapk2,Atp9a,Eea1,Snap91,Clint1,Sag,Cacng5,Steap2,Scyl2
GO:0072521	purine-containing compound metabolic process	0.0828991	-2.49013	308	35	0.0189394	1848	20694	4.33183e+181	Eno1b,Nudt4,Aox4,Pank2,Foxk2,Acot7,Ak3,Adcy5,Fasn,Ak2,Npr1,Pfkp,Mthfd2l,Mpp5,Prpsap1,Far1,Oxsm,Atp5c1,Nt5e,Pgam2,Foxk1,Dnajc30,Hint1,Aox2,Ldhc,Nme5,Enpp4,Icmt,Adcy1,Adsl,Gucy2d,Adcy10,Aprt,Epha2,Ran
GO:0062012	regulation of small molecule metabolic process	0.082973	-2.48924	328	37	0.0200216	1848	20694	1.74257e+189	Foxk1,Dnajc30,Insr,Tigar,Gfi1,Ppargc1a,Lcmt1,Jmjd8,Lpgat1,Maea,Plin5,Kcnma1,Bcl2l1,Igfbp4,Mapk9,Foxk2,Kat2a,Cd320,Prkg1,Slc35b4,Cbfa2t3,Ptpn2,Nos1,Snai2,Entpd1,Prkn,Lonp2,Pank2,Mtch2,Erlin2,Erlin1,Cmtm2a,Atp2b4,Cox11,Pdk2,Insig2,Sec14l2
GO:0034220	ion transmembrane transport	0.0831661	-2.48692	696	73	0.0395022	1848	20694	56315,108837,224661,140723,110862,72392,240638,56517,12288,20495,67928,237831,50527,243755,212670,27376,20544,56808,237987,20269,17364,16531,18796,229782,67470,109305,208169,11949,56384,242585,80334,12290,101772,193034,74051,240595,381290,27413,69047,21871,241794,11966,69048,225997,16526,244562,14814,114644,20928,58246,19765,73834,11972,210148,16539,19414,102857,11979,16494,71699,224674,24046,224…	Rhcg,Ibtk,Slc26a8,Cacng5,Kcnq3,Tmem175,Slc16a12,Slc22a21,Cacna1c,Slc12a1,Abca14,Slc13a5,Ero1l,Slc13a4,Catsper2,Slc25a10,Slc9a1,Cacna2d2,Otop2,Scn3a,Trpm1,Kcnma1,Plcb2,Slc35a3,Abcg8,Orai1,Slc9c1,Atp5c1,Letm1,Slc35d1,Kcnip4,Cacna1e,Ano1,Trpv1,Steap2,Kcnv2,Atp2b4,Abcb11,Atp2c2,Atp6v0a2,Kcng1,Atp6v1b2,Slc30a5,Trpm6,Kcnk2,Abcc12,Grin2d,Slc13a3,Abcc9,Slc35b4,Ralbp1,Atp6v1d,Atp6v0d1,Slc30a6,Kcns2,Rasa3,…
GO:0036119	response to platelet-derived growth factor	0.0832737	-2.48562	19	4	0.0021645	1848	20694	1.85962e+20	Pdgfrb,Rasa1,Fer,Snai2
GO:1905710	positive regulation of membrane permeability	0.0832737	-2.48562	19	4	0.0021645	1848	20694	2.34847e+20	Spg7,Slc9a1,Bnip3,Rhot1
GO:0033145	positive regulation of intracellular steroid hormone receptor signaling pathway	0.0832737	-2.48562	19	4	0.0021645	1848	20694	3.81022e+20	Kmt2d,Ntrk2,Ppp5c,Wbp2
GO:2000114	regulation of establishment of cell polarity	0.0832737	-2.48562	19	4	0.0021645	1848	20694	1.42522e+20	Flot2,Wdpcp,Rufy3,Gata3
GO:0040037	negative regulation of fibroblast growth factor receptor signaling pathway	0.0832737	-2.48562	19	4	0.0021645	1848	20694	1.44622e+20	Gata3,Ngfr,Fgfrl1,Fuz
GO:0042219	cellular modified amino acid catabolic process	0.0832737	-2.48562	19	4	0.0021645	1848	20694	1.45982e+21	Ggt1,Ggt7,Abhd16a,Abhd12
GO:0008608	attachment of spindle microtubules to kinetochore	0.0832737	-2.48562	19	4	0.0021645	1848	20694	6.69771e+20	Nuf2,Abraxas2,Bub3,Bod1
GO:1905276	regulation of epithelial tube formation	0.0832737	-2.48562	19	4	0.0021645	1848	20694	9.96832e+19	Sec24b,Sfrp1,Six1,Gata3
GO:0030810	positive regulation of nucleotide biosynthetic process	0.0832737	-2.48562	19	4	0.0021645	1848	20694	1.20482e+19	Bcl2l1,Nos1,Ppargc1a,Prkn
GO:0019674	NAD metabolic process	0.0832737	-2.48562	19	4	0.0021645	1848	20694	1.74257e+20	Foxk1,Foxk2,Nadk,Pfkp
GO:1900373	positive regulation of purine nucleotide biosynthetic process	0.0832737	-2.48562	19	4	0.0021645	1848	20694	5.08732e+19	Prkn,Nos1,Ppargc1a,Bcl2l1
GO:0035308	negative regulation of protein dephosphorylation	0.0838399	-2.47885	60	9	0.00487013	1848	20694	5.62052e+46	Ensa,Elfn1,Gnai2,Ppp1r10,Phactr3,Lmtk2,Ppp1r1c,Bod1,Mprip
GO:0009185	ribonucleoside diphosphate metabolic process	0.0838399	-2.47885	60	9	0.00487013	1848	20694	5.64216e+45	Pfkp,Pgam2,Eno1b,Ak2,Ak3,Entpd1,Foxk2,Foxk1,Mpp5
GO:0048592	eye morphogenesis	0.0838858	-2.4783	171	21	0.0113636	1848	20694	3.09232e+108	Foxe3,Kdr,Casz1,Meis1,Stra6,Fat3,Hcn1,Ntrk2,Dscam,Sox1,Rpgrip1,Sdk2,Alms1,Zhx2,Epha2,Ptprm,Trpm1,Tenm3,Tbc1d20,Nipbl,Col5a2
GO:0010558	negative regulation of macromolecule biosynthetic process	0.0843291	-2.47303	1434	143	0.077381	1848	20694	71835,26992,67555,13797,13018,19687,13684,223453,56220,21945,17425,244879,14582,434156,15437,27274,104394,17192,66410,12571,18140,107586,22762,21841,22025,17187,21413,20471,193034,14836,15384,12398,75841,16526,56323,268448,56321,245000,67778,17132,12261,68675,385674,71175,71041,20230,60364,14462,229615,14581,236312,56363,17933,22685,217827,212276,78912,332110,16453,17292,53376,21375,22294,19255,2…	Lancl2,Brd7,Mgat4d,Emx2,Ctcf,Rfc1,Eif4e,Dap,Zfp386,Dedd,Foxk1,Npat,Gfi1b,Eid2b,Hoxd8,Zfp354b,E2f4,Mbd3,Mterf3,Cdk6,Uhrf1,Ovol2,Zfpm2,Tia1,Nr2c1,Max,Tcf4,Six1,Trpv1,Gsc,Hnrnpab,Cbfa2t3,Rnf139,Kcnk2,Dnajb5,Phf12,Aatf,Atr,Zfp639,Maf,C1qbp,Fam172a,Zfp174,Nipbl,Pcgf6,Satb1,Donson,Gata3,Pias3,Gfi1,Ifi209,Tmeff2,Myt1l,Zfp239,Nrde2,Zfp748,Sp2,Mapk15,Jak3,Mesp1,Usp2,Tbr1,Uxt,Ptpn2,Mlx,Hdac2,Foxk2,Ehmt2,Ru…
GO:0051293	establishment of spindle localization	0.0846984	-2.46866	43	7	0.00378788	1848	20694	1.31912e+36	Dctn1,Spire2,Gpsm2,Nde1,Numa1,Fmn2,Dync1h1
GO:0008089	anterograde axonal transport	0.0846984	-2.46866	43	7	0.00378788	1848	20694	2.34847e+36	Spg7,Bloc1s6,Arl8b,Snapin,Rab21,Kif5c,Dlg2
GO:0051726	regulation of cell cycle	0.0847015	-2.46862	958	98	0.0530303	1848	20694	53869,75608,13144,104394,12571,12235,15364,16337,12323,20460,67811,19054,20878,30839,16553,68549,12009,13191,18571,219103,27214,226419,233406,70510,227720,13684,15183,107338,234069,671232,100503545,26992,209683,13000,50791,22768,56321,14534,100732,12145,252966,71701,14841,20871,64074,26914,19211,381290,107586,20377,72008,56371,52477,12236,110279,18747,11785,17151,30949,14462,60364,52040,77744,659…	Rab11a,Chmp4b,Dapk3,E2f4,Cdk6,Bub1,Hmga2,Insr,Camk2b,Stil,Poldip2,Ppp2r3d,Aurka,Fbxw5,Kif13a,Sgo2a,Cep131,Dctn1,Pdcd6ip,Cenpj,Dbf4,Dyrk3,Prc1,Rnf167,Nup214,Eif4e,Hdac3,Gbf1,Pcid2,Topaz1,Nuggc,Brd7,Ttc28,Csnk2a2,Magi2,Zfy2,Aatf,Kat2a,Mapre3,Cxcr5,Cables2,Pnpt1,Haspin,Aurkc,Smoc2,H2afy,Pten,Atp2b4,Ovol2,Sfrp1,Zfyve19,Fzr1,Angel2,Bub1b,Bcr,Prkaca,Apbb1,Ccndbp1,Lcmt1,Gata3,Donson,Ppp1r10,Bora,Map3k20…
GO:0009950	dorsal/ventral axis specification	0.0849771	-2.46537	12	3	0.00162338	1848	20694	203771200522415	Sfrp1,Axin1,Wnt3
GO:0036092	phosphatidylinositol-3-phosphate biosynthetic process	0.0849771	-2.46537	12	3	0.00162338	1848	20694	187077476918706	Pik3cd,Pik3cb,Pik3ca
GO:0046548	retinal rod cell development	0.0849771	-2.46537	12	3	0.00162338	1848	20694	2362661736418210	Alms1,Trpm1,Ntrk2
GO:0021610	facial nerve morphogenesis	0.0849771	-2.46537	12	3	0.00162338	1848	20694	1818720471243740	Nrp2,Six1,Plxna4
GO:0071468	cellular response to acidic pH	0.0849771	-2.46537	12	3	0.00162338	1848	20694	1930342054452050	Trpv1,Slc9a1,Rab11fip5
GO:0071863	regulation of cell proliferation in bone marrow	0.0849771	-2.46537	12	3	0.00162338	1848	20694	172601536416854	Mef2c,Hmga2,Lgals3
GO:1900112	regulation of histone H3-K9 trimethylation	0.0849771	-2.46537	12	3	0.00162338	1848	20694	2446947680420580	Kdm4d,Kdm4c,Smarcb1
GO:0032454	histone demethylase activity (H3-K9 specific)	0.0849771	-2.46537	12	3	0.00162338	1848	20694	2446947680418670	Kdm4d,Kdm4c,Phf2
GO:2001171	positive regulation of ATP biosynthetic process	0.0849771	-2.46537	12	3	0.00162338	1848	20694	508731901712048	Prkn,Ppargc1a,Bcl2l1
GO:0045717	negative regulation of fatty acid biosynthetic process	0.0849771	-2.46537	12	3	0.00162338	1848	20694	2.44373e+16	Erlin2,Erlin1,Insig2
GO:0021561	facial nerve development	0.0849771	-2.46537	12	3	0.00162338	1848	20694	2437431818720470	Plxna4,Nrp2,Six1
GO:0043476	pigment accumulation	0.0849771	-2.46537	12	3	0.00162338	1848	20694	1845724588611760	Bloc1s6,Ankrd27,Ap1m1
GO:0099505	regulation of presynaptic membrane potential	0.0849771	-2.46537	12	3	0.00162338	1848	20694	1108761480616530	Scn2a,Grik2,Kcnma1
GO:0038180	nerve growth factor signaling pathway	0.0849771	-2.46537	12	3	0.00162338	1848	20694	182055079176089	Ntf3,Magi2,Rapgef2
GO:0035404	histone-serine phosphorylation	0.0849771	-2.46537	12	3	0.00162338	1848	20694	566132087820871	Rps6ka4,Aurka,Aurkc
GO:0006047	UDP-N-acetylglucosamine metabolic process	0.0849771	-2.46537	12	3	0.00162338	1848	20694	263846798054342	Gnpda1,Gnpda2,Gnpnat1
GO:0048146	positive regulation of fibroblast proliferation	0.0852553	-2.46211	69	10	0.00541126	1848	20694	1.23062e+52	Anxa2,Il13,Cdk6,Fntb,Lig4,Ndufs4,Ngfr,Rasgrf1,Pdgfrb,Rasa1
GO:0007416	synapse assembly	0.0857492	-2.45633	78	11	0.00595238	1848	20694	1.92112e+60	Pten,Nrxn3,Farp1,Shank1,Magi2,Bsn,Plxnb2,Nrxn1,Adgrl3,Sdk2,Clstn3
GO:0019438	aromatic compound biosynthetic process	0.0858909	-2.45468	739	77	0.0416667	1848	20694	30923,71828,229949,12399,56248,14235,319583,71207,74450,226182,66875,68066,224129,18150,319713,98488,16833,15254,23989,26384,333654,23959,11949,74238,22169,14462,20665,14918,432530,68870,11821,13716,671535,21374,70025,218333,15519,12495,67980,14297,67096,14461,69562,56448,20587,11733,21413,56351,67763,20957,231571,18160,11637,665563,74737,66114,11655,57319,74596,13202,54342,64685,54198,66410,6642…	Foxe3,Gtf2a1l,Ak5,Runx3,Ak3,Foxm1,Lig4,Nudt4,Pank2,Taf5,Swt1,Slc25a39,Adcy5,Npm3,Ablim3,Gtf3c3,Ldhc,Hint1,Med24,Gnpda1,Ppp1r13l,Nt5e,Atp5c1,Mterf2,Cmpk2,Gata3,Sox10,Gucy2d,Adcy1,Ak8,Aprt,Ell,Parp10,Tbp,Acot7,Ice1,Hsp90aa1,Entpd1,Gnpda2,Fxn,Mmachc,Gata2,Cdk13,Cyp2d22,Smarcb1,Ank1,Tcf4,Ptges3,Prpsap1,Sycp1,Rpap2,Npr1,Ak2,Mthfd2l,Pcf11,Dnajc30,Alas1,Smpdl3a,Cds1,Ddt,Gnpnat1,Nmi,Snx3,Mterf3,Polr2e,Na…
GO:0010212	response to ionizing radiation	0.0858986	-2.45459	124	16	0.00865801	1848	20694	7.40411e+85	Ddias,Mta1,Kdm4d,Nipbl,Tnks1bp1,Bcl2l1,Tlk2,Tank,Sfrp1,Atr,Map3k20,Lig4,Tigar,Blm,Kat5,Snai2
GO:0018394	peptidyl-lysine acetylation	0.0858986	-2.45459	124	16	0.00865801	1848	20694	1.17852e+83	Apbb1,Taf5,Tada3,Mbd3,Kat5,Mcrs1,Kat2a,Med24,Msl1,Brd1,Ep400,Kansl1l,Taf5l,Brpf1,Tada1,Esco1
GO:0050790	regulation of catalytic activity	0.0862631	-2.45035	2089	204	0.11039	1848	20694	223754,12560,109910,16398,140570,332110,268973,51813,15139,21933,76884,56428,243362,225028,56532,66251,208650,78232,74189,22163,54712,59025,18205,21754,56032,21672,22195,83671,19255,26936,18125,56468,100737,101568,73047,13716,13866,71920,67203,14154,14816,68082,56426,72565,432530,16885,72149,26420,18189,78618,18053,243725,23805,65964,77744,243312,14581,103554,231821,69060,227154,108699,109305,245…	Tbc1d22a,Cdh3,Zfp91,Itga2,Plxnb2,Mapk15,Nlrc4,Ccnc,Hc,Tnfrsf10b,Cyfip2,Mtch2,Stard13,Map4k3,Ripk3,Arfgap3,Cblb,Trappc6b,Phactr3,Tnfrsf4,Plxnc1,Usp14,Ntf3,Tesk1,Nprl2,Prdx2,Ube2l3,Sytl2,Ptpn2,Mprip,Nos1,Socs5,Dcun1d4,Vrk3,Camk2n2,Ell,Erbb2,Epgn,Nde1,Fem1a,Grm1,Dusp19,Pdcd10,Uaca,Adcy1,Limk1,Strada,Mapk9,Nrxn1,Acap2,Ngfr,Ppp1r9a,Apc2,Map3k20,Bora,Elfn1,Gfi1,Psme4,Adap1,Pnlip,Stradb,Chn1,Orai1,Ankrd…
GO:0016032	viral process	0.0865348	-2.44721	143	18	0.00974026	1848	20694	6.89427e+92	Chmp2b,Tbc1d20,Kpna6,Pdcd6ip,Eea1,Zfp639,Lrsam1,Cldn9,Bcl2l1,Ripk3,Kpna2,Smarcb1,Chmp4b,Vps4a,Pcbp2,Pias4,Insr,Ceacam2
GO:0045851	pH reduction	0.087223	-2.43929	35	6	0.00324675	1848	20694	2.06152e+29	Snapin,Atp6v0a2,Atp6v0d1,Aqp11,Rab20,Rogdi
GO:0045815	positive regulation of gene expression, epigenetic	0.087223	-2.43929	35	6	0.00324675	1848	20694	2.69148e+31	H2afy,Smarcd1,Atad2b,H1fx,Wbp2,Phf2
GO:0019228	neuronal action potential	0.087223	-2.43929	35	6	0.00324675	1848	20694	1.10876e+31	Scn2a,Grik2,Kcnma1,Scn3a,Cacna1i,Scn11a
GO:0043516	regulation of DNA damage response, signal transduction by p53 class mediator	0.087223	-2.43929	35	6	0.00324675	1848	20694	2.05832e+32	Snai2,Dyrk3,Pla2r1,Smyd2,Atr,Zfp385a
GO:0051084	'de novo' posttranslational protein folding	0.087223	-2.43929	35	6	0.00324675	1848	20694	6.93875e+29	Dnajb13,Ero1l,Dnajb5,Selenof,Tor2a,Ptges3
GO:0031326	regulation of cellular biosynthetic process	0.0874451	-2.43674	3511	335	0.181277	1848	20694	15361,332110,16453,225131,56736,56532,22685,17164,21744,63913,272322,29810,21375,53376,22294,21428,320817,22767,21672,18205,327992,67694,69587,99011,13866,22698,71041,14087,245000,69090,60364,229615,75420,16363,666528,73914,22378,108660,18604,380993,19211,15384,18140,260298,107586,170742,22025,244058,16526,69562,268448,56321,73826,243963,108098,67557,19725,56220,72754,71835,13797,26992,224829,154…	Hmga1,Mapk15,Jak3,Wac,Rnf14,Ripk3,Zfp239,Mapkapk2,Adad1,Fam129a,Arntl2,Bag3,Tbr1,Usp2,Uxt,Mlx,Atad2b,Zfy1,Prdx2,Ntf3,Hsf5,Ift74,Pcgf3,Pomt1,Erbb2,Zfp39,Pcgf6,Fanca,Atr,Ascc1,Donson,Pias3,Secisbp2,Irf2,Zfp541,Irak3,Wbp2,Rnf187,Pdk2,Zfat,Pten,Hnrnpab,Uhrf1,Fev,Ovol2,Sertad3,Nr2c1,Rgma,Kcnk2,Cdk13,Phf12,Aatf,Poldip3,Zfp473,Med21,Larp6,Rfx2,Zfp386,Arhgef10l,Lancl2,Emx2,Brd7,Trerf1,Hoxd8,Tada3,Fastkd3…
GO:0006515	protein quality control for misfolded or incompletely synthesized proteins	0.0875667	-2.43535	27	5	0.00270563	1848	20694	6.64357e+25	Uggt2,Lonp2,Ngly1,Fbxl17,Pomt2
GO:0045010	actin nucleation	0.0875667	-2.43535	27	5	0.00270563	1848	20694	5.44187e+25	Fmn2,Arpc5l,Fmn1,Wasl,Spire2
GO:0006471	protein ADP-ribosylation	0.0875667	-2.43535	27	5	0.00270563	1848	20694	5.47254e+27	Parp14,Parp8,Art3,Art1,Parp10
GO:0035235	ionotropic glutamate receptor signaling pathway	0.0875667	-2.43535	27	5	0.00270563	1848	20694	1.48032e+26	Grid1,Grin3b,Grin2d,Grik4,Grik2
GO:0031929	TOR signaling	0.0875667	-2.43535	27	5	0.00270563	1848	20694	5.72957e+24	Icmt,Rhebl1,Gata3,Nprl3,Sesn3
GO:0099558	maintenance of synapse structure	0.0875667	-2.43535	27	5	0.00270563	1848	20694	2.16963e+25	Git1,Bsn,Ctbp2,Magi2,Dlg2
GO:0098751	bone cell development	0.0875667	-2.43535	27	5	0.00270563	1848	20694	2.98138e+24	Zfp385a,Fam20c,Sh2b3,Anxa2,Meis1
GO:0002790	peptide secretion	0.0879004	-2.43155	172	21	0.0113636	1848	20694	7.00931e+114	Ube2q1,Gata3,Rapgef4,Cacna1c,Dysf,Snx19,Rab11fip5,Cyb5r4,Selenot,Plcg1,Mia2,Rab11fip2,Nlrc4,Mia3,Ffar1,Trpv1,Vtcn1,Fgg,Rab8b,Bloc1s6,Raf1
GO:0048858	cell projection morphogenesis	0.0883985	-2.4259	482	52	0.0281385	1848	20694	14260,72149,432530,13518,243743,18053,18187,13836,73205,12552,53883,56440,13866,71900,20878,73178,12323,50884,14609,22415,243961,245886,223254,11785,12808,18845,108699,14462,227154,17967,76884,19274,78808,15529,12561,56839,140570,20616,231876,19211,16542,67299,15519,233489,12399,18205,13508,277432,16574,54712,244281,14457	Fmn1,Strada,Adcy1,Dst,Plxna4,Ngfr,Nrp2,Epha2,C9orf72,Cdh11,Celsr2,Snx1,Erbb2,Tmem106b,Aurka,Wasl,Camk2b,Nckap1,Gja1,Wnt3,Shank1,Ankrd27,Farp1,Apbb1,Cobl,Plxna2,Chn1,Gata3,Stradb,Ncam1,Cyfip2,Ptprm,Stxbp5,Sdc2,Cdh4,Lgi1,Plxnb2,Snap91,Lmtk2,Pten,Kdr,Dock7,Hsp90aa1,Picalm,Runx3,Ntf3,Dscam,Vstm2l,Kif5c,Plxnc1,Myo16,Gas7
GO:0051028	mRNA transport	0.0891552	-2.41738	106	14	0.00757576	1848	20694	2.69966e+76	Nup98,Nup214,Nup133,Pom121,Ranbp17,Nxt1,Kif5c,Nup160,Igf2bp2,Poldip3,Pcid2,Thoc7,Alyref2,Igf2bp3
GO:0035921	desmosome disassembly	0.0893012	-2.41574	1	1	0.000541126	1848	20694	20583	Snai2
GO:0060034	notochord cell differentiation	0.0893012	-2.41574	1	1	0.000541126	1848	20694	13836	Epha2
GO:0042128	nitrate assimilation	0.0893012	-2.41574	1	1	0.000541126	1848	20694	211389	Suox
GO:1990267	response to transition metal nanoparticle	0.0893012	-2.41574	1	1	0.000541126	1848	20694	14718	Got1
GO:2000606	regulation of cell proliferation involved in mesonephros development	0.0893012	-2.41574	1	1	0.000541126	1848	20694	14462	Gata3
GO:0048137	spermatocyte division	0.0893012	-2.41574	1	1	0.000541126	1848	20694	671232	Topaz1
GO:0008424	glycoprotein 6-alpha-L-fucosyltransferase activity	0.0893012	-2.41574	1	1	0.000541126	1848	20694	53618	Fut8
GO:0097222	mitochondrial mRNA polyadenylation	0.0893012	-2.41574	1	1	0.000541126	1848	20694	71701	Pnpt1
GO:0055113	epiboly involved in gastrulation with mouth forming second	0.0893012	-2.41574	1	1	0.000541126	1848	20694	269878	Megf8
GO:0008039	synaptic target recognition	0.0893012	-2.41574	1	1	0.000541126	1848	20694	22631	Ywhaz
GO:1904979	negative regulation of endosome organization	0.0893012	-2.41574	1	1	0.000541126	1848	20694	50873	Prkn
GO:1903096	protein localization to meiotic spindle midzone	0.0893012	-2.41574	1	1	0.000541126	1848	20694	22137	Ttk
GO:0071497	cellular response to freezing	0.0893012	-2.41574	1	1	0.000541126	1848	20694	109359	Abraxas2
GO:1902206	negative regulation of interleukin-2-mediated signaling pathway	0.0893012	-2.41574	1	1	0.000541126	1848	20694	19255	Ptpn2
GO:0010932	regulation of macrophage tolerance induction	0.0893012	-2.41574	1	1	0.000541126	1848	20694	73914	Irak3
GO:1902205	regulation of interleukin-2-mediated signaling pathway	0.0893012	-2.41574	1	1	0.000541126	1848	20694	19255	Ptpn2
GO:1905599	positive regulation of low-density lipoprotein receptor activity	0.0893012	-2.41574	1	1	0.000541126	1848	20694	12306	Anxa2
GO:0071550	death-inducing signaling complex assembly	0.0893012	-2.41574	1	1	0.000541126	1848	20694	110157	Raf1
GO:0001984	artery vasodilation involved in baroreceptor response to increased systemic arterial blood pressure	0.0893012	-2.41574	1	1	0.000541126	1848	20694	12310	Calca
GO:1904290	negative regulation of mitotic DNA damage checkpoint	0.0893012	-2.41574	1	1	0.000541126	1848	20694	52040	Ppp1r10
GO:2000733	regulation of glial cell-derived neurotrophic factor receptor signaling pathway involved in ureteric bud formation	0.0893012	-2.41574	1	1	0.000541126	1848	20694	14462	Gata3
GO:0003117	regulation of vasoconstriction by circulating norepinephrine	0.0893012	-2.41574	1	1	0.000541126	1848	20694	20648	Snta1
GO:1904006	negative regulation of phospholipase D activity	0.0893012	-2.41574	1	1	0.000541126	1848	20694	20616	Snap91
GO:1905188	positive regulation of metaphase/anaphase transition of meiosis I	0.0893012	-2.41574	1	1	0.000541126	1848	20694	332110	Mapk15
GO:0010232	vascular transport	0.0893012	-2.41574	1	1	0.000541126	1848	20694	14609	Gja1
GO:0090126	protein-containing complex assembly involved in synapse maturation	0.0893012	-2.41574	1	1	0.000541126	1848	20694	18189	Nrxn1
GO:0055048	anastral spindle assembly	0.0893012	-2.41574	1	1	0.000541126	1848	20694	101706	Numa1
GO:0097168	mesenchymal stem cell proliferation	0.0893012	-2.41574	1	1	0.000541126	1848	20694	20472	Six2
GO:1905959	positive regulation of cellular response to alcohol	0.0893012	-2.41574	1	1	0.000541126	1848	20694	71835	Lancl2
GO:0003236	sinus venosus morphogenesis	0.0893012	-2.41574	1	1	0.000541126	1848	20694	17292	Mesp1
GO:1902104	positive regulation of metaphase/anaphase transition of meiotic cell cycle	0.0893012	-2.41574	1	1	0.000541126	1848	20694	332110	Mapk15
GO:1902363	regulation of protein localization to spindle pole body	0.0893012	-2.41574	1	1	0.000541126	1848	20694	101706	Numa1
GO:1905406	positive regulation of mitotic cohesin loading	0.0893012	-2.41574	1	1	0.000541126	1848	20694	71175	Nipbl
GO:1905365	regulation of intralumenal vesicle formation	0.0893012	-2.41574	1	1	0.000541126	1848	20694	50873	Prkn
GO:0015142	tricarboxylic acid transmembrane transporter activity	0.0893012	-2.41574	1	1	0.000541126	1848	20694	237831	Slc13a5
GO:0003260	cardioblast migration	0.0893012	-2.41574	1	1	0.000541126	1848	20694	17292	Mesp1
GO:0061523	cilium disassembly	0.0893012	-2.41574	1	1	0.000541126	1848	20694	286942	Kif19a
GO:2000657	negative regulation of apolipoprotein binding	0.0893012	-2.41574	1	1	0.000541126	1848	20694	26417	Mapk3
GO:0051758	homologous chromosome movement towards spindle pole involved in homologous chromosome segregation	0.0893012	-2.41574	1	1	0.000541126	1848	20694	54418	Fmn2
GO:1905957	regulation of cellular response to alcohol	0.0893012	-2.41574	1	1	0.000541126	1848	20694	71835	Lancl2
GO:0019493	arginine catabolic process to proline	0.0893012	-2.41574	1	1	0.000541126	1848	20694	18242	Oat
GO:1901419	regulation of response to alcohol	0.0893012	-2.41574	1	1	0.000541126	1848	20694	71835	Lancl2
GO:0045355	negative regulation of interferon-alpha biosynthetic process	0.0893012	-2.41574	1	1	0.000541126	1848	20694	64685	Nmi
GO:0060035	notochord cell development	0.0893012	-2.41574	1	1	0.000541126	1848	20694	13836	Epha2
GO:0060901	regulation of hair cycle by canonical Wnt signaling pathway	0.0893012	-2.41574	1	1	0.000541126	1848	20694	12560	Cdh3
GO:0009237	siderophore metabolic process	0.0893012	-2.41574	1	1	0.000541126	1848	20694	69772	Bdh2
GO:0002030	inhibitory G protein-coupled receptor phosphorylation	0.0893012	-2.41574	1	1	0.000541126	1848	20694	12323	Camk2b
GO:0039692	single stranded viral RNA replication via double stranded DNA intermediate	0.0893012	-2.41574	1	1	0.000541126	1848	20694	20587	Smarcb1
GO:1905044	regulation of Schwann cell proliferation involved in axon regeneration	0.0893012	-2.41574	1	1	0.000541126	1848	20694	76893	Cers2
GO:2000683	regulation of cellular response to X-ray	0.0893012	-2.41574	1	1	0.000541126	1848	20694	14462	Gata3
GO:1904550	response to arachidonic acid	0.0893012	-2.41574	1	1	0.000541126	1848	20694	19060	Ppp5c
GO:1901594	response to capsazepine	0.0893012	-2.41574	1	1	0.000541126	1848	20694	193034	Trpv1
GO:0015790	UDP-xylose transmembrane transport	0.0893012	-2.41574	1	1	0.000541126	1848	20694	58246	Slc35b4
GO:2000711	positive regulation of maintenance of meiotic sister chromatid cohesion, centromeric	0.0893012	-2.41574	1	1	0.000541126	1848	20694	68549	Sgo2a
GO:1904005	regulation of phospholipase D activity	0.0893012	-2.41574	1	1	0.000541126	1848	20694	20616	Snap91
GO:1903248	regulation of citrulline biosynthetic process	0.0893012	-2.41574	1	1	0.000541126	1848	20694	381290	Atp2b4
GO:1905045	negative regulation of Schwann cell proliferation involved in axon regeneration	0.0893012	-2.41574	1	1	0.000541126	1848	20694	76893	Cers2
GO:0033343	positive regulation of collagen binding	0.0893012	-2.41574	1	1	0.000541126	1848	20694	16398	Itga2
GO:0060082	eye blink reflex	0.0893012	-2.41574	1	1	0.000541126	1848	20694	16531	Kcnma1
GO:1902215	negative regulation of interleukin-4-mediated signaling pathway	0.0893012	-2.41574	1	1	0.000541126	1848	20694	19255	Ptpn2
GO:1990758	mitotic sister chromatid biorientation	0.0893012	-2.41574	1	1	0.000541126	1848	20694	69556	Bod1
GO:0035037	sperm entry	0.0893012	-2.41574	1	1	0.000541126	1848	20694	22215	Ube3a
GO:0003116	regulation of vasoconstriction by norepinephrine	0.0893012	-2.41574	1	1	0.000541126	1848	20694	20648	Snta1
GO:1902239	negative regulation of intrinsic apoptotic signaling pathway in response to osmotic stress by p53 class mediator	0.0893012	-2.41574	1	1	0.000541126	1848	20694	12062	Bdkrb2
GO:1905767	regulation of double-stranded telomeric DNA binding	0.0893012	-2.41574	1	1	0.000541126	1848	20694	50505	Ercc4
GO:1905366	negative regulation of intralumenal vesicle formation	0.0893012	-2.41574	1	1	0.000541126	1848	20694	50873	Prkn
GO:0009789	positive regulation of abscisic acid-activated signaling pathway	0.0893012	-2.41574	1	1	0.000541126	1848	20694	71835	Lancl2
GO:0032771	regulation of monophenol monooxygenase activity	0.0893012	-2.41574	1	1	0.000541126	1848	20694	12560	Cdh3
GO:0090301	negative regulation of neural crest formation	0.0893012	-2.41574	1	1	0.000541126	1848	20694	70300	Fuz
GO:1903420	protein localization to endoplasmic reticulum tubular network	0.0893012	-2.41574	1	1	0.000541126	1848	20694	107338	Gbf1
GO:0033241	regulation of cellular amine catabolic process	0.0893012	-2.41574	1	1	0.000541126	1848	20694	381290	Atp2b4
GO:0050960	detection of temperature stimulus involved in thermoception	0.0893012	-2.41574	1	1	0.000541126	1848	20694	193034	Trpv1
GO:0060175	brain-derived neurotrophic factor-activated receptor activity	0.0893012	-2.41574	1	1	0.000541126	1848	20694	18212	Ntrk2
GO:1905309	positive regulation of cohesin loading	0.0893012	-2.41574	1	1	0.000541126	1848	20694	71175	Nipbl
GO:0046499	S-adenosylmethioninamine metabolic process	0.0893012	-2.41574	1	1	0.000541126	1848	20694	57295	Icmt
GO:0061143	alveolar primary septum development	0.0893012	-2.41574	1	1	0.000541126	1848	20694	20897	Stra6
GO:0019544	arginine catabolic process to glutamate	0.0893012	-2.41574	1	1	0.000541126	1848	20694	18242	Oat
GO:0034640	establishment of mitochondrion localization by microtubule attachment	0.0893012	-2.41574	1	1	0.000541126	1848	20694	59040	Rhot1
GO:0070348	negative regulation of brown fat cell proliferation	0.0893012	-2.41574	1	1	0.000541126	1848	20694	26367	Ceacam2
GO:0042426	choline catabolic process	0.0893012	-2.41574	1	1	0.000541126	1848	20694	74129	Dmgdh
GO:0071894	histone H2B conserved C-terminal lysine ubiquitination	0.0893012	-2.41574	1	1	0.000541126	1848	20694	225131	Wac
GO:0060226	negative regulation of retinal cone cell fate commitment	0.0893012	-2.41574	1	1	0.000541126	1848	20694	69743	Casz1
GO:0003138	primary heart field specification	0.0893012	-2.41574	1	1	0.000541126	1848	20694	17260	Mef2c
GO:0003235	sinus venosus development	0.0893012	-2.41574	1	1	0.000541126	1848	20694	17292	Mesp1
GO:0036166	phenotypic switching	0.0893012	-2.41574	1	1	0.000541126	1848	20694	110147	Ehmt2
GO:0015145	monosaccharide transmembrane transporter activity	0.0893012	-2.41574	1	1	0.000541126	1848	20694	20527	Slc2a3
GO:1900387	negative regulation of cell-cell adhesion by negative regulation of transcription from RNA polymerase II promoter	0.0893012	-2.41574	1	1	0.000541126	1848	20694	20583	Snai2
GO:0060975	cardioblast migration to the midline involved in heart field formation	0.0893012	-2.41574	1	1	0.000541126	1848	20694	17292	Mesp1
GO:0008705	methionine synthase activity	0.0893012	-2.41574	1	1	0.000541126	1848	20694	238505	Mtr
GO:0005345	purine nucleobase transmembrane transporter activity	0.0893012	-2.41574	1	1	0.000541126	1848	20694	64008	Aqp9
GO:0005354	galactose transmembrane transporter activity	0.0893012	-2.41574	1	1	0.000541126	1848	20694	56017	Slc2a8
GO:0051796	negative regulation of timing of catagen	0.0893012	-2.41574	1	1	0.000541126	1848	20694	12560	Cdh3
GO:1905597	positive regulation of low-density lipoprotein particle receptor binding	0.0893012	-2.41574	1	1	0.000541126	1848	20694	12306	Anxa2
GO:0070781	response to biotin	0.0893012	-2.41574	1	1	0.000541126	1848	20694	110948	Hlcs
GO:1904988	negative regulation of endothelial cell activation	0.0893012	-2.41574	1	1	0.000541126	1848	20694	56468	Socs5
GO:0099098	microtubule polymerization based movement	0.0893012	-2.41574	1	1	0.000541126	1848	20694	59040	Rhot1
GO:0009234	menaquinone biosynthetic process	0.0893012	-2.41574	1	1	0.000541126	1848	20694	71707	Ubiad1
GO:0045219	regulation of FasL biosynthetic process	0.0893012	-2.41574	1	1	0.000541126	1848	20694	16453	Jak3
GO:1905768	negative regulation of double-stranded telomeric DNA binding	0.0893012	-2.41574	1	1	0.000541126	1848	20694	50505	Ercc4
GO:0060064	Spemann organizer formation at the anterior end of the primitive streak	0.0893012	-2.41574	1	1	0.000541126	1848	20694	22415	Wnt3
GO:1905405	regulation of mitotic cohesin loading	0.0893012	-2.41574	1	1	0.000541126	1848	20694	71175	Nipbl
GO:0034096	positive regulation of maintenance of meiotic sister chromatid cohesion	0.0893012	-2.41574	1	1	0.000541126	1848	20694	68549	Sgo2a
GO:1990953	intramanchette transport	0.0893012	-2.41574	1	1	0.000541126	1848	20694	12009	Cep131
GO:1904633	regulation of glomerular visceral epithelial cell apoptotic process	0.0893012	-2.41574	1	1	0.000541126	1848	20694	19017	Ppargc1a
GO:0060981	cell migration involved in coronary angiogenesis	0.0893012	-2.41574	1	1	0.000541126	1848	20694	18596	Pdgfrb
GO:1902846	positive regulation of mitotic spindle elongation	0.0893012	-2.41574	1	1	0.000541126	1848	20694	101706	Numa1
GO:1904635	positive regulation of glomerular visceral epithelial cell apoptotic process	0.0893012	-2.41574	1	1	0.000541126	1848	20694	19017	Ppargc1a
GO:0030954	astral microtubule nucleation	0.0893012	-2.41574	1	1	0.000541126	1848	20694	219103	Cenpj
GO:0046587	positive regulation of calcium-dependent cell-cell adhesion	0.0893012	-2.41574	1	1	0.000541126	1848	20694	16579	Kifap3
GO:0005310	dicarboxylic acid transmembrane transporter activity	0.0893012	-2.41574	1	1	0.000541126	1848	20694	114644	Slc13a3
GO:2001136	negative regulation of endocytic recycling	0.0893012	-2.41574	1	1	0.000541126	1848	20694	228359	Arhgap1
GO:2000703	negative regulation of fibroblast growth factor receptor signaling pathway involved in ureteric bud formation	0.0893012	-2.41574	1	1	0.000541126	1848	20694	14462	Gata3
GO:0034465	response to carbon monoxide	0.0893012	-2.41574	1	1	0.000541126	1848	20694	16531	Kcnma1
GO:0052418	metabolism by organism of protein in other organism involved in symbiotic interaction	0.0893012	-2.41574	1	1	0.000541126	1848	20694	12306	Anxa2
GO:0014036	neural crest cell fate specification	0.0893012	-2.41574	1	1	0.000541126	1848	20694	14836	Gsc
GO:0035598	N6-threonylcarbomyladenosine methylthiotransferase activity	0.0893012	-2.41574	1	1	0.000541126	1848	20694	68916	Cdkal1
GO:1901860	positive regulation of mitochondrial DNA metabolic process	0.0893012	-2.41574	1	1	0.000541126	1848	20694	19017	Ppargc1a
GO:0050758	regulation of thymidylate synthase biosynthetic process	0.0893012	-2.41574	1	1	0.000541126	1848	20694	11785	Apbb1
GO:1903569	positive regulation of protein localization to ciliary membrane	0.0893012	-2.41574	1	1	0.000541126	1848	20694	230500	Efcab7
GO:0098817	evoked excitatory postsynaptic potential	0.0893012	-2.41574	1	1	0.000541126	1848	20694	380785	Begain
GO:1905186	regulation of metaphase/anaphase transition of meiosis I	0.0893012	-2.41574	1	1	0.000541126	1848	20694	332110	Mapk15
GO:0005035	death receptor activity	0.0893012	-2.41574	1	1	0.000541126	1848	20694	18053	Ngfr
GO:0031651	negative regulation of heat generation	0.0893012	-2.41574	1	1	0.000541126	1848	20694	105171	Arrdc3
GO:0005017	platelet-derived growth factor-activated receptor activity	0.0893012	-2.41574	1	1	0.000541126	1848	20694	18596	Pdgfrb
GO:0050822	peptide stabilization	0.0893012	-2.41574	1	1	0.000541126	1848	20694	21356	Tapbp
GO:0044779	meiotic spindle checkpoint	0.0893012	-2.41574	1	1	0.000541126	1848	20694	22137	Ttk
GO:2000734	negative regulation of glial cell-derived neurotrophic factor receptor signaling pathway involved in ureteric bud formation	0.0893012	-2.41574	1	1	0.000541126	1848	20694	14462	Gata3
GO:0090616	mitochondrial mRNA 3'-end processing	0.0893012	-2.41574	1	1	0.000541126	1848	20694	71701	Pnpt1
GO:1900081	regulation of arginine catabolic process	0.0893012	-2.41574	1	1	0.000541126	1848	20694	381290	Atp2b4
GO:0002525	acute inflammatory response to non-antigenic stimulus	0.0893012	-2.41574	1	1	0.000541126	1848	20694	12368	Casp6
GO:0033477	S-methylmethionine metabolic process	0.0893012	-2.41574	1	1	0.000541126	1848	20694	64918	Bhmt2
GO:1905242	response to 3,3',5-triiodo-L-thyronine	0.0893012	-2.41574	1	1	0.000541126	1848	20694	20471	Six1
GO:0035750	protein localization to myelin sheath abaxonal region	0.0893012	-2.41574	1	1	0.000541126	1848	20694	56217	Mpp5
GO:1900082	negative regulation of arginine catabolic process	0.0893012	-2.41574	1	1	0.000541126	1848	20694	381290	Atp2b4
GO:2000631	regulation of pre-miRNA processing	0.0893012	-2.41574	1	1	0.000541126	1848	20694	75284	Bcdin3d
GO:2000709	regulation of maintenance of meiotic sister chromatid cohesion, centromeric	0.0893012	-2.41574	1	1	0.000541126	1848	20694	68549	Sgo2a
GO:0061715	miRNA 2'-O-methylation	0.0893012	-2.41574	1	1	0.000541126	1848	20694	75284	Bcdin3d
GO:0030682	evasion or tolerance of host defense response	0.0893012	-2.41574	1	1	0.000541126	1848	20694	16650	Kpna6
GO:0036071	N-glycan fucosylation	0.0893012	-2.41574	1	1	0.000541126	1848	20694	53618	Fut8
GO:1903337	positive regulation of vacuolar transport	0.0893012	-2.41574	1	1	0.000541126	1848	20694	11840	Arf1
GO:1902365	positive regulation of protein localization to spindle pole body	0.0893012	-2.41574	1	1	0.000541126	1848	20694	101706	Numa1
GO:0032194	ubiquinone biosynthetic process via 3,4-dihydroxy-5-polyprenylbenzoate	0.0893012	-2.41574	1	1	0.000541126	1848	20694	71707	Ubiad1
GO:0070611	histone methyltransferase activity (H3-R2 specific)	0.0893012	-2.41574	1	1	0.000541126	1848	20694	99890	Prmt6
GO:1902296	DNA strand elongation involved in cell cycle DNA replication	0.0893012	-2.41574	1	1	0.000541126	1848	20694	69270	Gins1
GO:0046692	sperm competition	0.0893012	-2.41574	1	1	0.000541126	1848	20694	19059	Ppp3r2
GO:0000301	retrograde transport, vesicle recycling within Golgi	0.0893012	-2.41574	1	1	0.000541126	1848	20694	27277	Golga5
GO:1903249	negative regulation of citrulline biosynthetic process	0.0893012	-2.41574	1	1	0.000541126	1848	20694	381290	Atp2b4
GO:0098736	negative regulation of the force of heart contraction	0.0893012	-2.41574	1	1	0.000541126	1848	20694	381290	Atp2b4
GO:0046898	response to cycloheximide	0.0893012	-2.41574	1	1	0.000541126	1848	20694	12048	Bcl2l1
GO:0050823	peptide antigen stabilization	0.0893012	-2.41574	1	1	0.000541126	1848	20694	21356	Tapbp
GO:0002280	monocyte activation involved in immune response	0.0893012	-2.41574	1	1	0.000541126	1848	20694	26903	Dysf
GO:0090246	convergent extension involved in somitogenesis	0.0893012	-2.41574	1	1	0.000541126	1848	20694	20377	Sfrp1
GO:2000283	negative regulation of cellular amino acid biosynthetic process	0.0893012	-2.41574	1	1	0.000541126	1848	20694	381290	Atp2b4
GO:0140196	positive regulation of adenylate cyclase-activating adrenergic receptor signaling pathway involved in heart process	0.0893012	-2.41574	1	1	0.000541126	1848	20694	18125	Nos1
GO:1990834	response to odorant	0.0893012	-2.41574	1	1	0.000541126	1848	20694	207686	Cfap69
GO:1902319	DNA strand elongation involved in nuclear cell cycle DNA replication	0.0893012	-2.41574	1	1	0.000541126	1848	20694	69270	Gins1
GO:0044147	negative regulation of development of symbiont involved in interaction with host	0.0893012	-2.41574	1	1	0.000541126	1848	20694	12306	Anxa2
GO:0010722	regulation of ferrochelatase activity	0.0893012	-2.41574	1	1	0.000541126	1848	20694	14297	Fxn
GO:0003210	cardiac atrium formation	0.0893012	-2.41574	1	1	0.000541126	1848	20694	17292	Mesp1
GO:1905243	cellular response to 3,3',5-triiodo-L-thyronine	0.0893012	-2.41574	1	1	0.000541126	1848	20694	20471	Six1
GO:2000184	positive regulation of progesterone biosynthetic process	0.0893012	-2.41574	1	1	0.000541126	1848	20694	19017	Ppargc1a
GO:0032013	negative regulation of ARF protein signal transduction	0.0893012	-2.41574	1	1	0.000541126	1848	20694	216963	Git1
GO:0071701	regulation of MAPK export from nucleus	0.0893012	-2.41574	1	1	0.000541126	1848	20694	217378	Dnajc27
GO:0046586	regulation of calcium-dependent cell-cell adhesion	0.0893012	-2.41574	1	1	0.000541126	1848	20694	16579	Kifap3
GO:0009787	regulation of abscisic acid-activated signaling pathway	0.0893012	-2.41574	1	1	0.000541126	1848	20694	71835	Lancl2
GO:2000808	negative regulation of synaptic vesicle clustering	0.0893012	-2.41574	1	1	0.000541126	1848	20694	19211	Pten
GO:0032888	regulation of mitotic spindle elongation	0.0893012	-2.41574	1	1	0.000541126	1848	20694	101706	Numa1
GO:0106096	response to ceramide	0.0893012	-2.41574	1	1	0.000541126	1848	20694	18596	Pdgfrb
GO:2000607	negative regulation of cell proliferation involved in mesonephros development	0.0893012	-2.41574	1	1	0.000541126	1848	20694	14462	Gata3
GO:0052363	catabolism by organism of protein in other organism involved in symbiotic interaction	0.0893012	-2.41574	1	1	0.000541126	1848	20694	12306	Anxa2
GO:1905474	canonical Wnt signaling pathway involved in stem cell proliferation	0.0893012	-2.41574	1	1	0.000541126	1848	20694	22415	Wnt3
GO:0050760	negative regulation of thymidylate synthase biosynthetic process	0.0893012	-2.41574	1	1	0.000541126	1848	20694	11785	Apbb1
GO:0030683	evasion or tolerance by virus of host immune response	0.0893012	-2.41574	1	1	0.000541126	1848	20694	16650	Kpna6
GO:0097699	vascular endothelial cell response to fluid shear stress	0.0893012	-2.41574	1	1	0.000541126	1848	20694	56468	Socs5
GO:0034120	positive regulation of erythrocyte aggregation	0.0893012	-2.41574	1	1	0.000541126	1848	20694	16852	Lgals1
GO:0070550	rDNA condensation	0.0893012	-2.41574	1	1	0.000541126	1848	20694	71175	Nipbl
GO:0071839	apoptotic process in bone marrow cell	0.0893012	-2.41574	1	1	0.000541126	1848	20694	12048	Bcl2l1
GO:0036179	osteoclast maturation	0.0893012	-2.41574	1	1	0.000541126	1848	20694	80752	Fam20c
GO:1902151	regulation of response to DNA integrity checkpoint signaling	0.0893012	-2.41574	1	1	0.000541126	1848	20694	319801	Tigar
GO:0032887	regulation of spindle elongation	0.0893012	-2.41574	1	1	0.000541126	1848	20694	101706	Numa1
GO:0021793	chemorepulsion of branchiomotor axon	0.0893012	-2.41574	1	1	0.000541126	1848	20694	243743	Plxna4
GO:0019290	siderophore biosynthetic process	0.0893012	-2.41574	1	1	0.000541126	1848	20694	69772	Bdh2
GO:0016024	CDP-diacylglycerol biosynthetic process	0.0893012	-2.41574	1	1	0.000541126	1848	20694	74596	Cds1
GO:0002398	MHC class Ib protein complex assembly	0.0893012	-2.41574	1	1	0.000541126	1848	20694	21356	Tapbp
GO:0003172	sinoatrial valve development	0.0893012	-2.41574	1	1	0.000541126	1848	20694	17260	Mef2c
GO:0051685	maintenance of ER location	0.0893012	-2.41574	1	1	0.000541126	1848	20694	28015	Polr2m
GO:0033242	negative regulation of cellular amine catabolic process	0.0893012	-2.41574	1	1	0.000541126	1848	20694	381290	Atp2b4
GO:0060156	milk ejection reflex	0.0893012	-2.41574	1	1	0.000541126	1848	20694	14609	Gja1
GO:0003318	cell migration to the midline involved in heart development	0.0893012	-2.41574	1	1	0.000541126	1848	20694	17292	Mesp1
GO:0007321	sperm displacement	0.0893012	-2.41574	1	1	0.000541126	1848	20694	19059	Ppp3r2
GO:0110028	positive regulation of mitotic spindle organization	0.0893012	-2.41574	1	1	0.000541126	1848	20694	101706	Numa1
GO:1904977	lymphatic endothelial cell migration	0.0893012	-2.41574	1	1	0.000541126	1848	20694	56048	Lgals8
GO:1900383	regulation of synaptic plasticity by receptor localization to synapse	0.0893012	-2.41574	1	1	0.000541126	1848	20694	77531	Anks1b
GO:0010938	cytoplasmic microtubule depolymerization	0.0893012	-2.41574	1	1	0.000541126	1848	20694	286942	Kif19a
GO:1901421	positive regulation of response to alcohol	0.0893012	-2.41574	1	1	0.000541126	1848	20694	71835	Lancl2
GO:1900753	doxorubicin transport	0.0893012	-2.41574	1	1	0.000541126	1848	20694	19765	Ralbp1
GO:0035789	metanephric mesenchymal cell migration	0.0893012	-2.41574	1	1	0.000541126	1848	20694	18596	Pdgfrb
GO:0051102	DNA ligation involved in DNA recombination	0.0893012	-2.41574	1	1	0.000541126	1848	20694	319583	Lig4
GO:0005019	platelet-derived growth factor beta-receptor activity	0.0893012	-2.41574	1	1	0.000541126	1848	20694	18596	Pdgfrb
GO:1905359	protein localization to meiotic spindle	0.0893012	-2.41574	1	1	0.000541126	1848	20694	22137	Ttk
GO:0099511	voltage-gated calcium channel activity involved in regulation of cytosolic calcium levels	0.0893012	-2.41574	1	1	0.000541126	1848	20694	12306	Anxa2
GO:0050826	response to freezing	0.0893012	-2.41574	1	1	0.000541126	1848	20694	109359	Abraxas2
GO:1990679	histone H4-K12 deacetylation	0.0893012	-2.41574	1	1	0.000541126	1848	20694	15183	Hdac3
GO:0015126	canalicular bile acid transmembrane transporter activity	0.0893012	-2.41574	1	1	0.000541126	1848	20694	27413	Abcb11
GO:0046086	adenosine biosynthetic process	0.0893012	-2.41574	1	1	0.000541126	1848	20694	23959	Nt5e
GO:1902153	regulation of response to DNA damage checkpoint signaling	0.0893012	-2.41574	1	1	0.000541126	1848	20694	319801	Tigar
GO:0060222	regulation of retinal cone cell fate commitment	0.0893012	-2.41574	1	1	0.000541126	1848	20694	69743	Casz1
GO:0044209	AMP salvage	0.0893012	-2.41574	1	1	0.000541126	1848	20694	11821	Aprt
GO:0009305	protein biotinylation	0.0893012	-2.41574	1	1	0.000541126	1848	20694	110948	Hlcs
GO:1902233	negative regulation of positive thymic T cell selection	0.0893012	-2.41574	1	1	0.000541126	1848	20694	19255	Ptpn2
GO:2000632	negative regulation of pre-miRNA processing	0.0893012	-2.41574	1	1	0.000541126	1848	20694	75284	Bcdin3d
GO:0060223	retinal rod cell fate commitment	0.0893012	-2.41574	1	1	0.000541126	1848	20694	69743	Casz1
GO:0015757	galactose transmembrane transport	0.0893012	-2.41574	1	1	0.000541126	1848	20694	56017	Slc2a8
GO:2000080	negative regulation of canonical Wnt signaling pathway involved in controlling type B pancreatic cell proliferation	0.0893012	-2.41574	1	1	0.000541126	1848	20694	20377	Sfrp1
GO:0003259	cardioblast anterior-lateral migration	0.0893012	-2.41574	1	1	0.000541126	1848	20694	17292	Mesp1
GO:1904987	regulation of endothelial cell activation	0.0893012	-2.41574	1	1	0.000541126	1848	20694	56468	Socs5
GO:0060912	cardiac cell fate specification	0.0893012	-2.41574	1	1	0.000541126	1848	20694	23966	Tenm4
GO:1902910	positive regulation of melanosome transport	0.0893012	-2.41574	1	1	0.000541126	1848	20694	12560	Cdh3
GO:0035853	chromosome passenger complex localization to spindle midzone	0.0893012	-2.41574	1	1	0.000541126	1848	20694	242785	Klhl21
GO:0020012	evasion or tolerance of host immune response	0.0893012	-2.41574	1	1	0.000541126	1848	20694	16650	Kpna6
GO:0006061	sorbitol biosynthetic process	0.0893012	-2.41574	1	1	0.000541126	1848	20694	11677	Akr1b3
GO:0050894	determination of affect	0.0893012	-2.41574	1	1	0.000541126	1848	20694	243961	Shank1
GO:0051807	evasion or tolerance of defense response of other organism involved in symbiotic interaction	0.0893012	-2.41574	1	1	0.000541126	1848	20694	16650	Kpna6
GO:0071110	histone biotinylation	0.0893012	-2.41574	1	1	0.000541126	1848	20694	110948	Hlcs
GO:0051038	negative regulation of transcription involved in meiotic cell cycle	0.0893012	-2.41574	1	1	0.000541126	1848	20694	56220	Zfp386
GO:1905344	prostaglandin catabolic process	0.0893012	-2.41574	1	1	0.000541126	1848	20694	193742	Abhd16a
GO:0002536	respiratory burst involved in inflammatory response	0.0893012	-2.41574	1	1	0.000541126	1848	20694	21672	Prdx2
GO:1902747	negative regulation of lens fiber cell differentiation	0.0893012	-2.41574	1	1	0.000541126	1848	20694	30923	Foxe3
GO:1903568	negative regulation of protein localization to ciliary membrane	0.0893012	-2.41574	1	1	0.000541126	1848	20694	93730	Lztfl1
GO:0060404	axonemal microtubule depolymerization	0.0893012	-2.41574	1	1	0.000541126	1848	20694	286942	Kif19a
GO:1905134	positive regulation of meiotic chromosome separation	0.0893012	-2.41574	1	1	0.000541126	1848	20694	332110	Mapk15
GO:0050690	regulation of defense response to virus by virus	0.0893012	-2.41574	1	1	0.000541126	1848	20694	16650	Kpna6
GO:2000656	regulation of apolipoprotein binding	0.0893012	-2.41574	1	1	0.000541126	1848	20694	26417	Mapk3
GO:2000231	positive regulation of pancreatic stellate cell proliferation	0.0893012	-2.41574	1	1	0.000541126	1848	20694	16163	Il13
GO:0052362	catabolism by host of symbiont protein	0.0893012	-2.41574	1	1	0.000541126	1848	20694	12306	Anxa2
GO:0071720	sodium-independent prostaglandin transport	0.0893012	-2.41574	1	1	0.000541126	1848	20694	210463	Slc22a22
GO:0061875	negative regulation of hepatic stellate cell contraction	0.0893012	-2.41574	1	1	0.000541126	1848	20694	18125	Nos1
GO:0032773	positive regulation of monophenol monooxygenase activity	0.0893012	-2.41574	1	1	0.000541126	1848	20694	12560	Cdh3
GO:0002731	negative regulation of dendritic cell cytokine production	0.0893012	-2.41574	1	1	0.000541126	1848	20694	16453	Jak3
GO:0033316	meiotic spindle assembly checkpoint	0.0893012	-2.41574	1	1	0.000541126	1848	20694	22137	Ttk
GO:1902238	regulation of intrinsic apoptotic signaling pathway in response to osmotic stress by p53 class mediator	0.0893012	-2.41574	1	1	0.000541126	1848	20694	12062	Bdkrb2
GO:1903769	negative regulation of cell proliferation in bone marrow	0.0893012	-2.41574	1	1	0.000541126	1848	20694	16854	Lgals3
GO:0043997	histone acetyltransferase activity (H4-K12 specific)	0.0893012	-2.41574	1	1	0.000541126	1848	20694	14534	Kat2a
GO:0044145	modulation of development of symbiont involved in interaction with host	0.0893012	-2.41574	1	1	0.000541126	1848	20694	12306	Anxa2
GO:1902145	regulation of response to cell cycle checkpoint signaling	0.0893012	-2.41574	1	1	0.000541126	1848	20694	319801	Tigar
GO:0044345	stromal-epithelial cell signaling involved in prostate gland development	0.0893012	-2.41574	1	1	0.000541126	1848	20694	20377	Sfrp1
GO:0045175	basal protein localization	0.0893012	-2.41574	1	1	0.000541126	1848	20694	50884	Nckap1
GO:1903302	regulation of pyruvate kinase activity	0.0893012	-2.41574	1	1	0.000541126	1848	20694	72106	Jmjd8
GO:0001766	membrane raft polarization	0.0893012	-2.41574	1	1	0.000541126	1848	20694	94176	Dock2
GO:0015680	protein maturation by copper ion transfer	0.0893012	-2.41574	1	1	0.000541126	1848	20694	11979	Atp7b
GO:0090152	establishment of protein localization to mitochondrial membrane involved in mitochondrial fission	0.0893012	-2.41574	1	1	0.000541126	1848	20694	56428	Mtch2
GO:0006196	AMP catabolic process	0.0893012	-2.41574	1	1	0.000541126	1848	20694	23959	Nt5e
GO:0035788	cell migration involved in metanephros development	0.0893012	-2.41574	1	1	0.000541126	1848	20694	18596	Pdgfrb
GO:0070462	plus-end specific microtubule depolymerization	0.0893012	-2.41574	1	1	0.000541126	1848	20694	286942	Kif19a
GO:2000702	regulation of fibroblast growth factor receptor signaling pathway involved in ureteric bud formation	0.0893012	-2.41574	1	1	0.000541126	1848	20694	14462	Gata3
GO:1903087	mitotic spindle pole body duplication	0.0893012	-2.41574	1	1	0.000541126	1848	20694	219103	Cenpj
GO:0005464	UDP-xylose transmembrane transporter activity	0.0893012	-2.41574	1	1	0.000541126	1848	20694	58246	Slc35b4
GO:0046458	hexadecanal metabolic process	0.0893012	-2.41574	1	1	0.000541126	1848	20694	11671	Aldh3a2
GO:0005231	excitatory extracellular ligand-gated ion channel activity	0.0893012	-2.41574	1	1	0.000541126	1848	20694	193034	Trpv1
GO:0034094	regulation of maintenance of meiotic sister chromatid cohesion	0.0893012	-2.41574	1	1	0.000541126	1848	20694	68549	Sgo2a
GO:1902983	DNA strand elongation involved in mitotic DNA replication	0.0893012	-2.41574	1	1	0.000541126	1848	20694	69270	Gins1
GO:0009236	cobalamin biosynthetic process	0.0893012	-2.41574	1	1	0.000541126	1848	20694	67096	Mmachc
GO:0061966	establishment of left/right asymmetry	0.0893012	-2.41574	1	1	0.000541126	1848	20694	51938	Ccdc39
GO:1904571	positive regulation of selenocysteine incorporation	0.0893012	-2.41574	1	1	0.000541126	1848	20694	75420	Secisbp2
GO:0019406	hexitol biosynthetic process	0.0893012	-2.41574	1	1	0.000541126	1848	20694	11677	Akr1b3
GO:1904693	midbrain morphogenesis	0.0893012	-2.41574	1	1	0.000541126	1848	20694	20662	Sos1
GO:1901340	negative regulation of store-operated calcium channel activity	0.0893012	-2.41574	1	1	0.000541126	1848	20694	56085	Ubqln1
GO:0010121	arginine catabolic process to proline via ornithine	0.0893012	-2.41574	1	1	0.000541126	1848	20694	18242	Oat
GO:1990386	mitotic cleavage furrow ingression	0.0893012	-2.41574	1	1	0.000541126	1848	20694	11840	Arf1
GO:0045221	negative regulation of FasL biosynthetic process	0.0893012	-2.41574	1	1	0.000541126	1848	20694	16453	Jak3
GO:0120187	positive regulation of protein localization to chromatin	0.0893012	-2.41574	1	1	0.000541126	1848	20694	71175	Nipbl
GO:0003185	sinoatrial valve morphogenesis	0.0893012	-2.41574	1	1	0.000541126	1848	20694	17260	Mef2c
GO:2000751	histone H3-T3 phosphorylation involved in chromosome passenger complex localization to kinetochore	0.0893012	-2.41574	1	1	0.000541126	1848	20694	14841	Haspin
GO:0052417	metabolism by host of symbiont protein	0.0893012	-2.41574	1	1	0.000541126	1848	20694	12306	Anxa2
GO:0051805	evasion or tolerance of immune response of other organism involved in symbiotic interaction	0.0893012	-2.41574	1	1	0.000541126	1848	20694	16650	Kpna6
GO:1902064	regulation of transcription from RNA polymerase II promoter involved in spermatogenesis	0.0893012	-2.41574	1	1	0.000541126	1848	20694	72162	Dhx36
GO:1902824	positive regulation of late endosome to lysosome transport	0.0893012	-2.41574	1	1	0.000541126	1848	20694	11840	Arf1
GO:1904823	purine nucleobase transmembrane transport	0.0893012	-2.41574	1	1	0.000541126	1848	20694	64008	Aqp9
GO:0010933	positive regulation of macrophage tolerance induction	0.0893012	-2.41574	1	1	0.000541126	1848	20694	73914	Irak3
GO:0036116	long-chain fatty-acyl-CoA catabolic process	0.0893012	-2.41574	1	1	0.000541126	1848	20694	70025	Acot7
GO:0046670	positive regulation of retinal cell programmed cell death	0.0893012	-2.41574	1	1	0.000541126	1848	20694	12368	Casp6
GO:0006756	AMP phosphorylation	0.0893012	-2.41574	1	1	0.000541126	1848	20694	56248	Ak3
GO:1905751	positive regulation of endosome to plasma membrane protein transport	0.0893012	-2.41574	1	1	0.000541126	1848	20694	17846	Commd1
GO:0001680	tRNA 3'-terminal CCA addition	0.0893012	-2.41574	1	1	0.000541126	1848	20694	70047	Trnt1
GO:0036114	medium-chain fatty-acyl-CoA catabolic process	0.0893012	-2.41574	1	1	0.000541126	1848	20694	70025	Acot7
GO:1903507	negative regulation of nucleic acid-templated transcription	0.0897686	-2.41052	1204	121	0.0654762	1848	20694	22654,76022,56449,268448,21848,277353,56323,12916,18511,14461,66707,77035,20583,12398,15384,17260,193034,73381,14836,12005,20471,229055,26914,21413,17187,22025,234358,22762,20377,51869,107586,18140,13017,12571,15364,252864,100041352,66410,17192,104394,27274,15950,15437,75660,29871,434156,244879,14582,17425,21945,56220,223453,12014,219103,99890,13394,19687,67621,13018,26992,13797,71835,15183,38760…	Zfp13,Gon4l,Ybx3,Phf12,Trim24,Tcfl5,Dnajb5,Crem,Pax9,Gata2,Nkapl,Kdm8,Snai2,Cbfa2t3,Hnrnpab,Mef2c,Trpv1,Cmtm2a,Gsc,Axin1,Six1,Zbtb10,H2afy,Tcf4,Max,Nr2c1,Zfp930,Zfpm2,Sfrp1,Rif1,Ovol2,Uhrf1,Ctbp2,Cdk6,Hmga2,Dusp15,Tcp10c,Mterf3,Mbd3,E2f4,Zfp354b,Ifi203,Hoxd8,Lin37,Scmh1,Eid2b,Npat,Gfi1b,Foxk1,Dedd,Zfp386,Dap,Bach2,Cenpj,Prmt6,Dlx4,Rfc1,Bend5,Ctcf,Brd7,Emx2,Lancl2,Hdac3,Zhx2,Bag3,Prkn,Ctr9,Eno1b,K…
GO:0051336	regulation of hydrolase activity	0.0900791	-2.40707	1183	119	0.0643939	1848	20694	74189,59025,54712,98732,329260,78232,208650,101568,18125,26936,83671,18205,223870,56032,76089,268973,105835,16398,22027,140570,216963,223754,15463,56532,66251,78514,69169,76884,19167,69556,18596,243362,56428,15139,22325,21933,380916,94176,212307,245886,231821,69060,18845,108699,52040,243312,103554,218699,17168,223666,75276,26408,67203,13866,13716,67231,66968,18053,23805,13836,12048,26420,78618,21…	Phactr3,Usp14,Plxnc1,Rab3gap2,Dennd1b,Trappc6b,Cblb,Vrk3,Nos1,Mprip,Sytl2,Ntf3,Senp1,Nprl2,Rapgef2,Nlrc4,Sgsm3,Itga2,Hsp90b1,Plxnb2,Git1,Tbc1d22a,Agfg1,Ripk3,Arfgap3,Arhgap10,Fcmr,Cyfip2,Psma3,Bod1,Pdgfrb,Stard13,Mtch2,Hc,Vav2,Tnfrsf10b,Lrch1,Dock2,Mapre2,Ankrd27,Adap1,Pnlip,Plxna2,Chn1,Ppp1r10,Elfn1,Psme4,Pxk,Nprl3,Arhgap39,Ppp1r1c,Map3k5,Nde1,Erbb2,Ell,Tbc1d20,Plin5,Ngfr,Apc2,Epha2,Bcl2l1,Mapk9…
GO:0051168	nuclear export	0.0904679	-2.40276	97	13	0.00703463	1848	20694	1.93847e+69	Ran,Thoc7,Poldip3,Strada,Pcid2,Nxt1,Nup160,Stradb,Ranbp17,Nutf2,Nup133,Nup98,Nup214
GO:0045727	positive regulation of translation	0.0907537	-2.39961	125	16	0.00865801	1848	20694	1.63981e+80	Itga2,Erbb2,Coa3,Larp6,Mief1,Eif4g2,C1qbp,Dhx36,Boll,Mapk3,Fam129a,Fastkd3,Pink1,Poldip3,Elavl1,Secisbp2
GO:0031098	stress-activated protein kinase signaling cascade	0.0907537	-2.39961	125	16	0.00865801	1848	20694	5.62747e+81	Stk3,Map3k20,Map3k13,Map3k11,Stradb,Akr1b3,Mapkapk2,Strada,Mapk9,Map4k3,Mapk3,Ptpn1,Ror2,Stk25,Map3k5,Dusp19
GO:1905818	regulation of chromosome separation	0.0909618	-2.39732	61	9	0.00487013	1848	20694	3.09491e+47	Lcmt1,Csnk2a2,Bub3,Mapk15,Bub1,Numa1,Ttk,Pcid2,Bub1b
GO:0006835	dicarboxylic acid transport	0.0909618	-2.39732	61	9	0.00487013	1848	20694	7.88302e+50	Slc25a12,Slc26a8,Trpv1,Slc13a3,Ntrk2,Slc13a5,Slc13a4,Slc25a10,Apba1
GO:0046939	nucleotide phosphorylation	0.0909618	-2.39732	61	9	0.00487013	1848	20694	2.29949e+46	Ak5,Foxk1,Foxk2,Ak8,Nme5,Eno1b,Pfkp,Pgam2,Cmpk2
GO:0034605	cellular response to heat	0.0909618	-2.39732	61	9	0.00487013	1848	20694	3.27992e+47	Hsf5,Rasa3,Bag3,Cetn1,Ano1,Trpv1,Hsp90aa1,Prkaca,Dhx36
GO:1902679	negative regulation of RNA biosynthetic process	0.0913193	-2.39339	1205	121	0.0654762	1848	20694	226830,22163,225182,57376,381695,22083,81601,433182,50873,29810,22294,21375,53376,19255,21428,14235,70779,15182,68837,59004,381022,110147,12399,212276,56469,217827,78912,207165,332110,94091,116870,17292,54427,236312,22210,20472,17933,22685,11785,14106,14462,22661,229615,14581,333654,20230,240186,71175,17119,218613,71041,20665,67778,12261,17132,68675,385674,66707,14461,18511,12916,56323,277353,218…	Smyd2,Tnfrsf4,Rbbp8,Smarce1,N4bp2l2,Ctr9,Kat5,Eno1b,Prkn,Bag3,Uxt,Tbr1,Usp2,Ptpn2,Mlx,Foxm1,Prdm5,Hdac2,Foxk2,Pias4,Kmt2d,Ehmt2,Runx3,Zfp748,Pias1,Nrde2,Sp2,Bptf,Mapk15,Trim11,Mta1,Mesp1,Dnmt3l,Ifi209,Ube2b,Six2,Myt1l,Zfp239,Apbb1,Foxh1,Gata3,Zfp148,Pias3,Gfi1,Ppp1r13l,Satb1,Zfp438,Nipbl,Mxd1,Mier3,Pcgf6,Sox10,Zfp639,C1qbp,Maf,Fam172a,Zfp174,Nkapl,Gata2,Pax9,Crem,Dnajb5,Tcfl5,Trim24,Phf12,Ybx3,Go…
GO:0006611	protein export from nucleus	0.0914577	-2.39188	88	12	0.00649351	1848	20694	2.2772e+63	Nup214,Nup133,Nutf2,Ranbp17,Stradb,Nup160,Nxt1,Pcid2,Poldip3,Strada,Thoc7,Ran
GO:1901796	regulation of signal transduction by p53 class mediator	0.0919194	-2.38684	70	10	0.00541126	1848	20694	2.2642e+52	Dyrk3,Prmt6,Smyd2,Prkn,Trim24,Snai2,Atr,Bdkrb2,Pla2r1,Zfp385a
GO:0098655	cation transmembrane transport	0.0919739	-2.38625	463	50	0.0270563	1848	20694	69048,56517,225997,241794,21871,11966,72392,110862,193034,74051,69047,240595,381290,12290,56315,108837,80334,140723,11972,210148,16539,20928,50527,212670,14814,12288,16526,20495,110876,18796,16531,24046,16494,71699,11979,56808,237987,20544,19414,20269,18803,56384,66733,252972,15165,140493,11949,208169,98396,109305	Slc30a5,Slc22a21,Trpm6,Kcng1,Atp6v0a2,Atp6v1b2,Tmem175,Kcnq3,Trpv1,Steap2,Atp2c2,Kcnv2,Atp2b4,Cacna1e,Rhcg,Ibtk,Kcnip4,Cacng5,Atp6v0d1,Slc30a6,Kcns2,Abcc9,Ero1l,Catsper2,Grin2d,Cacna1c,Kcnk2,Slc12a1,Scn2a,Plcb2,Kcnma1,Scn11a,Kcna6,Slc41a3,Atp7b,Cacna2d2,Otop2,Slc9a1,Rasa3,Scn3a,Plcg1,Letm1,Kcng4,Tpcn1,Hcn1,Kcnn3,Atp5c1,Slc9c1,Slc41a1,Orai1
GO:0016573	histone acetylation	0.092739	-2.37797	116	15	0.00811688	1848	20694	1.71928e+78	Mbd3,Kat5,Brpf1,Apbb1,Taf5l,Taf5,Tada3,Brd1,Tada1,Kansl1l,Ep400,Mcrs1,Kat2a,Msl1,Med24
GO:0047496	vesicle transport along microtubule	0.0933584	-2.37131	44	7	0.00378788	1848	20694	1.84572e+35	Bloc1s6,Kif13a,Dync1h1,Bicdl2,Dync1i1,Nde1,Snapin
GO:0042098	T cell proliferation	0.0933584	-2.37131	44	7	0.00378788	1848	20694	1.24762e+35	Cd151,Satb1,Prdx2,Dock2,Gja1,Tnfrsf4,Itgad
GO:0031057	negative regulation of histone modification	0.0933584	-2.37131	44	7	0.00378788	1848	20694	2.0588e+35	Smarcb1,Prmt6,Ube2b,H2afy,Kdm4c,Gfi1b,Kdm4d
GO:0070849	response to epidermal growth factor	0.0933584	-2.37131	44	7	0.00378788	1848	20694	1.88032e+36	Plcg1,Git1,Rasa1,Erbb2,Mapk3,Snai2,Pde8a
GO:0006023	aminoglycan biosynthetic process	0.0933584	-2.37131	44	7	0.00378788	1848	20694	2.42586e+36	Slc35d1,Chpf,Ndst2,Pdgfrb,Pxylp1,Extl2,Ext2
GO:2000113	negative regulation of cellular macromolecule biosynthetic process	0.0936609	-2.36807	1366	136	0.0735931	1848	20694	71041,71175,17132,12261,67778,385674,68675,245000,229615,14581,60364,14462,20230,16453,332110,17292,217827,212276,78912,17933,22685,236312,433182,29810,22163,57376,68837,15182,110147,12399,53376,21375,22294,21428,19255,56220,223453,13684,19687,13018,13797,67555,26992,71835,66410,17192,104394,12571,27274,15437,14582,17425,434156,21945,193034,14836,15384,20471,17187,21413,107586,18140,22025,21841,2…	Pcgf6,Nipbl,Maf,C1qbp,Zfp639,Zfp174,Fam172a,Atr,Pias3,Gfi1,Donson,Gata3,Satb1,Jak3,Mapk15,Mesp1,Nrde2,Zfp748,Sp2,Myt1l,Zfp239,Ifi209,Eno1b,Bag3,Tnfrsf4,Smarce1,Foxk2,Hdac2,Ehmt2,Runx3,Usp2,Tbr1,Uxt,Mlx,Ptpn2,Zfp386,Dap,Eif4e,Rfc1,Ctcf,Emx2,Mgat4d,Brd7,Lancl2,Mterf3,Mbd3,E2f4,Cdk6,Zfp354b,Hoxd8,Gfi1b,Foxk1,Eid2b,Dedd,Trpv1,Gsc,Hnrnpab,Six1,Max,Tcf4,Ovol2,Uhrf1,Nr2c1,Tia1,Zfpm2,Phf12,Aatf,Kcnk2,Dna…
GO:0010940	positive regulation of necrotic cell death	0.093838	-2.36619	6	2	0.00108225	1848	20694	5653212176	Ripk3,Bnip3
GO:1904753	negative regulation of vascular associated smooth muscle cell migration	0.093838	-2.36619	6	2	0.00108225	1848	20694	1726019091	Mef2c,Prkg1
GO:0060331	negative regulation of response to interferon-gamma	0.093838	-2.36619	6	2	0.00108225	1848	20694	54725319255	Parp14,Ptpn2
GO:0019401	alditol biosynthetic process	0.093838	-2.36619	6	2	0.00108225	1848	20694	1167714718	Akr1b3,Got1
GO:0070562	regulation of vitamin D receptor signaling pathway	0.093838	-2.36619	6	2	0.00108225	1848	20694	2058321848	Snai2,Trim24
GO:0099626	voltage-gated calcium channel activity involved in regulation of presynaptic cytosolic calcium levels	0.093838	-2.36619	6	2	0.00108225	1848	20694	1229014299	Cacna1e,Ncs1
GO:0019695	choline metabolic process	0.093838	-2.36619	6	2	0.00108225	1848	20694	74129320981	Dmgdh,Enpp6
GO:0051611	regulation of serotonin uptake	0.093838	-2.36619	6	2	0.00108225	1848	20694	26029818125	Fev,Nos1
GO:0018120	peptidyl-arginine ADP-ribosylation	0.093838	-2.36619	6	2	0.00108225	1848	20694	10997911870	Art3,Art1
GO:0034093	positive regulation of maintenance of sister chromatid cohesion	0.093838	-2.36619	6	2	0.00108225	1848	20694	6854926914	Sgo2a,H2afy
GO:0045650	negative regulation of macrophage differentiation	0.093838	-2.36619	6	2	0.00108225	1848	20694	1446119255	Gata2,Ptpn2
GO:0099507	ligand-gated ion channel activity involved in regulation of presynaptic membrane potential	0.093838	-2.36619	6	2	0.00108225	1848	20694	1653114806	Kcnma1,Grik2
GO:0061550	cranial ganglion development	0.093838	-2.36619	6	2	0.00108225	1848	20694	2047118187	Six1,Nrp2
GO:0046137	negative regulation of vitamin metabolic process	0.093838	-2.36619	6	2	0.00108225	1848	20694	1458120583	Gfi1,Snai2
GO:0046110	xanthine metabolic process	0.093838	-2.36619	6	2	0.00108225	1848	20694	21304371872	Aox2,Aox4
GO:0032466	negative regulation of cytokinesis	0.093838	-2.36619	6	2	0.00108225	1848	20694	72008116733	Zfyve19,Vps4a
GO:0045629	negative regulation of T-helper 2 cell differentiation	0.093838	-2.36619	6	2	0.00108225	1848	20694	5646822694	Socs5,Zfp35
GO:0040038	polar body extrusion after meiotic divisions	0.093838	-2.36619	6	2	0.00108225	1848	20694	54418234857	Fmn2,Spire2
GO:0015722	canalicular bile acid transport	0.093838	-2.36619	6	2	0.00108225	1848	20694	6400827413	Aqp9,Abcb11
GO:1903044	protein localization to membrane raft	0.093838	-2.36619	6	2	0.00108225	1848	20694	14252225362	Flot2,Reep2
GO:0070163	regulation of adiponectin secretion	0.093838	-2.36619	6	2	0.00108225	1848	20694	52055215445	Rab11fip5,Rab11fip3
GO:0051026	chiasma assembly	0.093838	-2.36619	6	2	0.00108225	1848	20694	2095722210	Sycp1,Ube2b
GO:1904180	negative regulation of membrane depolarization	0.093838	-2.36619	6	2	0.00108225	1848	20694	1805314718	Ngfr,Got1
GO:0019262	N-acetylneuraminate catabolic process	0.093838	-2.36619	6	2	0.00108225	1848	20694	6798026384	Gnpda2,Gnpda1
GO:0044806	G-quadruplex DNA unwinding	0.093838	-2.36619	6	2	0.00108225	1848	20694	1214472162	Blm,Dhx36
GO:0061684	chaperone-mediated autophagy	0.093838	-2.36619	6	2	0.00108225	1848	20694	11844929810	Synpo2,Bag3
GO:2000407	regulation of T cell extravasation	0.093838	-2.36619	6	2	0.00108225	1848	20694	7020856532	Med23,Ripk3
GO:0000972	transcription-dependent tethering of RNA polymerase II gene DNA at nuclear periphery	0.093838	-2.36619	6	2	0.00108225	1848	20694	269966234069	Nup98,Pcid2
GO:1990414	replication-born double-strand break repair via sister chromatid exchange	0.093838	-2.36619	6	2	0.00108225	1848	20694	7117512144	Nipbl,Blm
GO:0036035	osteoclast development	0.093838	-2.36619	6	2	0.00108225	1848	20694	8075212306	Fam20c,Anxa2
GO:0042362	fat-soluble vitamin biosynthetic process	0.093838	-2.36619	6	2	0.00108225	1848	20694	71707244209	Ubiad1,Cyp2r1
GO:0061038	uterus morphogenesis	0.093838	-2.36619	6	2	0.00108225	1848	20694	7117520897	Nipbl,Stra6
GO:0060267	positive regulation of respiratory burst	0.093838	-2.36619	6	2	0.00108225	1848	20694	1606916337	Jchain,Insr
GO:2000646	positive regulation of receptor catabolic process	0.093838	-2.36619	6	2	0.00108225	1848	20694	19246216963	Ptpn1,Git1
GO:0061197	fungiform papilla morphogenesis	0.093838	-2.36619	6	2	0.00108225	1848	20694	2047115182	Six1,Hdac2
GO:1902083	negative regulation of peptidyl-cysteine S-nitrosylation	0.093838	-2.36619	6	2	0.00108225	1848	20694	20648381290	Snta1,Atp2b4
GO:0015183	L-aspartate transmembrane transporter activity	0.093838	-2.36619	6	2	0.00108225	1848	20694	78830114644	Slc25a12,Slc13a3
GO:0098937	anterograde dendritic transport	0.093838	-2.36619	6	2	0.00108225	1848	20694	1425216574	Flot2,Kif5c
GO:1904778	positive regulation of protein localization to cell cortex	0.093838	-2.36619	6	2	0.00108225	1848	20694	10170676123	Numa1,Gpsm2
GO:0042796	snRNA transcription by RNA polymerase III	0.093838	-2.36619	6	2	0.00108225	1848	20694	21833313716	Ice1,Ell
GO:0072602	interleukin-4 secretion	0.093838	-2.36619	6	2	0.00108225	1848	20694	14462242122	Gata3,Vtcn1
GO:0099179	regulation of synaptic membrane adhesion	0.093838	-2.36619	6	2	0.00108225	1848	20694	50791320772	Magi2,Mdga2
GO:0071107	response to parathyroid hormone	0.093838	-2.36619	6	2	0.00108225	1848	20694	1726018747	Mef2c,Prkaca
GO:0046794	transport of virus	0.093838	-2.36619	6	2	0.00108225	1848	20694	1664716650	Kpna2,Kpna6
GO:0034398	telomere tethering at nuclear periphery	0.093838	-2.36619	6	2	0.00108225	1848	20694	622554269966	Majin,Nup98
GO:0060336	negative regulation of interferon-gamma-mediated signaling pathway	0.093838	-2.36619	6	2	0.00108225	1848	20694	19255547253	Ptpn2,Parp14
GO:0060024	rhythmic synaptic transmission	0.093838	-2.36619	6	2	0.00108225	1848	20694	1921156808	Pten,Cacna2d2
GO:0048865	stem cell fate commitment	0.093838	-2.36619	6	2	0.00108225	1848	20694	1483620377	Gsc,Sfrp1
GO:0009101	glycoprotein biosynthetic process	0.0941416	-2.36296	242	28	0.0151515	1848	20694	2.15495e+148	Pomgnt2,Sec1,Dolpp1,Pxylp1,Gcnt3,Ndst2,Dpy19l3,Mgat4b,Acan,Slc35d1,Fut8,Ext2,Extl2,Pomt1,Rpn2,Dad1,Uggt2,Galnt18,Plod3,Pomt2,Tmtc2,Ube2j1,Dpy19l2,Alg14,Stt3a,Derl3,Chpf,Mgat4d
GO:0051253	negative regulation of RNA metabolic process	0.0944544	-2.35964	1292	129	0.0698052	1848	20694	29871,15950,75660,15364,100041352,252864,13017,15183,387609,13394,99890,219103,67621,12014,77035,20583,277353,14461,66707,12916,18511,76022,56449,22654,21848,234358,75388,51869,20377,72162,26914,229055,12005,73381,17260,333654,15568,240186,14106,22661,11785,75284,20665,17119,218613,14235,381022,70779,59004,381695,226830,22083,18772,81601,50873,20472,22210,54427,56469,116870,207165,94091,21945,434…	Scmh1,Ifi203,Lin37,Hmga2,Tcp10c,Dusp15,Ctbp2,Hdac3,Zhx2,Dlx4,Prmt6,Cenpj,Bend5,Bach2,Kdm8,Snai2,Tcfl5,Gata2,Nkapl,Crem,Pax9,Gon4l,Ybx3,Zfp13,Trim24,Zfp930,Boll,Rif1,Sfrp1,Dhx36,H2afy,Zbtb10,Axin1,Cmtm2a,Mef2c,Ppp1r13l,Elavl1,Zfp438,Foxh1,Zfp148,Apbb1,Bcdin3d,Sox10,Mxd1,Mier3,Foxm1,Kmt2d,Prdm5,Pias4,N4bp2l2,Smyd2,Ctr9,Pkp1,Kat5,Prkn,Six2,Ube2b,Dnmt3l,Pias1,Mta1,Bptf,Trim11,Dedd,Eid2b,Foxk1,Gfi1b,N…
GO:0048145	regulation of fibroblast proliferation	0.0945834	-2.35827	107	14	0.00757576	1848	20694	2.03772e+73	Sfrp1,Ngfr,Rasgrf1,Rasa1,Pdgfrb,Med31,Anxa2,Parp10,Il13,Brpf1,Cdk6,Fntb,Lig4,Ndufs4
GO:0006979	response to oxidative stress	0.0946575	-2.35749	332	37	0.0200216	1848	20694	1.23681e+187	Casp6,Akr1b3,Fxn,Fer,Pnpt1,Prkra,Hdac2,Prdx2,Prdx6b,Pdk2,Sigmar1,Vrk2,Msrb3,Rwdd1,Xpa,Camk2g,Aldh3a2,Pla2r1,Ripk3,Ercc6l2,Pdgfrb,Ppargc1a,Gskip,Bcar1,Ndufa12,Pink1,Map3k5,Mtr,Stk25,Ddias,Nme5,Mapk3,Mapk9,Ngfr,Bnip3,Uaca,Pdcd10
GO:1903506	regulation of nucleic acid-templated transcription	0.0948299	-2.35567	2865	275	0.14881	1848	20694	69159,224640,72114,13017,74838,100041352,387609,15183,67781,269878,67621,99890,230500,100732,14534,17293,18511,14461,66707,277353,243529,434341,21848,22654,76022,20377,244373,72162,12005,26914,229055,73381,330301,15254,101706,67279,22661,70208,17119,671535,26408,70779,223870,27386,18755,50873,81601,77044,76007,22210,54427,50868,56772,94091,207165,58172,15400,244879,14582,101206,15437,224829,71835…	Rhebl1,Lemd2,Zbed3,Ctbp2,Naa15,Tcp10c,Zhx2,Hdac3,Ilf2,Megf8,Bend5,Prmt6,Efcab7,Mapre3,Kat2a,Mesp2,Pax9,Gata2,Nkapl,Tcfl5,H1fx,Nlrc5,Trim24,Zfp13,Gon4l,Sfrp1,Erlin2,Dhx36,Axin1,H2afy,Zbtb10,Cmtm2a,Zfp786,Hint1,Numa1,Med31,Zfp148,Med23,Mxd1,Parp10,Map3k5,Prdm5,Senp1,Npas3,Prkch,Prkn,Kat5,Arid2,Zmym2,Ube2b,Dnmt3l,Keap1,Mllt11,Trim11,Bptf,Sertad2,Hoxa3,Npat,Gfi1b,Tada3,Hoxd8,Trerf1,Lancl2,Arhgef10l,E…
GO:0045892	negative regulation of transcription, DNA-templated	0.0951915	-2.35186	1165	117	0.0633117	1848	20694	77035,20583,12398,268448,21848,22654,76022,56449,12916,18511,66707,14461,277353,56323,17187,21413,20377,107586,51869,18140,22025,234358,22762,17260,14836,73381,193034,15384,12005,20471,26914,229055,14582,17425,29871,434156,21945,17192,66410,104394,13017,12571,252864,15364,75660,15950,27274,15437,13018,26992,13797,15183,387609,71835,12014,56220,223453,19687,67621,13394,99890,68837,59004,15182,7077…	Kdm8,Snai2,Cbfa2t3,Phf12,Trim24,Zfp13,Gon4l,Ybx3,Crem,Pax9,Nkapl,Gata2,Tcfl5,Dnajb5,Max,Tcf4,Sfrp1,Ovol2,Rif1,Uhrf1,Nr2c1,Zfp930,Zfpm2,Mef2c,Gsc,Cmtm2a,Trpv1,Hnrnpab,Axin1,Six1,H2afy,Zbtb10,Gfi1b,Foxk1,Scmh1,Eid2b,Dedd,Mbd3,Mterf3,E2f4,Ctbp2,Cdk6,Dusp15,Hmga2,Lin37,Ifi203,Zfp354b,Hoxd8,Ctcf,Brd7,Emx2,Hdac3,Zhx2,Lancl2,Bach2,Zfp386,Dap,Rfc1,Bend5,Dlx4,Prmt6,Foxk2,Pias4,Hdac2,Prdm5,Ehmt2,Runx3,Kmt2…
GO:0099175	regulation of postsynapse organization	0.0957795	-2.34571	126	16	0.00865801	1848	20694	1.23232e+84	Camk2b,Arhgap44,Abhd17c,Lrrtm1,Chmp4b,Rapgef4,Dhx36,Shisa6,Nrp2,Ppp1r9a,Nrxn1,Ube3a,Chmp2b,Itpka,Sorbs2,Pten
GO:0051172	negative regulation of nitrogen compound metabolic process	0.0958716	-2.34475	2313	224	0.121212	1848	20694	16526,56323,20587,13000,12306,268448,56321,26903,12398,75841,233489,20471,231876,19211,14836,193034,244694,15384,18140,107586,22762,21841,22025,17187,52477,21413,15437,27274,232345,104394,54198,17192,66410,66787,12571,21945,76400,17425,14582,244879,434156,19687,56205,13684,223453,20648,56220,71835,234069,26992,76804,67555,13797,13018,59025,74189,22163,57376,225182,433182,63913,208650,29810,101568…	Kcnk2,Dnajb5,Smarcb1,Csnk2a2,Anxa2,Phf12,Aatf,Dysf,Cbfa2t3,Rnf139,Picalm,Six1,Lmtk2,Pten,Gsc,Trpv1,Kdm4d,Hnrnpab,Uhrf1,Ovol2,Zfpm2,Tia1,Nr2c1,Max,Angel2,Tcf4,Hoxd8,Zfp354b,A2m,E2f4,Snx3,Mbd3,Mterf3,Gskip,Cdk6,Dedd,Pbp2,Foxk1,Gfi1b,Npat,Eid2b,Rfc1,Ensa,Eif4e,Dap,Snta1,Zfp386,Lancl2,Pcid2,Brd7,Kdm4c,Mgat4d,Emx2,Ctcf,Usp14,Phactr3,Tnfrsf4,Smarce1,Rbbp8,Eno1b,Fam129a,Cblb,Bag3,Vrk3,Camk2n2,Socs5,Tbr1…
GO:0032268	regulation of cellular protein metabolic process	0.0960315	-2.34308	2573	248	0.134199	1848	20694	18140,22215,21841,103724,56371,244058,18747,71816,231876,56613,19211,240047,244694,69922,12217,218215,12398,16542,67299,73826,66616,233489,75841,12306,20587,13000,26403,50791,26903,21353,234069,13018,26992,76804,67555,18706,244666,27214,13684,56205,223453,20648,67557,76400,13202,20460,19054,52432,14582,20878,101206,70729,118449,54198,232345,66787,69577,56736,56532,18584,225028,76884,56428,15139,2…	Uhrf1,Ube3a,Tia1,Tbc1d10a,Fzr1,Rgma,Prkaca,Rnf180,Lmtk2,Rps6ka4,Pten,Mmp25,Kdm4d,Vrk2,Bsn,Rnf144b,Cbfa2t3,Kdr,Dock7,Poldip3,Snx9,Picalm,Rnf139,Anxa2,Smarcb1,Csnk2a2,Map3k11,Magi2,Dysf,Tank,Pcid2,Ctcf,Brd7,Kdm4c,Mgat4d,Pik3ca,Sprtn,Dbf4,Eif4e,Ensa,Dap,Snta1,Larp6,Pbp2,Ddt,Stil,Ppp2r3d,Ppp2r2d,Gfi1b,Aurka,Tada3,Nos1ap,Synpo2,Snx3,A2m,Gskip,Fastkd3,Rnf14,Ripk3,Pde8a,Map4k3,Cyfip2,Mtch2,Hc,Tnks1bp1,A…
GO:0009142	nucleoside triphosphate biosynthetic process	0.0967782	-2.33533	53	8	0.004329	1848	20694	1.19498e+40	Atp5c1,Nme5,Cmpk2,Ak5,Dnajc30,Ak8,Ak3,Ldhc
GO:0046902	regulation of mitochondrial membrane permeability	0.0967782	-2.33533	53	8	0.004329	1848	20694	5.90402e+40	Rhot1,Slc9a1,Zfp13,Slc35f6,Bcl2l1,Bnip3,Mtch2,Spg7
GO:0035306	positive regulation of dephosphorylation	0.0967782	-2.33533	53	8	0.004329	1848	20694	5.07912e+40	Magi2,Itga2,Mef2c,Sppl3,Pdgfrb,Pink1,Vrk3,Ripk3
GO:0043113	receptor clustering	0.0967782	-2.33533	53	8	0.004329	1848	20694	1.81892e+42	Nrxn1,Lrrc7,Dlg2,Magi2,Synj2bp,Dok7,Grik2,Wdr19
GO:0061162	establishment of monopolar cell polarity	0.0970636	-2.33239	20	4	0.0021645	1848	20694	1.40861e+22	Fscn1,Gbf1,Syne4,Myo9a
GO:0097242	amyloid-beta clearance	0.0970636	-2.33239	20	4	0.0021645	1848	20694	1.69762e+20	Lrpap1,Picalm,Rab11a,Insr
GO:0070269	pyroptosis	0.0970636	-2.33239	20	4	0.0021645	1848	20694	5.63693e+20	Apip,Nlrc4,Gsdme,Gsdmc4
GO:0031281	positive regulation of cyclase activity	0.0970636	-2.33239	20	4	0.0021645	1848	20694	1.22881e+20	Cacna1c,Orai1,Mapk3,Nos1
GO:0048261	negative regulation of receptor-mediated endocytosis	0.0970636	-2.33239	20	4	0.0021645	1848	20694	7.43422e+20	Lrrtm1,Picalm,Lrpap1,Mtmr2
GO:0007035	vacuolar acidification	0.0970636	-2.33239	20	4	0.0021645	1848	20694	2.18712e+19	Atp6v0a2,Snapin,Rogdi,Atp6v0d1
GO:0003215	cardiac right ventricle morphogenesis	0.0970636	-2.33239	20	4	0.0021645	1848	20694	2.27621e+20	Zfpm2,Foxh1,Ppp1r13l,Gata3
GO:0006458	'de novo' protein folding	0.0971644	-2.33135	36	6	0.00324675	1848	20694	6.93875e+29	Dnajb13,Ero1l,Dnajb5,Selenof,Tor2a,Ptges3
GO:1990089	response to nerve growth factor	0.0971644	-2.33135	36	6	0.00324675	1848	20694	5.07912e+29	Magi2,Ntf3,Rapgef2,Ntrk2,Calca,Acap2
GO:0007259	receptor signaling pathway via JAK-STAT	0.0971644	-2.33135	36	6	0.00324675	1848	20694	2.20832e+29	Ctr9,Jak3,Pias4,Fer,Pias1,Socs5
GO:1990090	cellular response to nerve growth factor stimulus	0.0971644	-2.33135	36	6	0.00324675	1848	20694	1.23108e+29	Calca,Acap2,Ntrk2,Rapgef2,Ntf3,Magi2
GO:0042311	vasodilation	0.0971644	-2.33135	36	6	0.00324675	1848	20694	1.81251e+29	Nos1,Calca,Plod3,Prkg1,Bdkrb2,Kcnma1
GO:0009187	cyclic nucleotide metabolic process	0.0971644	-2.33135	36	6	0.00324675	1848	20694	2.71639e+32	Adcy10,Epha2,Adcy1,Adcy5,Gucy2d,Npr1
GO:0051647	nucleus localization	0.0971644	-2.33135	36	6	0.00324675	1848	20694	6.72991e+31	Dock7,Dync1h1,Dctn4,Fhod1,4932438A13Rik,Pcm1
GO:0018130	heterocycle biosynthetic process	0.0975714	-2.32717	724	75	0.0405844	1848	20694	11949,74238,23959,22169,98488,15254,16833,333654,23989,26384,13716,21374,671535,432530,20665,14918,68870,11821,319583,71207,74450,226182,30923,12399,229949,71828,56248,14235,18150,224129,68066,319713,66875,66410,54198,66420,192185,66114,74596,57319,11655,54342,64685,66181,75533,244666,108098,28015,234069,11564,671232,271639,67781,26417,67096,14297,69562,14461,56448,20587,15519,70025,218333,67980,…	Atp5c1,Mterf2,Nt5e,Cmpk2,Gtf3c3,Hint1,Ldhc,Ppp1r13l,Med24,Gnpda1,Ell,Tbp,Parp10,Adcy1,Sox10,Gucy2d,Ak8,Aprt,Lig4,Nudt4,Pank2,Taf5,Foxe3,Runx3,Ak5,Gtf2a1l,Ak3,Foxm1,Npm3,Adcy5,Slc25a39,Ablim3,Swt1,Mterf3,Snx3,Polr2e,Nadk,Dnajc30,Cds1,Smpdl3a,Alas1,Gnpnat1,Nmi,Nop10,Nme5,Sprtn,Med21,Polr2m,Pcid2,Adsl,Topaz1,Adcy10,Ilf2,Mapk3,Mmachc,Fxn,Cdk13,Gata2,Cyp2d22,Smarcb1,Hsp90aa1,Acot7,Ice1,Gnpda2,Entpd1,A…
GO:0061640	cytoskeleton-dependent cytokinesis	0.0975758	-2.32713	89	12	0.00649351	1848	20694	1.85711e+61	Pdcd6ip,Arf1,Spire2,Chmp4b,Sept14,Kif20a,Chmp2b,Sept12,Efhc1,Snx9,Fmn2,Vps4a
GO:0006892	post-Golgi vesicle-mediated transport	0.0975758	-2.32713	89	12	0.00649351	1848	20694	2.10148e+64	Slc30a6,Kif13a,Exoc2,Gbf1,Commd1,Steap2,Kif16b,Sec16a,Wipi1,Stxbp6,Vps54,Arf1
GO:1903578	regulation of ATP metabolic process	0.0975758	-2.32713	89	12	0.00649351	1848	20694	7.21066e+60	Jmjd8,Mtch2,Pink1,Dnajc30,Insr,Cbfa2t3,Entpd1,Bcl2l1,Tigar,Prkn,Cox7a2,Ppargc1a
GO:0009150	purine ribonucleotide metabolic process	0.0980616	-2.32216	253	29	0.0156926	1848	20694	6.88372e+148	Foxk2,Foxk1,Acot7,Dnajc30,Hint1,Ak3,Ldhc,Oxsm,Eno1b,Atp5c1,Nudt4,Nt5e,Pank2,Pgam2,Adcy1,Gucy2d,Adsl,Mpp5,Aprt,Adcy10,Epha2,Ran,Far1,Adcy5,Fasn,Nme5,Ak2,Npr1,Pfkp
GO:2001141	regulation of RNA biosynthetic process	0.0981002	-2.32177	2868	275	0.14881	1848	20694	27878,68975,234358,51869,80509,14252,381290,17260,72999,14158,77035,17846,20583,56274,51812,252870,56449,15401,12916,76491,26417,22697,26564,269966,12014,13394,16650,219103,14566,29871,93765,101685,68943,64685,17268,16337,15364,252864,71751,114604,15950,75660,226144,20472,30941,116870,56469,217342,381022,30923,59004,14235,71131,12144,22083,20664,381695,226182,226830,20665,110157,78783,14118,21861…	Tada1,Med27,Zfp930,Rif1,Med8,Flot2,Atp2b4,Mef2c,Insig2,Fer,Kdm8,Commd1,Snai2,Stk3,Mcrs1,Usp7,Ybx3,Hoxa4,Crem,Abhd14b,Mapk3,Zscan21,Ror2,Nup98,Bach2,Dlx4,Kpna6,Cenpj,Gdf9,Scmh1,Ube2n,Spty2d1,Pink1,Nmi,Meis1,Insr,Hmga2,Dusp15,Map3k13,Prdm15,Ifi203,Lin37,Erlin1,Six2,Usp21,Mta1,Pias1,Ube2o,Kmt2d,Foxe3,Pias4,Foxm1,Zfp689,Blm,Ctr9,Sox1,N4bp2l2,Taf5,Smyd2,Sox10,Raf1,Brpf1,Fbn1,Mier3,Zfp438,Ppp1r13l,Mter…
GO:0015672	monovalent inorganic cation transport	0.0981725	-2.32103	313	35	0.0189394	1848	20694	2.09282e+187	Abcc9,Mfsd4b1,Kcns2,Slc10a2,Atp6v0d1,Slc12a1,Kcnk2,Slc13a3,Slc13a5,Commd9,Tmem175,Atp6v1b2,Kcng1,Atp6v0a2,Ank1,Kcnip4,Kcnv2,Kcnq3,Kcng4,Commd3,Slc34a2,Slc9c1,Atp5c1,Kcnn3,Hcn1,Scn11a,Slc5a9,Kcnma1,Scn2a,Scn3a,Slc9a1,Otop2,Gm5134,Kcna6,Slc6a8
GO:0043067	regulation of programmed cell death	0.0983168	-2.31956	1540	152	0.0822511	1848	20694	71877,234069,271639,237313,18201,223453,242509,13135,226419,18706,18803,20878,20460,21945,21841,193034,19211,20471,16579,16542,19765,218215,71361,14297,56321,67623,26403,56426,72565,12261,14768,26420,74919,16531,18053,109359,74041,18707,56085,13866,20544,73914,65964,14462,30949,227154,12931,21933,56428,56532,67205,16453,110135,268973,18391,12399,18205,54418,21672,15182,18125,19255,54722,66168,298…	Efhc1,Pcid2,Adcy10,Il20ra,Nsmaf,Dap,Bnc2,Dad1,Dyrk3,Pik3ca,Plcg1,Aurka,Stil,Dedd,Tia1,Trpv1,Pten,Six1,Kifap3,Kdr,Ralbp1,Rnf144b,Aifm2,Fxn,Aatf,Tm7sf3,Map3k11,Pdcd10,Uaca,C1qbp,Lancl1,Mapk9,Slc35f6,Kcnma1,Ngfr,Abraxas2,Ddias,Pik3cd,Ubqln1,Erbb2,Slc9a1,Irak3,Map3k20,Gata3,Lcmt1,Stradb,Crlf1,Tnfrsf10b,Mtch2,Ripk3,Utp11,Jak3,Fgb,Nlrc4,Sigmar1,Runx3,Ntf3,Fmn2,Prdx2,Hdac2,Nos1,Ptpn2,Gsdme,Grina,Bag3,Gr…
GO:0140014	mitotic nuclear division	0.0983569	-2.31915	136	17	0.00919913	1848	20694	6.95567e+87	Bod1,Nuf2,Abraxas2,Ran,Phf13,Smc4,Cdca8,Chmp2b,Nipbl,Bub3,Nde1,Aurka,Haspin,Vps4a,Mau2,Chmp4b,Rab11a
GO:0001707	mesoderm formation	0.0984281	-2.31843	62	9	0.00487013	1848	20694	1.40432e+44	Ext2,Wnt3,Macf1,Mesp2,Axin1,Mesp1,Epha2,Six2,Prkaca
GO:0099072	regulation of postsynaptic membrane neurotransmitter receptor levels	0.0984281	-2.31843	62	9	0.00487013	1848	20694	1.42522e+49	Flot2,Git1,Lgi1,Cacng5,Rab11a,Shisa6,Dlg2,Lrrc7,Arhgap44
GO:0045454	cell redox homeostasis	0.0984281	-2.31843	62	9	0.00487013	1848	20694	2.16727e+45	Prdx2,Pdia6,Txndc16,Ero1l,Selenot,Tmx3,Pdia3,Txndc12,Qsox1
GO:0033045	regulation of sister chromatid segregation	0.0985191	-2.3175	80	11	0.00595238	1848	20694	6.85491e+57	Sgo2a,Bub1b,Ttk,Numa1,Pcid2,Bub1,Mapk15,Bub3,Lcmt1,Nipbl,H2afy
GO:0060078	regulation of postsynaptic membrane potential	0.0988852	-2.3138	71	10	0.00541126	1848	20694	1.48161e+52	Grm1,Cacna1c,Begain,Grin2d,Grik2,Trpv1,Mef2c,Slc29a1,Sez6,Ppp1r9a
GO:0042733	embryonic digit morphogenesis	0.0988852	-2.3138	71	10	0.00541126	1848	20694	2.16561e+51	Wdpcp,Fuz,Hdac2,Tmem231,Gja1,Map3k20,Ror2,Cplane1,Lmbr1,Fbxw4
GO:0120039	plasma membrane bounded cell projection morphogenesis	0.0990625	-2.312	476	51	0.0275974	1848	20694	12561,140570,56839,15529,78808,19211,231876,20616,17967,76884,19274,13508,14457,244281,54712,277432,16574,233489,15519,12399,18205,67299,16542,71900,13866,56440,243743,13518,432530,72149,14260,53883,73205,12552,18187,18053,13836,14609,50884,227154,14462,108699,18845,245886,12808,11785,223254,243961,22415,73178,20878	Cdh4,Plxnb2,Lgi1,Sdc2,Stxbp5,Pten,Lmtk2,Snap91,Ncam1,Cyfip2,Ptprm,Dscam,Gas7,Myo16,Plxnc1,Vstm2l,Kif5c,Picalm,Hsp90aa1,Runx3,Ntf3,Dock7,Kdr,Tmem106b,Erbb2,Snx1,Plxna4,Dst,Adcy1,Strada,Fmn1,Celsr2,C9orf72,Cdh11,Nrp2,Ngfr,Epha2,Gja1,Nckap1,Stradb,Gata3,Chn1,Plxna2,Ankrd27,Cobl,Apbb1,Farp1,Shank1,Wnt3,Wasl,Aurka
GO:0010719	negative regulation of epithelial to mesenchymal transition	0.0991528	-2.31109	28	5	0.00270563	1848	20694	1.92112e+26	Pten,Sfrp1,Ovol2,Fuz,Usf3
GO:0051984	positive regulation of chromosome segregation	0.0991528	-2.31109	28	5	0.00270563	1848	20694	7.11753e+26	Nipbl,H2afy,Sgo2a,Numa1,Mapk15
GO:0070076	histone lysine demethylation	0.0991528	-2.31109	28	5	0.00270563	1848	20694	2.22108e+25	Ube2b,Kdm8,Kdm4d,Phf2,Kdm4c
GO:0050892	intestinal absorption	0.0991528	-2.31109	28	5	0.00270563	1848	20694	6.74707e+24	Abcg8,Gcnt3,Scarb1,Ugcg,Pnlip
GO:0045992	negative regulation of embryonic development	0.0991528	-2.31109	28	5	0.00270563	1848	20694	1.44621e+24	Gata3,Col5a2,Prkaca,Fuz,Mesp1
GO:0007588	excretion	0.0991528	-2.31109	28	5	0.00270563	1848	20694	1.22882e+25	Cacna1c,Kcnma1,Slc12a1,Trpv1,Abcg8
GO:0070670	response to interleukin-4	0.0991528	-2.31109	28	5	0.00270563	1848	20694	1.64535e+24	Jak3,Keap1,Fasn,Rplp0,Gata3
GO:0009892	negative regulation of metabolic process	0.099208	-2.31054	2869	275	0.14881	1848	20694	75660,15950,13144,114604,15364,252864,14609,16337,64685,333473,68943,29871,13394,219103,226744,12014,12916,56449,51812,23992,252870,77035,12495,20583,19060,72999,17260,381290,14252,23859,51869,234358,75388,110279,11785,14106,19017,15568,333654,240186,218613,68889,19246,66968,12048,20665,59003,75284,226830,381695,12144,22083,14235,59004,76089,381022,56469,108837,116870,20472,16923,105171,226144,70…	Lin37,Ifi203,Dapk3,Prdm15,Hmga2,Dusp15,Gja1,Insr,Nmi,Zfp36l3,Pink1,Scmh1,Dlx4,Cenpj,Cnst,Bach2,Crem,Ybx3,Mcrs1,Prkra,Usp7,Kdm8,Entpd1,Snai2,Ppp5c,Insig2,Mef2c,Atp2b4,Flot2,Dlg2,Rif1,Zfp930,Boll,Bcr,Apbb1,Foxh1,Ppargc1a,Elavl1,Ppp1r13l,Zfp438,Mier3,Ubac2,Ptpn1,Plin5,Bcl2l1,Sox10,Maea,Bcdin3d,Smyd2,N4bp2l2,Blm,Ctr9,Foxm1,Pias4,Rapgef2,Kmt2d,Pias1,Ibtk,Mta1,Six2,Sh2b3,Arrdc3,Erlin1,Derl3,Farp1,Zfp35…
GO:0045185	maintenance of protein location	0.100212	-2.30047	108	14	0.00757576	1848	20694	2.14027e+72	Skp1a,Pink1,Keap1,Lgals3,Hdac3,Sun3,Mprip,Tapt1,Taf8,Tln2,Pfn4,Lgals1,Fbn1,Kdelr1
GO:0007030	Golgi organization	0.100212	-2.30047	108	14	0.00757576	1848	20694	6.68907e+72	Lman2,Tmed3,Gbf1,Rab2a,Vcpip1,Pdcd10,Trappc8,Golga5,Ywhaz,Dnajc28,Stk25,Tbc1d20,Plekhm2,Sec16a
GO:0035305	negative regulation of dephosphorylation	0.100212	-2.30047	108	14	0.00757576	1848	20694	1.37166e+73	Ell,Ensa,Elfn1,Ppp1r10,Gnai2,Cnst,Phactr3,Farp1,Lmtk2,Ppp1r1c,Bod1,Sytl2,Mprip,Dlg2
GO:0030036	actin cytoskeleton organization	0.101709	-2.28564	477	51	0.0275974	1848	20694	14158,56431,54418,229707,21754,68178,14457,67252,170736,20377,56226,232227,69288,94176,110279,67282,18596,57342,76108,234857,11840,234214,14086,210417,319713,228550,22027,12927,12323,73178,71409,237860,12808,223254,13821,74192,50884,72754,73296,70394,243725,19246,19384,225288,14260,16885,52822,245666,18571,13008,27418	Fer,Dstn,Fmn2,Strip1,Tesk1,Cgnl1,Gas7,Cap2,Parvb,Sfrp1,Espn,Iqsec1,Rhobtb1,Dock2,Bcr,Washc3,Pdgfrb,Parva,Rap2a,Spire2,Arf1,Sorbs2,Fscn1,Thsd7b,Ablim3,Itpka,Hsp90b1,Bcar1,Camk2b,Wasl,Fmnl2,Ssh2,Cobl,Farp1,Epb41l1,Arpc5l,Nckap1,Arhgef10l,Rhobtb3,Kptn,Ppp1r9a,Ptpn1,Ran,Fhod3,Fmn1,Limk1,Rufy3,Iqsec2,Pdcd6ip,Csrp2,Mkln1
GO:0046854	phosphatidylinositol phosphorylation	0.102492	-2.27797	45	7	0.00378788	1848	20694	8.46522e+36	Fam126a,Smg1,Pik3ca,Pi4kb,Socs5,Pik3cd,Pik3cb
GO:0017156	calcium-ion regulated exocytosis	0.102492	-2.27797	45	7	0.00378788	1848	20694	6.05107e+35	Syt9,Eqtn,Rims3,Syt5,Rapgef4,Snapin,Cacna1c
GO:0048066	developmental pigmentation	0.102492	-2.27797	45	7	0.00378788	1848	20694	2.45886e+35	Ankrd27,Gna11,Lrmda,Ap1m1,Sox10,Mef2c,Bloc1s6
GO:1903587	regulation of blood vessel endothelial cell proliferation involved in sprouting angiogenesis	0.103417	-2.26899	13	3	0.00162338	1848	20694	180531446156426	Ngfr,Gata2,Pdcd10
GO:0034501	protein localization to kinetochore	0.103417	-2.26899	13	3	0.00162338	1848	20694	148412213712237	Haspin,Ttk,Bub3
GO:0044090	positive regulation of vacuole organization	0.103417	-2.26899	13	3	0.00162338	1848	20694	9873212306227730	Rab3gap2,Anxa2,Lrsam1
GO:0042048	olfactory behavior	0.103417	-2.26899	13	3	0.00162338	1848	20694	2.07686e+16	Cfap69,Shank1,Ubr3
GO:0042984	regulation of amyloid precursor protein biosynthetic process	0.103417	-2.26899	13	3	0.00162338	1848	20694	206525632164294	Soat1,Aatf,Itm2c
GO:0061615	glycolytic process through fructose-6-phosphate	0.103417	-2.26899	13	3	0.00162338	1848	20694	688371742556421	Foxk2,Foxk1,Pfkp
GO:0051573	negative regulation of histone H3-K9 methylation	0.103417	-2.26899	13	3	0.00162338	1848	20694	2058724469476800	Smarcb1,Kdm4d,Kdm4c
GO:0002320	lymphoid progenitor cell differentiation	0.103417	-2.26899	13	3	0.00162338	1848	20694	3195831425514460	Lig4,Flt3,Gata3
GO:0033169	histone H3-K9 demethylation	0.103417	-2.26899	13	3	0.00162338	1848	20694	7680418676244690	Kdm4c,Phf2,Kdm4d
GO:0039694	viral RNA genome replication	0.103417	-2.26899	13	3	0.00162338	1848	20694	1852121623820580	Pcbp2,Eea1,Smarcb1
GO:1902170	cellular response to reactive nitrogen species	0.103417	-2.26899	13	3	0.00162338	1848	20694	2385052640812920	Mtr,Map3k5,Bcar1
GO:0018158	protein oxidation	0.103417	-2.26899	13	3	0.00162338	1848	20694	589116798816949	Sumf1,Tmx3,Loxl1
GO:1902902	negative regulation of autophagosome assembly	0.103417	-2.26899	13	3	0.00162338	1848	20694	7560868943110140	Chmp4b,Pink1,Ehmt2
GO:0043650	dicarboxylic acid biosynthetic process	0.103417	-2.26899	13	3	0.00162338	1848	20694	7661521645614710	Got1l1,Gls2,Got1
GO:0002091	negative regulation of receptor internalization	0.103417	-2.26899	13	3	0.00162338	1848	20694	771161697674342	Mtmr2,Lrpap1,Lrrtm1
GO:0090090	negative regulation of canonical Wnt signaling pathway	0.103551	-2.2677	118	15	0.00811688	1848	20694	2.38056e+76	Apc2,Stk3,Sfrp1,Snai2,Sox10,Hdac2,Fuz,Shisa6,Bicc1,Ptpru,Axin1,Scyl2,Prkn,Ror2,Mesp1
GO:0022008	neurogenesis	0.103682	-2.26642	1769	173	0.0936147	1848	20694	20878,68955,12571,54198,15165,223254,53869,76804,13797,13518,243743,77116,53883,18187,12552,242274,13684,235402,108124,15979,233489,99683,67299,16542,76510,20615,216831,19091,14297,50791,277360,16574,56217,244058,77945,21413,22215,260298,78808,19211,22631,20616,20471,231876,69743,73178,76484,75420,14581,108699,227154,14462,56508,22234,245886,18457,14260,72149,237979,432530,16885,18189,233064,2642…	Aurka,Srrm4,Cdk6,Snx3,Hcn1,Farp1,Rab11a,Kdm4c,Emx2,Dst,Plxna4,Mtmr2,Celsr2,Nrp2,Cdh11,Lrrc7,Eif4e,Lingo1,Napa,Ifngr1,Picalm,Sec24b,Dock7,Kdr,Trappc9,Snapin,Arhgap44,Prkg1,Fxn,Magi2,Prex1,Kif5c,Mpp5,Rgma,Rpgrip1,Tcf4,Ube3a,Fev,Stxbp5,Pten,Ywhaz,Snap91,Six1,Lmtk2,Casz1,Wasl,Kndc1,Secisbp2,Gfi1,Chn1,Stradb,Gata3,Rapgef4,Ugcg,Ankrd27,Bloc1s6,Fmn1,Strada,Sdk2,Adcy1,Limk1,Nrxn1,Wdr62,Mapk9,Ppp1r9a,Ngfr…
GO:0001704	formation of primary germ layer	0.103935	-2.26399	90	12	0.00649351	1848	20694	1.28162e+59	Col12a1,Six2,Epha2,Prkaca,Mesp2,Axin1,Ext2,Wnt3,Macf1,Mesp1,Kif16b,Ctr9
GO:0048519	negative regulation of biological process	0.104268	-2.26079	5252	492	0.266234	1848	20694	225341,52846,56384,12927,52040,16331,74342,243961,18845,16163,22661,67279,66461,67440,225288,18559,227738,56228,56440,24071,17119,671535,66863,70779,22283,223870,12226,50527,12062,81601,18772,18755,50873,66073,110606,18442,77044,70178,64436,50868,69556,380916,433766,69169,22210,14766,54427,231002,67890,58172,207165,22027,547253,207806,94091,67811,70300,26367,224640,17837,319801,18212,100041352,74…	Lims2,Cnot11,Letm1,Bcar1,Ppp1r10,Inpp5d,Lrrtm1,Shank1,Plxna2,Il13,Zfp148,Med31,Ptpmt1,Mtpap,Fhod3,Pctp,Lrsam1,Ube2j1,Snx1,Synj2bp,Mxd1,Parp10,Lztr1,Prdm5,Ush2a,Senp1,Btg1,Ero1l,Bdkrb2,Kat5,Pkp1,Prkch,Prkn,Txndc12,Fntb,P2ry2,Arid2,Abhd17c,Inpp5e,Keap1,Bod1,Lrch1,Trim63,Fcmr,Ube2b,Adgrg1,Dnmt3l,Plekhn1,Ufm1,Sertad2,Bptf,Hsp90b1,Parp14,Usf3,Trim11,Poldip2,Fuz,Ceacam2,Lemd2,Mug2,Tigar,Ntrk2,Tcp10c,Na…
GO:0046128	purine ribonucleoside metabolic process	0.105204	-2.25185	54	8	0.004329	1848	20694	5.62481e+40	Ak3,Aprt,Ran,Mpp5,Icmt,Nme5,Enpp4,Nt5e
GO:0009889	regulation of biosynthetic process	0.105758	-2.24661	3584	340	0.183983	1848	20694	14718,56220,19725,67557,108098,26992,13797,72754,71835,69577,15437,101206,224829,14582,244879,15400,15384,380993,18604,19211,244058,260298,107586,18140,22025,170742,268448,56321,69562,16526,73826,243963,71041,13866,22698,99011,14087,327992,67694,69587,245000,69090,229615,60364,73914,22378,666528,108660,16363,75420,332110,16453,225131,15361,21744,22685,17164,56736,56532,56363,272322,63913,29810,21…	Got1,Zfp386,Rfx2,Larp6,Med21,Brd7,Emx2,Arhgef10l,Lancl2,Fastkd3,Hoxd8,Tada3,Trerf1,Gfi1b,Npat,Hoxa3,Hnrnpab,Zfat,Pdk2,Pten,Rgma,Fev,Ovol2,Uhrf1,Nr2c1,Sertad3,Phf12,Aatf,Cdk13,Kcnk2,Poldip3,Zfp473,Pcgf6,Erbb2,Zfp39,Pomt1,Fanca,Hsf5,Ift74,Pcgf3,Atr,Ascc1,Pias3,Donson,Irak3,Wbp2,Zfp541,Rnf187,Irf2,Secisbp2,Mapk15,Jak3,Wac,Hmga1,Adad1,Zfp239,Mapkapk2,Rnf14,Ripk3,Tmeff2,Arntl2,Fam129a,Bag3,Prdx2,Ntf3,…
GO:1903076	regulation of protein localization to plasma membrane	0.10604	-2.24393	109	14	0.00757576	1848	20694	5.62945e+73	Ptpn9,Rab11a,Cnst,Bcl2l1,Camk2g,Commd1,Nrxn1,Arhgap44,Epha2,Camk2b,Picalm,Lgals3,Vps4a,Rab11fip2
GO:0048813	dendrite morphogenesis	0.106151	-2.24289	72	10	0.00541126	1848	20694	5.38832e+52	Celsr2,Picalm,Fmn1,Wasl,Pten,Shank1,Farp1,Dscam,Tmem106b,Sdc2
GO:0097755	positive regulation of blood vessel diameter	0.106151	-2.24289	72	10	0.00541126	1848	20694	1.65421e+49	Kdr,Calca,Nos1,Kcnma1,Prkg1,Bdkrb2,Plod3,Ptprm,Scpep1,Gja1
GO:0098754	detoxification	0.106236	-2.24209	63	9	0.00487013	1848	20694	7.17072e+45	Ubiad1,Oscp1,Slc22a18,Selenot,Ralbp1,Prdx2,Mt2,Rdh11,Gstm5
GO:0046579	positive regulation of Ras protein signal transduction	0.106236	-2.24209	63	9	0.00487013	1848	20694	3.20404e+46	Itpkb,Erbb2,Adgrg1,Ngfr,Rasgrf1,Sos1,Mapre2,Dock2,Pdgfrb
GO:0032940	secretion by cell	0.106641	-2.23829	407	44	0.0238095	1848	20694	268973,22631,20616,217517,233081,193034,78808,74051,242122,99571,67474,67282,69938,18191,12288,60510,102607,26903,242662,20615,266690,338320,83671,74998,338366,108124,18189,66482,235442,18457,319924,110157,56418,70093,56508,14462,53869,18212,13017,52055,53420,69227,67753,18803	Nlrc4,Ywhaz,Snap91,Stxbp6,Ffar1,Trpv1,Stxbp5,Steap2,Vtcn1,Fgg,Snap29,Washc3,Scrn1,Nrxn3,Cacna1c,Syt9,Snx19,Dysf,Rims3,Snapin,Cyb5r4,Mia2,Sytl2,Rab11fip2,Mia3,Napa,Nrxn1,Exoc2,Rab8b,Bloc1s6,Apba1,Raf1,Ykt6,Ube2q1,Rapgef4,Gata3,Rab11a,Ntrk2,Ctbp2,Rab11fip5,Syt5,Selenot,Eqtn,Plcg1
GO:0006355	regulation of transcription, DNA-templated	0.107566	-2.22965	2811	269	0.145563	1848	20694	230500,100732,14534,18511,17293,14461,66707,243529,277353,434341,21848,22654,76022,20377,72162,244373,12005,229055,26914,73381,330301,69159,224640,72114,13017,74838,387609,15183,67781,269878,67621,99890,70779,223870,27386,18755,50873,81601,77044,76007,54427,22210,50868,56772,94091,58172,207165,15254,101706,67279,22661,70208,17119,671535,26408,243963,69562,268448,56321,260298,107586,18140,22025,17…	Efcab7,Mapre3,Kat2a,Pax9,Mesp2,Gata2,Nkapl,H1fx,Tcfl5,Nlrc5,Trim24,Zfp13,Gon4l,Sfrp1,Dhx36,Erlin2,Axin1,Zbtb10,H2afy,Cmtm2a,Zfp786,Rhebl1,Lemd2,Zbed3,Ctbp2,Naa15,Zhx2,Hdac3,Ilf2,Megf8,Bend5,Prmt6,Prdm5,Senp1,Npas3,Prkch,Prkn,Kat5,Arid2,Zmym2,Dnmt3l,Ube2b,Keap1,Mllt11,Trim11,Sertad2,Bptf,Hint1,Numa1,Med31,Zfp148,Med23,Mxd1,Parp10,Map3k5,Zfp473,Cdk13,Phf12,Aatf,Fev,Ovol2,Uhrf1,Nr2c1,Sertad3,Rgma,Zf…
GO:1902229	regulation of intrinsic apoptotic signaling pathway in response to DNA damage	0.10768	-2.22859	37	6	0.00324675	1848	20694	2.05831e+29	Snai2,Bcl2l1,Mtch2,Pias4,Zfp385a,Ddias
GO:0097696	receptor signaling pathway via STAT	0.10768	-2.22859	37	6	0.00324675	1848	20694	2.20832e+29	Ctr9,Jak3,Pias4,Pias1,Socs5,Fer
GO:0009161	ribonucleoside monophosphate metabolic process	0.10768	-2.22859	37	6	0.00324675	1848	20694	1.15646e+29	Adsl,Mpp5,Ak2,Nt5e,Aprt,Ak3
GO:0070534	protein K63-linked ubiquitination	0.10768	-2.22859	37	6	0.00324675	1848	20694	5.08732e+31	Prkn,Ube2o,Zfp91,Ube2n,Ube2b,Ube2d2b
GO:1903432	regulation of TORC1 signaling	0.10768	-2.22859	37	6	0.00324675	1848	20694	5.41708e+31	Rragc,Sesn3,C9orf72,Pip4p1,Kptn,Dyrk3
GO:0065009	regulation of molecular function	0.108036	-2.22529	2757	264	0.142857	1848	20694	22324,380785,74030,12313,14158,17846,51812,56274,252870,23992,15519,18578,66839,67815,17896,14252,381290,17260,12310,23859,270163,110279,54610,15364,14609,71751,12323,16337,74585,93765,68943,228359,26564,226744,26417,269994,71853,19730,12288,12144,98732,329260,76089,59004,105835,140723,108837,14667,15463,216963,16923,78514,105171,94176,18596,19167,19017,14106,433700,70891,17168,22123,67231,23994,…	Vav1,Begain,Rin2,Calm1,Fer,Commd1,Mcrs1,Stk3,Usp7,Prkra,Hsp90aa1,Pde4b,Dele1,Sec14l2,Myl4,Flot2,Atp2b4,Mef2c,Calca,Dlg2,Myo9a,Bcr,Tbc1d8,Hmga2,Gja1,Map3k13,Camk2b,Insr,Sppl3,Ube2n,Pink1,Arhgap1,Ror2,Cnst,Mapk3,Gsg1l,Pdia6,Ralgds,Cacna1c,Blm,Rab3gap2,Dennd1b,Rapgef2,Pias4,Sgsm3,Cacng5,Ibtk,Gm2a,Agfg1,Git1,Sh2b3,Arhgap10,Arrdc3,Dock2,Pdgfrb,Psma3,Ppargc1a,Foxh1,Spag8,Spdya,Nprl3,Psmd3,Tbc1d20,Dazap…
GO:0032006	regulation of TOR signaling	0.108393	-2.22199	100	13	0.00703463	1848	20694	1.65425e+66	Kdr,Rragc,Nprl3,Sesn3,Nprl2,C9orf72,Hdac3,Ubr1,Kptn,Akt1s1,Tmem127,Pip4p1,Dyrk3
GO:0099536	synaptic signaling	0.108543	-2.22061	377	41	0.0221861	1848	20694	18205,20615,63959,242662,77531,18125,50873,14806,14814,60510,16647,380785,59025,12288,18191,232370,67474,23859,64176,17260,193034,110637,12290,20616,19211,20370,53420,13017,18212,223254,319924,380702,16531,243725,108800,258857,18189,108124,239731,24071,14803	Ntf3,Snapin,Slc29a1,Rims3,Anks1b,Nos1,Prkn,Grik2,Grin2d,Syt9,Kpna2,Begain,Usp14,Cacna1c,Nrxn3,Clstn3,Snap29,Dlg2,Sv2b,Mef2c,Trpv1,Grik4,Cacna1e,Snap91,Pten,Sez6,Syt5,Ctbp2,Ntrk2,Farp1,Apba1,Shisa6,Kcnma1,Ppp1r9a,Ston2,Olfr275,Nrxn1,Napa,Rimbp3,Synj2bp,Grid1
GO:1903364	positive regulation of cellular protein catabolic process	0.108677	-2.21937	138	17	0.00919913	1848	20694	5.08737e+87	Prkn,Psmc6,Aurka,Hsp90aa1,Rnf139,Socs5,Fbxl5,Rnf144b,Cbfa2t3,Ubqln1,Rnf180,Axin1,Pias1,Pten,Tmem259,Rnf14,Mapk9
GO:0046928	regulation of neurotransmitter secretion	0.108677	-2.21937	138	17	0.00919913	1848	20694	2.06152e+90	Snapin,Rims3,Prkn,Ntrk2,Syt9,P2ry2,Nrxn3,Adcy1,Apba1,Ppp1r9a,Ncs1,Bcl2l1,Mef2c,Git1,Stxbp5,Napa,Rhot1
GO:1903052	positive regulation of proteolysis involved in cellular protein catabolic process	0.109233	-2.21427	119	15	0.00811688	1848	20694	5.64691e+76	Pias1,Axin1,Rnf180,Pten,Psmc6,Prkn,Ubqln1,Socs5,Rnf14,Cbfa2t3,Rnf144b,Mapk9,Aurka,Tmem259,Rnf139
GO:0010038	response to metal ion	0.109249	-2.21413	266	30	0.0162338	1848	20694	1.23235e+154	Camk2b,Syt5,Mt2,Ppp5c,Slc25a12,Aqp9,Pgam2,Casp6,Hcn1,Tigar,Entpd6,Syt9,Slc41a1,Fxn,Kcnma1,Fgg,Bnip3,Dlg2,Mapk9,Nrxn1,Mapk3,Ncam1,Slc30a5,Itpkb,Cpne5,Mylk,Mef2c,Fgb,Pde1c,Atp7b
GO:0034250	positive regulation of cellular amide metabolic process	0.110618	-2.20167	148	18	0.00974026	1848	20694	5.24697e+91	Coa3,Larp6,Itga2,Erbb2,Mief1,Eif4g2,Dhx36,C1qbp,Boll,Mapk3,Fastkd3,Fam129a,Picalm,Ifngr1,Pink1,Poldip3,Elavl1,Secisbp2
GO:0071480	cellular response to gamma radiation	0.111464	-2.19405	29	5	0.00270563	1848	20694	2.45e+25	Atr,Bcl2l1,Tlk2,Map3k20,Ddias
GO:0016577	histone demethylation	0.111464	-2.19405	29	5	0.00270563	1848	20694	2.44694e+25	Kdm4d,Phf2,Kdm4c,Ube2b,Kdm8
GO:0120193	tight junction organization	0.111464	-2.19405	29	5	0.00270563	1848	20694	1.27396e+24	Cldn3,Mpp5,Pdcd6ip,Cgn,Cldn9
GO:0048486	parasympathetic nervous system development	0.11184	-2.19069	21	4	0.0021645	1848	20694	2.04712e+20	Six1,Nrp2,Plxna4,Nav2
GO:0007340	acrosome reaction	0.11184	-2.19069	21	4	0.0021645	1848	20694	2.63847e+19	Gnpda1,B230118H07Rik,Eqtn,Spesp1
GO:0006783	heme biosynthetic process	0.11184	-2.19069	21	4	0.0021645	1848	20694	1.42977e+19	Fxn,Slc25a39,Snx3,Alas1
GO:0061339	establishment or maintenance of monopolar cell polarity	0.11184	-2.19069	21	4	0.0021645	1848	20694	1.40862e+22	Fscn1,Syne4,Gbf1,Myo9a
GO:2000209	regulation of anoikis	0.11184	-2.19069	21	4	0.0021645	1848	20694	1.20482e+19	Bcl2l1,Snai2,Pik3ca,Ntrk2
GO:0051349	positive regulation of lyase activity	0.11184	-2.19069	21	4	0.0021645	1848	20694	1.42972e+20	Fxn,Nos1,Orai1,Cacna1c
GO:0051900	regulation of mitochondrial depolarization	0.11184	-2.19069	21	4	0.0021645	1848	20694	1.80536e+19	Ngfr,Mllt11,Kdr,Got1
GO:0046475	glycerophospholipid catabolic process	0.11184	-2.19069	21	4	0.0021645	1848	20694	6.65698e+21	Gdpd1,Abhd12,Pla2g4e,Abhd16a
GO:0051770	positive regulation of nitric-oxide synthase biosynthetic process	0.11184	-2.19069	21	4	0.0021645	1848	20694	2.64201e+20	Mapk9,Fntb,Kdr,Jak3
GO:0045995	regulation of embryonic development	0.111883	-2.1903	129	16	0.00865801	1848	20694	1.44612e+79	Gata2,Lama4,Gata3,Stk3,Insr,Sec24b,Fuz,Nipbl,Six1,Col5a2,Mesp1,Sfrp1,Tenm4,Prkaca,Lama5,Dhx36
GO:0015850	organic hydroxy compound transport	0.111883	-2.1903	129	16	0.00865801	1848	20694	6.42911e+82	Osbpl1a,Stx12,Abcg8,Slco1a6,Mapk15,Scarb1,Abcb11,Ceacam2,Ralbp1,Slc10a2,Vps4a,Aqp9,Soat1,Pnlip,Stra6,Prkn
GO:0032007	negative regulation of TOR signaling	0.112091	-2.18845	46	7	0.00378788	1848	20694	7.03947e+34	Kptn,Tmem127,Ubr1,Nprl3,Nprl2,Akt1s1,Sesn3
GO:0042490	mechanoreceptor differentiation	0.112358	-2.18607	82	11	0.00595238	1848	20694	9.96832e+60	Sec24b,Ush2a,Ntf3,Wdpcp,Alms1,Kcnma1,Ush1g,Gsdme,Pdzd7,Gfi1,Ntrk2
GO:0032436	positive regulation of proteasomal ubiquitin-dependent protein catabolic process	0.112358	-2.18607	82	11	0.00595238	1848	20694	2.08783e+55	Aurka,Mapk9,Rnf144b,Cbfa2t3,Socs5,Rnf14,Ubqln1,Prkn,Rnf180,Axin1,Pias1
GO:0050807	regulation of synapse organization	0.113078	-2.17967	267	30	0.0162338	1848	20694	5.65088e+160	Rapgef4,Chmp4b,Farp1,Ntrk2,Abhd17c,Lrrtm1,Magi2,Mdga2,Rims3,Adgrl2,Camk2b,Adgrl3,Arhgap44,Picalm,Pten,Ywhaz,Snap91,Six1,Dctn1,Sorbs2,Chmp2b,Itpka,Mef2c,Nrxn1,Ube3a,Nrp2,Ppp1r9a,Dhx36,Shisa6,Clstn3
GO:0048812	neuron projection morphogenesis	0.113682	-2.17435	471	50	0.0270563	1848	20694	13866,71900,13836,18053,18187,12552,73205,53883,72149,14260,432530,13518,243743,22415,243961,245886,11785,223254,12808,108699,18845,14462,227154,50884,14609,20878,73178,20616,231876,19211,15529,78808,12561,140570,56839,19274,76884,17967,277432,16574,54712,244281,14457,13508,16542,67299,12399,15519,18205,233489	Erbb2,Tmem106b,Epha2,Ngfr,Nrp2,Cdh11,C9orf72,Celsr2,Strada,Fmn1,Adcy1,Dst,Plxna4,Wnt3,Shank1,Ankrd27,Apbb1,Farp1,Cobl,Chn1,Plxna2,Gata3,Stradb,Nckap1,Gja1,Aurka,Wasl,Snap91,Lmtk2,Pten,Sdc2,Stxbp5,Cdh4,Plxnb2,Lgi1,Ptprm,Cyfip2,Ncam1,Vstm2l,Kif5c,Plxnc1,Myo16,Gas7,Dscam,Kdr,Dock7,Runx3,Hsp90aa1,Ntf3,Picalm
GO:0070585	protein localization to mitochondrion	0.113715	-2.17406	73	10	0.00541126	1848	20694	7.57342e+49	Mff,Ywhaz,Prkn,Immp2l,Grpel2,Pink1,Tomm20l,Mtch2,Hsp90aa1,Dusp18
GO:0042626	ATPase-coupled transmembrane transporter activity	0.114022	-2.17136	55	8	0.004329	1848	20694	2.24814e+41	Abcc10,Ralbp1,Atp6v1d,Abcc9,Abcg8,Abca14,Abcb11,Abcc12
GO:0007589	body fluid secretion	0.114022	-2.17136	55	8	0.004329	1848	20694	1.65311e+39	Kcnma1,Aprt,Celsr2,Copa,Anxa2,Jhy,Atp7b,Gja1
GO:0006814	sodium ion transport	0.114076	-2.17089	139	17	0.00919913	1848	20694	2.05312e+92	Slc34a2,Slc12a1,Hcn1,Commd9,Slc13a5,Slc9c1,Slc13a3,Mfsd4b1,Commd3,Slc10a2,Slc9a1,Scn3a,Slc6a8,Gm5134,Slc5a9,Scn11a,Scn2a
GO:0051983	regulation of chromosome segregation	0.114804	-2.16453	101	13	0.00703463	1848	20694	6.85491e+67	Sgo2a,Bub1b,Pcid2,Ttk,Numa1,Bub1,Dync1h1,Mapk15,Csnk2a2,Lcmt1,Bub3,Nipbl,H2afy
GO:1903829	positive regulation of cellular protein localization	0.11608	-2.15347	298	33	0.0178571	1848	20694	6.80517e+170	Nutf2,Tmem30a,Lrig2,Prkaca,Prkn,Bag3,Abhd17c,Rab11fip2,Ice1,Mcrs1,Efcab7,Commd1,Pcm1,Cnst,Erbb2,Sec16a,Synj2bp,Nipbl,Cep131,Rufy3,Ptpn9,Pdcd10,Lgals3,Uaca,Ran,Ngfr,Epha2,Hdac3,Nrxn1,Rab11a,Numa1,Stom,Gpsm2
GO:0034654	nucleobase-containing compound biosynthetic process	0.116229	-2.15219	659	68	0.0367965	1848	20694	23959,11949,74238,22169,98488,26384,23989,333654,16833,15254,13716,671535,21374,20665,14918,432530,68870,11821,71207,319583,226182,74450,71828,12399,229949,30923,14235,56248,319713,224129,18150,66875,66420,66410,192185,66114,64685,54342,57319,74596,75533,66181,28015,244666,108098,671232,11564,234069,26417,67781,271639,20587,14461,69562,218333,70025,15519,67980,12495,18160,11637,74737,665563,56351…	Nt5e,Atp5c1,Mterf2,Cmpk2,Gtf3c3,Gnpda1,Med24,Ppp1r13l,Ldhc,Hint1,Ell,Parp10,Tbp,Sox10,Gucy2d,Adcy1,Ak8,Aprt,Nudt4,Lig4,Taf5,Pank2,Gtf2a1l,Runx3,Ak5,Foxe3,Foxm1,Ak3,Ablim3,Adcy5,Npm3,Swt1,Polr2e,Mterf3,Nadk,Dnajc30,Nmi,Gnpnat1,Smpdl3a,Cds1,Nme5,Nop10,Polr2m,Sprtn,Med21,Topaz1,Adsl,Pcid2,Mapk3,Ilf2,Adcy10,Smarcb1,Gata2,Cdk13,Ice1,Acot7,Hsp90aa1,Gnpda2,Entpd1,Npr1,Ak2,Pcf11,Mthfd2l,Ptges3,Tcf4,Rpap2…
GO:0006650	glycerophospholipid metabolic process	0.116598	-2.14903	208	24	0.012987	1848	20694	7.61922e+128	Abhd12,Mppe1,Gdpd1,Pi4kb,Cds1,Socs5,Inpp5d,Abhd3,Inpp5e,Ptpmt1,Smg1,Pigs,Pik3cb,Mtmr6,Pdgfrb,Mtmr2,Pla2g4e,Far1,Pik3cd,Abhd16a,Pten,Fam126a,Pik3ca,Pip4p1
GO:0019222	regulation of metabolic process	0.117211	-2.14378	6017	560	0.30303	1848	20694	105171,70377,226144,19167,108837,56469,30941,216963,381022,59004,381695,226830,13508,66887,12144,13836,19246,75284,59003,110157,20665,54473,23994,17168,240186,14106,19017,11785,234358,56369,51869,80509,110279,68975,72999,381290,14252,213326,14158,20583,77035,56274,23992,252870,19060,15401,26417,100503545,269994,76491,26564,226744,16558,17268,64685,29871,74585,66114,101685,68943,75660,15364,14609,…	Arrdc3,Derl3,Erlin1,Psma3,Ibtk,Pias1,Usp21,Git1,Kmt2d,Pias4,N4bp2l2,Smyd2,Dscam,Lonp2,Blm,Epha2,Ptpn1,Bcdin3d,Maea,Raf1,Sox10,Tollip,Dazap2,Nprl3,Zfp438,Foxh1,Ppargc1a,Apbb1,Zfp930,Apip,Rif1,Med8,Bcr,Med27,Insig2,Atp2b4,Flot2,Scyl2,Fer,Snai2,Kdm8,Stk3,Prkra,Usp7,Ppp5c,Hoxa4,Mapk3,Nuggc,Gsg1l,Abhd14b,Ror2,Cnst,Kif16b,Meis1,Nmi,Scmh1,Sppl3,Dnajc30,Spty2d1,Pink1,Lin37,Hmga2,Gja1,Prdm15,Ifi209,Lhx9,A…
GO:0006885	regulation of pH	0.117371	-2.14242	92	12	0.00649351	1848	20694	1.19722e+60	Atp6v0d1,Snapin,Atp6v0a2,Mapk3,Tmem175,Rogdi,Rab20,Aqp11,Slc9c1,Rhcg,Slc9a1,Pdk2
GO:0000910	cytokinesis	0.117371	-2.14242	92	12	0.00649351	1848	20694	7.18777e+61	Efhc1,Snx9,Fmn2,Vps4a,Sept12,Sept14,Kif20a,Chmp2b,Arf1,Chmp4b,Pdcd6ip,Spire2
GO:0010821	regulation of mitochondrion organization	0.117592	-2.14053	130	16	0.00865801	1848	20694	5.08733e+81	Prkn,Tigar,Zfp13,Bag3,Fxn,Mff,Ppargc1a,Kdr,Pink1,Vat1,Mief1,Mllt11,Rhot1,Bnip3,Slc35f6,Bcl2l1
GO:0032456	endocytic recycling	0.118754	-2.1307	38	6	0.00324675	1848	20694	7.32883e+33	Vps50,Dennd1b,Rab11fip3,Acap2,Arl4c,Lmtk2
GO:0009395	phospholipid catabolic process	0.118754	-2.1307	38	6	0.00324675	1848	20694	1.93742e+31	Abhd16a,Pla2g4e,Smpdl3a,Plcg1,Abhd12,Gdpd1
GO:0072595	maintenance of protein localization in organelle	0.118754	-2.1307	38	6	0.00324675	1848	20694	1.51837e+30	Hdac3,Kdelr1,Taf8,Skp1a,Pink1,Tapt1
GO:0048008	platelet-derived growth factor receptor signaling pathway	0.118754	-2.1307	38	6	0.00324675	1848	20694	1.85961e+30	Pdgfrb,Bcr,Ptpn1,Fer,Pten,Bcar1
[truncated: 14,863 more rows]

## Sheet: DKO RS DOWN CC
TermID	Term	Enrichment	logP	Genes in Term	Target Genes in Term	Fraction of Targets in Term	Total Target Genes	Total Genes	Entrez Gene IDs	Gene Symbols
[truncated: 2,001 more rows]

## Sheet: DKO RS DOWN MF
TermID	Term	Enrichment	logP	Genes in Term	Target Genes in Term	Fraction of Targets in Term	Total Target Genes	Total Genes	Entrez Gene IDs	Gene Symbols
[truncated: 4,560 more rows]

## Sheet: DKO RS UP BP
TermID	Term	Enrichment	logP	Genes in Term	Target Genes in Term	Fraction of Targets in Term	Total Target Genes	Total Genes	Entrez Gene IDs	Gene Symbols
[truncated: 16,416 more rows]

## Sheet: DKO RS UP CC
TermID	Term	Enrichment	logP	Genes in Term	Target Genes in Term	Fraction of Targets in Term	Total Target Genes	Total Genes	Entrez Gene IDs	Gene Symbols
[truncated: 2,001 more rows]

## Sheet: DKO RS UP MF
TermID	Term	Enrichment	logP	Genes in Term	Target Genes in Term	Fraction of Targets in Term	Total Target Genes	Total Genes	Entrez Gene IDs	Gene Symbols
[truncated: 4,560 more rows]

[truncated: 36 more sheets: DKO SC2 DOWN BP, DKO SC2 DOWN CC, DKO SC2 DOWN MF, DKO SC2 UP BP, DKO SC2 UP CC, DKO SC2 UP MF, DKO SC1 DOWN BP, DKO SC1 DOWN CC, DKO SC1 DOWN MF, DKO SC1 UP BP, DKO SC1 UP CC, DKO SC1 UP MF, 2KO RS DOWN BP, 2KO RS DOWN CC, 2KO RS DOWN MF, 2KO RS UP BP, 2KO RS UP CC, 2KO RS UP MF, 2KO SC2 DOWN BP, 2KO SC2 DOWN CC …]
