# Supplementary material for: Large-scale transcriptomic analyses reveal downstream target genes of ZFY1 and ZFY2 transcription factors in male germ cells
Source: Cell Death Differ. 2025 Aug 27;33(2):392–410. doi: 10.1038/s41418-025-01569-6 (PMC12881418; doi:10.1038/s41418-025-01569-6)
Supplement: Supplementary file 4 — Dataset File S1 [file 41418_2025_1569_MOESM4_ESM.xlsx]

## Sheet: Concordant regulation
Consistently Activated Genes								Consistently Repressed Genes
(upregulated in ZFY knockin, downregulated in DKO )								(downregulated in ZFY knockin, upregulated in DKO )
SC1	SC2	RS						SC1	SC2	RS
ADCK2	ALPL	ABTB1						ADAMTS6	LCK	ADAMTS6
ALPL	ART1	ACAN						CSNK1G1	ZNF34	ANKRD24
ARSA	DNPEP	ACOT7						EMSY		AOC2
ART1	EPB41L1	ADAM11						LCK		ARID4A
CABLES2	LOXL1	ADCK2						PUS3		ASB7
CCDC42	NAV2	AK5						RGL1		ASXL3
CCDC85C	PIK3CD	ALDH3B2						TMEM236		ATAD5
CDH3	SNED1	ALPL						ZNF233		BRD8
DLGAP3	VTCN1	ANO1						ZNF274		BRSK1
DNPEP		ARSA						ZNF34		CCNT2
DYNC1I1		ART1						ZNF429		CDC45
EPB41L1		BEGAIN								CHD2
EPHA2		CABLES2								CLCN6
ESPN		CACNA1I								COLQ
FAM107B		CACNA2D2								CSNK1G1
FEV		CAMK2B								CTTNBP2NL
FSCN1		CBFA2T3								CYP27B1
GAS7		CCDC42								DDB2
GLDC		CCDC85C								DDX11
GNAI2		CCDC87								DDX31
GRID1		CDH22								EMSY
GRIN3B		CDH3								FGF7
IGFBP4		CELSR2								GPATCH2
JAK3		CFAP74								GPR137C
KNDC1		CLCNKA								HELLS
LOXL1		COBL								IKZF2
LPIN3		COL23A1								IL20RB
LRRC45		CPAMD8								LCK
LTA4H		CRLF1								LETMD1
NAV2		CYP46A1								LINS1
OAT		DDIT4L								MFSD11
PIK3CD		DLGAP3								MYNN
PLIN4		DNPEP								MYO3A
PLIN5		DOK7								NFKBIL1
PREX1		DTX4								NSUN6
RIMS3		DYNC1I1								ORC1
ROGDI		ELFN1								PALB2
SLC45A4		EPB41L1								PKD1L1
SLCO2A1		EPHA2								PLAG1
SNED1		ESPN								POGZ
TENM4		FAM107B								PUS3
VTCN1		FAM124A								RGL1
		FAM20A								RNF115
		FBLN2								SAXO2
		FEV								SFR1
		FGFRL1								SLC37A2
		FHOD3								SLC6A13
		FMN2								SLC9A8
		FOXH1								TAF1D
		FSCN1								TAF7L
		GABBR2								TMEM236
		GAS7								TRIM46
		GLDC								UHRF2
		GNAI2								WDR5B
		GRID1								ZC3H12D
		GRIN3B								ZNF233
		GSC								ZNF274
		GSG1L								ZNF34
		HMGA1								ZNF429
		ICOSLG								ZRANB3
		IER5L								ZSCAN12
		IGFBP4								ZSCAN18
		IGSF9B
		IQSEC1
		IQSEC2
		ITPKA
		IZUMO4
		JAK3
		KCNA6
		KCNG1
		KIF19
		KNDC1
		LGALS1
		LIMK1
		LIMS2
		LOXL1
		LRP11
		LRRC45
		LTA4H
		LZTS1
		MMP25
		NAV2
		NGFR
		NT5E
		OAT
		OTOP2
		P2RY2
		PDZD7
		PEBP1
		PIK3CD
		PLIN4
		PLIN5
		PLXNA4
		PLXNC1
		PREX1
		PRRT4
		PRSS56
		QSOX1
		RASSF4
		REEP2
		RGS3
		RIMBP3
		RIMBP3B
		RIMS3
		ROGDI
		ROR2
		RRBP1
		RSPH14
		SEZ6
		SHANK1
		SLC16A5
		SLC22A18
		SLC45A4
		SLCO2A1
		SMIM11
		SNED1
		SNTA1
		SPOCD1
		SYT9
		TENM4
		TMEM200A
		TP53I11
		TPPP3
		USH1G
		VTCN1
		WIPI1

## Sheet: CAG pathway analysis
Pathway identifier	Pathway name	#Entities found	#Entities total	Entities ratio	Entities pValue	Submitted entities found
R-HSA-6794361	Neurexins and neuroligins	5	60	0.00383877	0.000178222	EPB41L1;SYT9;DLGAP3;SHANK1;BEGAIN
R-HSA-112316	Neuronal System	12	490	0.03135	0.00103514	CAMK2B;KCNG1;GABBR2;GRIN3B;EPB41L1;CACNA2D2;KCNA6;DLGAP3;SYT9;SHANK1;BEGAIN;GNAI2
R-HSA-9754189	Germ layer formation at gastrulation	3	24	0.00153551	0.00119556	GSC;FOXH1
R-HSA-6794362	Protein-protein interactions at synapses	5	93	0.0059501	0.00127632	EPB41L1;SYT9;DLGAP3;SHANK1;BEGAIN
R-HSA-9662360	Sensory processing of sound by inner hair cells of the cochlea	4	76	0.00486244	0.00423498	USH1G;EPB41L1;CACNA2D2;ESPN
R-HSA-9659379	Sensory processing of sound	4	87	0.00556622	0.00677254	USH1G;EPB41L1;CACNA2D2;ESPN
R-HSA-399954	Sema3A PAK dependent Axon repulsion	2	19	0.00121561	0.0116726	LIMK1;PLXNA4
R-HSA-416700	Other semaphorin interactions	2	19	0.00121561	0.0116726	PLXNC1;PLXNA4
R-HSA-8957275	Post-translational protein phosphorylation	4	109	0.00697377	0.0144814	LGALS1;IGFBP4;QSOX1;FAM20A
R-HSA-5619066	Defective SLC22A18 causes lung cancer (LNCR) and embryonal rhabdomyosarcoma 1 (RMSE1)	1	2	0.000127959	0.0168756	SLC22A18
R-HSA-9662361	Sensory processing of sound by outer hair cells of the cochlea	3	64	0.00409469	0.017739	USH1G;EPB41L1;ESPN
R-HSA-9823730	Formation of definitive endoderm	2	25	0.00159949	0.019552	GSC
R-HSA-373755	Semaphorin interactions	3	71	0.00454255	0.0232111	LIMK1;PLXNC1;PLXNA4
R-HSA-381426	Regulation of Insulin-like Growth Factor (IGF) transport and uptake by Insulin-like Growth Factor Binding Proteins (IGFBPs)	4	127	0.0081254	0.0237809	LGALS1;IGFBP4;QSOX1;FAM20A
R-HSA-205017	NFG and proNGF binds to p75NTR	1	3	0.000191939	0.0252071	NGFR
R-HSA-912526	Interleukin receptor SHC signaling	2	29	0.00185541	0.0257379	PIK3CD;JAK3
R-HSA-400042	Adrenaline,noradrenaline inhibits insulin secretion	2	32	0.00204734	0.030828	CACNA2D2;GNAI2
R-HSA-9845614	Sphingolipid catabolism	2	32	0.00204734	0.030828	ALDH3B2
R-HSA-5576892	Phase 0 - rapid depolarisation	2	34	0.0021753	0.0344236	CAMK2B;CACNA2D2
R-HSA-399719	Trafficking of AMPA receptors	2	37	0.00236724	0.0401046	CAMK2B;EPB41L1
R-HSA-209563	Axonal growth stimulation	1	5	0.000319898	0.0416605	NGFR
R-HSA-5619095	Defective SLCO2A1 causes primary, autosomal recessive hypertrophic osteoarthropathy 2 (PHOAR2)	1	5	0.000319898	0.0416605	SLCO2A1
R-HSA-399721	Glutamate binding, activation of AMPA receptors and synaptic plasticity	2	39	0.0024952	0.0440748	CAMK2B;EPB41L1
R-HSA-112314	Neurotransmitter receptors and postsynaptic signal transmission	5	232	0.0148433	0.0490201	CAMK2B;GABBR2;GRIN3B;EPB41L1;GNAI2
R-HSA-205025	NADE modulates death signalling	1	6	0.000383877	0.0497835	NGFR
R-HSA-1300645	Acrosome Reaction and Sperm:Oocyte Membrane Binding	1	6	0.000383877	0.0497835	IZUMO4
R-HSA-193670	p75NTR negatively regulates cell cycle via SC1	1	6	0.000383877	0.0497835	NGFR

## Sheet: CRG pathway analysis
Pathway identifier	Pathway name	#Entities found	#Entities total	Entities ratio	Entities pValue	Submitted entities found
R-HSA-69205	G1/S-Specific Transcription	4	43	0.00275112	4.80426e-05	CDC45;ORC1
R-HSA-69206	G1/S Transition	4	150	0.00959693	0.00494599	CDC45;ORC1
R-HSA-6796648	TP53 Regulates Transcription of DNA Repair Genes	3	86	0.00550224	0.00720621	CCNT2;DDB2
R-HSA-453279	Mitotic G1 phase and G1/S transition	4	174	0.0111324	0.008259	CDC45;ORC1
R-HSA-68962	Activation of the pre-replicative complex	2	36	0.00230326	0.011865	CDC45;ORC1
R-HSA-176187	Activation of ATR in response to replication stress	2	39	0.0024952	0.013804	CDC45;ORC1
R-HSA-5579014	Defective CYP27B1 causes VDDR1A	1	5	0.000319898	0.0224603	CYP27B1
R-HSA-9706374	FLT3 signaling through SRC family kinases	1	6	0.000383877	0.0268923	LCK
R-HSA-8951664	Neddylation	4	254	0.0162508	0.0286817	ASB7;PALB2;DDB2
R-HSA-68689	CDC6 association with the ORC:origin complex	1	8	0.000511836	0.035697	ORC1
R-HSA-113507	E2F-enabled inhibition of pre-replication complex formation	1	9	0.000575816	0.0400698	ORC1
R-HSA-164944	Nef and signal transduction	1	9	0.000575816	0.0400698	LCK
R-HSA-6782315	tRNA modification in the nucleus and cytosol	2	70	0.00447857	0.040659	PUS3;NSUN6
R-HSA-167590	Nef Mediated CD4 Down-regulation	1	10	0.000639795	0.0444231	LCK
R-HSA-167172	Transcription of the HIV genome	2	76	0.00486244	0.047109	TAF7L;CCNT2
R-HSA-888593	Reuptake of GABA	1	11	0.000703775	0.0487569	SLC6A13
R-HSA-425986	Sodium/Proton exchangers	1	11	0.000703775	0.0487569	SLC9A8
